# Supplementary material for: Identification of deregulated lncRNAs in Alzheimer’s disease: an integrated gene co-expression network analysis of hippocampus and fusiform gyrus RNA-seq datasets
Source: Front Aging Neurosci. 2024 Jul 17;16:1437278. doi: 10.3389/fnagi.2024.1437278 (PMC11288953; doi:10.3389/fnagi.2024.1437278)
Supplement: Supplementary file 3 [file Table_3.xlsx]

## Sheet: Sheet1
Supplementary Table3. The sample cohort analyzed in this study. Ctrl: Non-Demented Control; AD: AD Patient; Sample ID: ID assigned in the present study; AOD: Age of death; PMI: Post-Mortem Interval expressed in hours; Braak stage: index used to classify the degree of AD pathology; RIN: RNA integrity number of the RNA preparation; No profit Brain Bank: NICHD: National Institute of Child Health and…
Sample ID	AOD	PMI (hrs)	Braak stage	RIN	Brain Bank	Tissue	Dataset
AD1	70	1	V	5.2	NICHD	HIP	Annese et al.
AD2	80	7	VI	7.6	NICHD	HIP	Annese et al.
AD3	81	9	VI	5.2	NICHD	HIP	Annese et al.
AD4	72	5	V	7.2	NICHD	HIP	Annese et al.
AD5	69	5	VI	5.8	NICHD	HIP	Annese et al.
AD6	76	22	VI	5.7	LNDBB	HIP	Annese et al.
AD7	81	3.33	V	7.5	BBDP	FG	Friedman et al.
AD8	92	2	V	6.5	BBDP	FG	Friedman et al.
AD9	78	2.25	VI	6.7	BBDP	FG	Friedman et al.
AD10	81	3	V	7.6	BBDP	FG	Friedman et al.
AD11	76	3.33	V	7.4	BBDP	FG	Friedman et al.
AD12	64	2.33	VI	6.9	BBDP	FG	Friedman et al.
AD13	80	2.77	V	6.9	BBDP	FG	Friedman et al.
AD14	81	2.83	VI	6.7	BBDP	FG	Friedman et al.
AD15	89	2.2	V	7.5	BBDP	FG	Friedman et al.
AD16	85	3	VI	7.6	BBDP	FG	Friedman et al.
AD17	73	4.92	V	6.6	BBDP	FG	Friedman et al.
AD18	75	3	V	7.1	BBDP	FG	Friedman et al.
AD19	87	3.13	VI	7.3	BBDP	FG	Friedman et al.
AD20	84	1.5	V	6.9	BBDP	FG	Friedman et al.
Ctrl1	68	18	ND	7.9	NICHD	HIP	Annese et al.
Ctrl2	61	21	ND	6.7	NICHD	HIP	Annese et al.
Ctrl3	65	22	ND	7.8	NICHD	HIP	Annese et al.
Ctrl4	81	17	ND	6.1	NICHD	HIP	Annese et al.
Ctrl5	67	23	ND	5.5	NICHD	HIP	Annese et al.
Ctrl6	60	16	ND	5.5	NICHD	HIP	Annese et al.
Ctrl7	82	3	ND	6.8	BBDP	FG	Friedman et al.
Ctrl8	82	3	ND	8.2	BBDP	FG	Friedman et al.
Ctrl9	82	2.16	ND	7.9	BBDP	FG	Friedman et al.
Ctrl10	89	2.5	ND	6.6	BBDP	FG	Friedman et al.
Ctrl11	81	2.25	ND	7.2	BBDP	FG	Friedman et al.
Ctrl12	86	2	ND	7.7	BBDP	FG	Friedman et al.
Ctrl13	93	2.08	ND	7.9	BBDP	FG	Friedman et al.
Ctrl14	78	2.75	ND	6.7	BBDP	FG	Friedman et al.
Ctrl15	76	2.33	ND	7.3	BBDP	FG	Friedman et al.
Ctrl16	79	3	ND	6.6	BBDP	FG	Friedman et al.
Ctrl17	81	2.25	ND	7.7	BBDP	FG	Friedman et al.
Ctrl18	80	2.5	ND	8.3	BBDP	FG	Friedman et al.
Ctrl19	91	3.27	ND	7.2	BBDP	FG	Friedman et al.
Ctrl20	81	3.75	ND	7.7	BBDP	FG	Friedman et al.
