# Supplementary material for: Identification of deregulated lncRNAs in Alzheimer’s disease: an integrated gene co-expression network analysis of hippocampus and fusiform gyrus RNA-seq datasets
Source: Front Aging Neurosci. 2024 Jul 17;16:1437278. doi: 10.3389/fnagi.2024.1437278 (PMC11288953; doi:10.3389/fnagi.2024.1437278)
Supplement: Supplementary file 4 [file Table_4.xlsx]

## Sheet: hippocampus
Supplementary Table 4. The significant differentially expressed protein coding and lncRNA genes identified in AD hippocampus ('hippocampus' sheet), Fusiform Gyrus ('fusiform_gyrus' sheet) and in common between the two regions ('common' sheet). The p-values were adjusted using the Benjamini-Hochberg method. Genes with adjusted p-value (padj) < 0.05 were considered significant.
ens_gene	symbol	HGNC_support	gene_type	log2FoldChange	padj
ENSG00000230435	ENSG00000230435		lncRNA	-6.357	7.28e-04
ENSG00000272501	ENSG00000272501		lncRNA	-6.09	4.55e-03
ENSG00000287204	ENSG00000287204		lncRNA	-6.008	6.08e-06
ENSG00000233682	FNDC1-AS1	HGNC:55706	lncRNA	-5.782	7.09e-04
ENSG00000241328	LINC02070	HGNC:52916	lncRNA	-5.48	7.95e-07
ENSG00000235086	FNDC1-IT1	HGNC:41460	lncRNA	-4.487	1.93e-06
ENSG00000251191	LINC00589	HGNC:32299	lncRNA	-4.412	1.04e-07
ENSG00000287950	ENSG00000287950		lncRNA	-4.214	9.68e-04
ENSG00000231557	ENSG00000231557		lncRNA	-4.168	6.51e-09
ENSG00000283458	ENSG00000283458		lncRNA	-4.121	1.15e-04
ENSG00000225421	ENSG00000225421		lncRNA	-4.009	5.67e-12
ENSG00000287844	ENSG00000287844		lncRNA	-3.916	1.57e-06
ENSG00000228162	ENSG00000228162		lncRNA	-3.906	3.73e-14
ENSG00000255474	GAU1	HGNC:53880	lncRNA	-3.704	3.48e-04
ENSG00000230333	ENSG00000230333		lncRNA	-3.643	4.07e-07
ENSG00000242258	LINC00996	HGNC:27800	lncRNA	-3.643	1.10e-10
ENSG00000224944	CASC6	HGNC:49076	lncRNA	-3.597	2.49e-05
ENSG00000286141	ENSG00000286141		lncRNA	-3.565	4.22e-04
ENSG00000251187	ENSG00000251187		lncRNA	-3.537	8.17e-04
ENSG00000234567	ENSG00000234567		lncRNA	-3.304	6.99e-03
ENSG00000285536	LINC02838	HGNC:54372	lncRNA	-3.241	7.25e-03
ENSG00000286269	ENSG00000286269		lncRNA	-3.112	3.37e-07
ENSG00000254664	ENSG00000254664		lncRNA	-3.098	1.19e-02
ENSG00000283117	MGC4859		lncRNA	-3.077	8.62e-10
ENSG00000251576	LINC01267	HGNC:50320	lncRNA	-3.059	1.29e-04
ENSG00000243944	ENSG00000243944		lncRNA	-3.049	5.21e-04
ENSG00000260658	ENSG00000260658		lncRNA	-2.993	3.02e-02
ENSG00000233936	ENSG00000233936		lncRNA	-2.989	2.48e-02
ENSG00000269986	ENSG00000269986		lncRNA	-2.974	2.80e-02
ENSG00000233730	LINC01765	HGNC:52555	lncRNA	-2.969	4.86e-06
ENSG00000223536	ENSG00000223536		lncRNA	-2.928	2.45e-06
ENSG00000250538	NPY2R-AS1	HGNC:55549	lncRNA	-2.865	1.81e-05
ENSG00000267243	ENSG00000267243		lncRNA	-2.845	4.78e-03
ENSG00000287832	ENSG00000287832		lncRNA	-2.826	6.01e-04
ENSG00000227954	TARID	HGNC:50506	lncRNA	-2.825	2.08e-03
ENSG00000285601	ENSG00000285601		lncRNA	-2.818	3.59e-05
ENSG00000253121	ENSG00000253121		lncRNA	-2.816	2.57e-04
ENSG00000278811	LINC00624	HGNC:44254	lncRNA	-2.814	8.04e-03
ENSG00000254599	ENSG00000254599		lncRNA	-2.81	3.63e-02
ENSG00000260057	LINC01571	HGNC:51384	lncRNA	-2.802	5.41e-06
ENSG00000258752	ENSG00000258752		lncRNA	-2.8	2.29e-04
ENSG00000248474	LINC02122	HGNC:52979	lncRNA	-2.794	3.20e-02
ENSG00000253300	ENSG00000253300		lncRNA	-2.765	4.47e-03
ENSG00000287427	ENSG00000287427		lncRNA	-2.75	8.18e-04
ENSG00000254101	LINC02055	HGNC:52895	lncRNA	-2.728	7.99e-05
ENSG00000287901	ENSG00000287901		lncRNA	-2.702	3.82e-07
ENSG00000257271	KIRREL3-AS1	HGNC:42655	lncRNA	-2.699	4.42e-03
ENSG00000234478	ACBD3-AS1	HGNC:40701	lncRNA	-2.687	3.64e-02
ENSG00000244541	LINC01213	HGNC:49648	lncRNA	-2.682	1.18e-04
ENSG00000249500	LINC01179	HGNC:49556	lncRNA	-2.664	3.89e-03
ENSG00000231057	NEK2-DT	HGNC:28085	lncRNA	-2.661	1.51e-04
ENSG00000236373	LINC02653	HGNC:54138	lncRNA	-2.655	2.33e-03
ENSG00000224116	INHBA-AS1	HGNC:40303	lncRNA	-2.653	3.94e-07
ENSG00000287150	ENSG00000287150		lncRNA	-2.646	2.95e-02
ENSG00000274767	ENSG00000274767		lncRNA	-2.632	1.31e-03
ENSG00000276462	LINC03025	HGNC:56158	lncRNA	-2.605	6.16e-03
ENSG00000283403	ENSG00000283403		lncRNA	-2.578	4.34e-03
ENSG00000227678	ENSG00000227678		lncRNA	-2.578	2.00e-04
ENSG00000285300	ENSG00000285300		lncRNA	-2.563	3.69e-02
ENSG00000237990	CNTN4-AS1	HGNC:39985	lncRNA	-2.557	3.76e-05
ENSG00000241767	LINC01324	HGNC:50530	lncRNA	-2.546	1.42e-02
ENSG00000226644	ENSG00000226644		lncRNA	-2.539	2.29e-05
ENSG00000225216	ENSG00000225216		lncRNA	-2.53	4.15e-02
ENSG00000288098	ENSG00000288098		lncRNA	-2.528	2.50e-04
ENSG00000259977	ENSG00000259977		lncRNA	-2.525	2.80e-06
ENSG00000253490	LINC02099	HGNC:52953	lncRNA	-2.513	1.26e-02
ENSG00000257879	ENSG00000257879		lncRNA	-2.497	1.74e-02
ENSG00000288036	ENSG00000288036		lncRNA	-2.494	2.68e-05
ENSG00000249509	NEUROG2-AS1	HGNC:40656	lncRNA	-2.474	9.90e-04
ENSG00000249675	ENSG00000249675		lncRNA	-2.467	2.59e-02
ENSG00000254092	ENSG00000254092		lncRNA	-2.443	3.56e-03
ENSG00000251033	ENSG00000251033		lncRNA	-2.415	2.92e-02
ENSG00000249867	LINC02742	HGNC:54259	lncRNA	-2.406	5.01e-03
ENSG00000254921	ENSG00000254921		lncRNA	-2.393	5.06e-03
ENSG00000226277	ENSG00000226277		lncRNA	-2.391	4.81e-03
ENSG00000260725	ENSG00000260725		lncRNA	-2.379	3.13e-02
ENSG00000233128	LINC01794	HGNC:52584	lncRNA	-2.375	2.79e-03
ENSG00000287841	ENSG00000287841		lncRNA	-2.372	1.44e-04
ENSG00000247311	ENSG00000247311		lncRNA	-2.356	5.67e-03
ENSG00000234169	LINC01868	HGNC:52688	lncRNA	-2.348	7.49e-03
ENSG00000277010	ENSG00000277010		lncRNA	-2.344	9.64e-04
ENSG00000246774	COL25A1-DT	HGNC:32963	lncRNA	-2.341	3.20e-02
ENSG00000261325	LINC02192	HGNC:53054	lncRNA	-2.275	1.49e-04
ENSG00000288015	ENSG00000288015		lncRNA	-2.271	4.98e-04
ENSG00000229649	LINC02681	HGNC:54175	lncRNA	-2.264	1.17e-02
ENSG00000285731	ENSG00000285731		lncRNA	-2.258	4.05e-02
ENSG00000249241	LINC02265	HGNC:53179	lncRNA	-2.257	7.56e-04
ENSG00000230498	ENSG00000230498		lncRNA	-2.254	9.05e-05
ENSG00000280953	LINC01163	HGNC:49530	lncRNA	-2.24	1.02e-02
ENSG00000179452	LINC01699	HGNC:52487	lncRNA	-2.232	3.01e-03
ENSG00000287636	ENSG00000287636		lncRNA	-2.232	5.87e-03
ENSG00000228353	ENSG00000228353		lncRNA	-2.227	8.73e-03
ENSG00000237803	PIRAT1	HGNC:37459	lncRNA	-2.226	9.05e-03
ENSG00000287255	ENSG00000287255		lncRNA	-2.217	2.22e-04
ENSG00000283383	ENSG00000283383		lncRNA	-2.214	5.22e-03
ENSG00000249621	ENSG00000249621		lncRNA	-2.195	1.69e-03
ENSG00000251173	UCHL1-DT	HGNC:40600	lncRNA	-2.191	3.71e-07
ENSG00000235127	ENSG00000235127		lncRNA	-2.191	6.54e-03
ENSG00000248673	LINC01331	HGNC:50538	lncRNA	-2.181	2.38e-02
ENSG00000259119	ENSG00000259119		lncRNA	-2.175	6.04e-03
ENSG00000234394	LINC03025		lncRNA	-2.174	1.51e-02
ENSG00000254102	BHLHE22-AS1	HGNC:56147	lncRNA	-2.167	1.86e-05
ENSG00000258699	ENSG00000258699		lncRNA	-2.163	7.91e-03
ENSG00000244215	LINC02016	HGNC:52851	lncRNA	-2.158	3.23e-05
ENSG00000223941	LINC01014	HGNC:41353	lncRNA	-2.15	5.92e-04
ENSG00000255136	TPBGL-AS1	HGNC:55506	lncRNA	-2.15	2.20e-06
ENSG00000245067	IGFBP7-AS1	HGNC:40296	lncRNA	-2.133	5.16e-05
ENSG00000231204	ENSG00000231204		lncRNA	-2.128	7.07e-03
ENSG00000229672	ENSG00000229672		lncRNA	-2.118	3.25e-03
ENSG00000230156	LINC00443	HGNC:42780	lncRNA	-2.107	8.32e-03
ENSG00000285640	ENSG00000285640		lncRNA	-2.106	2.02e-02
ENSG00000283445	ENSG00000283445		lncRNA	-2.101	1.06e-02
ENSG00000288040	ENSG00000288040		lncRNA	-2.1	5.23e-03
ENSG00000258773	ENSG00000258773		lncRNA	-2.097	4.46e-03
ENSG00000254607	ENSG00000254607		lncRNA	-2.096	4.46e-02
ENSG00000224965	KCNC4-DT	HGNC:39958	lncRNA	-2.095	5.73e-03
ENSG00000285836	ENSG00000285836		lncRNA	-2.095	1.36e-03
ENSG00000237986	CELF2-AS2	HGNC:44703	lncRNA	-2.088	1.21e-02
ENSG00000250910	MAP9-AS1	HGNC:56110	lncRNA	-2.081	1.97e-02
ENSG00000240915	ENSG00000240915		lncRNA	-2.08	5.87e-03
ENSG00000230730	ENSG00000230730		lncRNA	-2.079	9.37e-03
ENSG00000287951	ENSG00000287951		lncRNA	-2.073	4.39e-02
ENSG00000236985	ENSG00000236985		lncRNA	-2.071	1.38e-02
ENSG00000229051	LINC01788	HGNC:52577	lncRNA	-2.051	1.72e-02
ENSG00000271901	ENSG00000271901		lncRNA	-2.042	1.92e-02
ENSG00000249279	LINC02057	HGNC:52900	lncRNA	-2.026	6.00e-03
ENSG00000238189	ENOX1-AS2	HGNC:42397	lncRNA	-2.021	2.82e-02
ENSG00000273409	LINC02712	HGNC:54229	lncRNA	-2.02	3.07e-03
ENSG00000248975	ENSG00000248975		lncRNA	-2.012	2.10e-04
ENSG00000286728	ENSG00000286728		lncRNA	-1.998	1.65e-02
ENSG00000250974	LINC02196	HGNC:53062	lncRNA	-1.998	7.34e-03
ENSG00000225539	LINC01821	HGNC:52626	lncRNA	-1.997	3.75e-02
ENSG00000251680	ENSG00000251680		lncRNA	-1.985	5.15e-09
ENSG00000287736	PTCSC1		lncRNA	-1.973	1.41e-02
ENSG00000249150	ENSG00000249150		lncRNA	-1.961	2.08e-04
ENSG00000251450	RASGRF2-AS1	HGNC:40499	lncRNA	-1.958	4.13e-05
ENSG00000273394	ENSG00000273394		lncRNA	-1.955	9.37e-03
ENSG00000243491	ENSG00000243491		lncRNA	-1.955	9.62e-03
ENSG00000253659	ENSG00000253659		lncRNA	-1.954	2.04e-02
ENSG00000258913	LINC02691	HGNC:20358	lncRNA	-1.954	1.87e-03
ENSG00000224445	LINC01708	HGNC:52496	lncRNA	-1.945	1.03e-02
ENSG00000286818	ENSG00000286818		lncRNA	-1.943	8.14e-04
ENSG00000234646	ENSG00000234646		lncRNA	-1.941	1.19e-05
ENSG00000229588	ENSG00000229588		lncRNA	-1.94	1.47e-03
ENSG00000287468	ENSG00000287468		lncRNA	-1.918	1.08e-02
ENSG00000286610	ENSG00000286610		lncRNA	-1.916	2.94e-02
ENSG00000278532	ENSG00000278532		lncRNA	-1.914	1.28e-02
ENSG00000264660	ENSG00000264660		lncRNA	-1.905	3.77e-02
ENSG00000254872	LINC02688	HGNC:54184	lncRNA	-1.904	2.21e-03
ENSG00000276397	LINC01879	HGNC:52698	lncRNA	-1.899	3.01e-03
ENSG00000287430	ENSG00000287430		lncRNA	-1.897	9.37e-03
ENSG00000230051	ENSG00000230051		lncRNA	-1.896	4.80e-02
ENSG00000241469	LINC00635	HGNC:27184	lncRNA	-1.889	1.25e-02
ENSG00000287520	ENSG00000287520		lncRNA	-1.884	4.53e-02
ENSG00000266718	ENSG00000266718		lncRNA	-1.875	1.99e-04
ENSG00000248738	ENSG00000248738		lncRNA	-1.873	2.29e-03
ENSG00000258903	ENSG00000258903		lncRNA	-1.871	1.14e-04
ENSG00000287805	ENSG00000287805		lncRNA	-1.863	5.36e-03
ENSG00000236823	ENSG00000236823		lncRNA	-1.857	1.13e-02
ENSG00000266335	ENSG00000266335		lncRNA	-1.845	6.40e-03
ENSG00000225179	LINC00457	HGNC:42805	lncRNA	-1.84	4.24e-03
ENSG00000288543	ENSG00000288543		lncRNA	-1.829	5.96e-05
ENSG00000218109	KIRREL3-AS3	HGNC:26855	lncRNA	-1.824	2.43e-02
ENSG00000225937	PCA3	HGNC:8637	lncRNA	-1.823	5.96e-05
ENSG00000286428	ENSG00000286428		lncRNA	-1.821	1.13e-04
ENSG00000280145	ENSG00000280145		lncRNA	-1.816	4.74e-03
ENSG00000236856	ENSG00000236856		lncRNA	-1.814	4.69e-02
ENSG00000269621	ENSG00000269621		lncRNA	-1.81	3.39e-04
ENSG00000231653	ENSG00000231653		lncRNA	-1.809	2.19e-02
ENSG00000272274	LINC00551	HGNC:43691	lncRNA	-1.808	8.56e-03
ENSG00000285584	ENSG00000285584		lncRNA	-1.808	1.28e-02
ENSG00000255693	LINC02389	HGNC:53316	lncRNA	-1.808	1.14e-04
ENSG00000285939	ENSG00000285939		lncRNA	-1.805	1.46e-06
ENSG00000225588	ENSG00000225588		lncRNA	-1.804	4.78e-02
ENSG00000233290	ENSG00000233290		lncRNA	-1.801	4.61e-03
ENSG00000248663	LINC00992	HGNC:48943	lncRNA	-1.797	2.20e-02
ENSG00000261193	ENSG00000261193		lncRNA	-1.787	4.27e-04
ENSG00000287559	ENSG00000287559		lncRNA	-1.784	1.92e-06
ENSG00000254530	LINC02755	HGNC:54275	lncRNA	-1.784	3.59e-03
ENSG00000286720	ENSG00000286720		lncRNA	-1.781	1.25e-04
ENSG00000249417	ENSG00000249417		lncRNA	-1.78	9.53e-03
ENSG00000237626	ENSG00000237626		lncRNA	-1.778	3.77e-02
ENSG00000285930	ENSG00000285930		lncRNA	-1.777	2.22e-02
ENSG00000233684	LINC01865	HGNC:52684	lncRNA	-1.769	1.18e-03
ENSG00000205293	LINC01602	HGNC:51634	lncRNA	-1.762	2.58e-02
ENSG00000237883	DGUOK-AS1	HGNC:43441	lncRNA	-1.756	2.14e-02
ENSG00000236106	ENSG00000236106		lncRNA	-1.753	6.00e-03
ENSG00000231720	ENSG00000231720		lncRNA	-1.745	3.56e-02
ENSG00000236318	LINC02888	HGNC:53765	lncRNA	-1.745	2.49e-04
ENSG00000231918	ENSG00000231918		lncRNA	-1.744	3.41e-04
ENSG00000242428	CFAP20DC-AS1	HGNC:41063	lncRNA	-1.736	7.49e-06
ENSG00000223784	LINP1	HGNC:53170	lncRNA	-1.734	3.04e-02
ENSG00000248399	ENSG00000248399		lncRNA	-1.728	2.97e-02
ENSG00000225233	ENSG00000225233		lncRNA	-1.728	3.60e-02
ENSG00000286358	ENSG00000286358		lncRNA	-1.726	2.14e-02
ENSG00000237880	LINC01885	HGNC:52704	lncRNA	-1.724	3.03e-02
ENSG00000225506	CYP4A22-AS1	HGNC:43715	lncRNA	-1.722	1.17e-07
ENSG00000286442	ENSG00000286442		lncRNA	-1.719	2.18e-03
ENSG00000253553	ENSG00000253553		lncRNA	-1.718	6.10e-04
ENSG00000236744	ENSG00000236744		lncRNA	-1.715	2.13e-06
ENSG00000231079	KIF5C-AS1	HGNC:40325	lncRNA	-1.715	5.72e-04
ENSG00000231896	ENSG00000231896		lncRNA	-1.711	1.21e-02
ENSG00000273384	ENSG00000273384		lncRNA	-1.707	5.67e-04
ENSG00000285898	ENSG00000285898		lncRNA	-1.707	1.37e-03
ENSG00000234446	ENSG00000234446		lncRNA	-1.699	3.44e-02
ENSG00000258343	SNRPF-DT	HGNC:55452	lncRNA	-1.697	1.03e-03
ENSG00000286481	ENSG00000286481		lncRNA	-1.697	1.25e-02
ENSG00000261411	ENSG00000261411		lncRNA	-1.694	3.92e-03
ENSG00000230269	LINC02525	HGNC:53545	lncRNA	-1.683	2.79e-04
ENSG00000287867	ENSG00000287867		lncRNA	-1.679	2.47e-04
ENSG00000224893	LINC02840	HGNC:54374	lncRNA	-1.672	3.47e-04
ENSG00000254040	ENSG00000254040		lncRNA	-1.671	7.57e-03
ENSG00000270547	LINC01235	HGNC:49769	lncRNA	-1.67	1.08e-02
ENSG00000233760	ENSG00000233760		lncRNA	-1.662	2.02e-02
ENSG00000176840	MIR7-3HG	HGNC:30049	lncRNA	-1.661	1.82e-05
ENSG00000226519	LINC00390	HGNC:42718	lncRNA	-1.66	7.31e-03
ENSG00000238004	ENSG00000238004		lncRNA	-1.657	1.77e-02
ENSG00000247213	LINC01498	HGNC:51164	lncRNA	-1.657	2.02e-03
ENSG00000253122	ENSG00000253122		lncRNA	-1.653	7.18e-03
ENSG00000253282	ENSG00000253282		lncRNA	-1.651	1.33e-02
ENSG00000277978	ENSG00000277978		lncRNA	-1.649	3.92e-03
ENSG00000257069	KCNK4-TEX40		lncRNA	-1.643	5.85e-07
ENSG00000257067	LINC02703	HGNC:54218	lncRNA	-1.643	5.87e-03
ENSG00000262533	ENSG00000262533		lncRNA	-1.641	7.24e-04
ENSG00000259222	ENSG00000259222		lncRNA	-1.638	4.95e-03
ENSG00000232606	LINC01412	HGNC:50704	lncRNA	-1.637	2.63e-02
ENSG00000286024	ENSG00000286024		lncRNA	-1.636	2.55e-03
ENSG00000239205	LINC02023	HGNC:52858	lncRNA	-1.63	1.32e-02
ENSG00000250387	LINC02197	HGNC:53063	lncRNA	-1.625	1.78e-02
ENSG00000226005	LINC02660	HGNC:54146	lncRNA	-1.622	1.48e-02
ENSG00000227244	LINC00845	HGNC:45033	lncRNA	-1.619	2.00e-04
ENSG00000145075	ENSG00000145075		lncRNA	-1.618	9.89e-06
ENSG00000205054	LINC01121	HGNC:49266	lncRNA	-1.617	3.58e-02
ENSG00000286447	ENSG00000286447		lncRNA	-1.614	2.06e-03
ENSG00000248473	LINC01962	HGNC:52787	lncRNA	-1.608	9.32e-05
ENSG00000288059	ENSG00000288059		lncRNA	-1.6	9.98e-04
ENSG00000256717	LINC02698	HGNC:54212	lncRNA	-1.594	1.64e-02
ENSG00000273919	ENSG00000273919		lncRNA	-1.593	1.07e-02
ENSG00000281160	ENSG00000281160		lncRNA	-1.593	9.35e-03
ENSG00000267774	ENSG00000267774		lncRNA	-1.592	1.90e-02
ENSG00000287097	ENSG00000287097		lncRNA	-1.583	8.95e-03
ENSG00000285541	ENSG00000285541		lncRNA	-1.583	1.52e-02
ENSG00000229563	LINC01204	HGNC:49635	lncRNA	-1.58	4.37e-02
ENSG00000128254	YWHAH-AS1	HGNC:23051	lncRNA	-1.577	1.08e-02
ENSG00000286774	ENSG00000286774		lncRNA	-1.57	2.01e-02
ENSG00000234426	ENSG00000234426		lncRNA	-1.569	3.15e-02
ENSG00000249484	LINC01470	HGNC:51105	lncRNA	-1.567	7.18e-03
ENSG00000236958	ENSG00000236958		lncRNA	-1.566	1.32e-04
ENSG00000232636	ENSG00000232636		lncRNA	-1.565	1.31e-03
ENSG00000276223	ENSG00000276223		lncRNA	-1.535	4.96e-02
ENSG00000261026	ENSG00000261026		lncRNA	-1.519	1.87e-05
ENSG00000278445	ENSG00000278445		lncRNA	-1.517	8.15e-03
ENSG00000233098	CCDC144NL-AS1	HGNC:51340	lncRNA	-1.513	2.72e-03
ENSG00000264727	ENSG00000264727		lncRNA	-1.505	3.76e-02
ENSG00000233005	ENSG00000233005		lncRNA	-1.505	3.58e-02
ENSG00000262873	ENSG00000262873		lncRNA	-1.498	3.38e-02
ENSG00000212766	EWSAT1	HGNC:26596	lncRNA	-1.493	2.10e-03
ENSG00000287887	ENSG00000287887		lncRNA	-1.492	2.80e-02
ENSG00000228135	LINC01494	HGNC:51152	lncRNA	-1.487	1.12e-02
ENSG00000230133	LINC01721	HGNC:52508	lncRNA	-1.481	1.53e-02
ENSG00000255087	ENSG00000255087		lncRNA	-1.476	3.78e-02
ENSG00000259390	ENSG00000259390		lncRNA	-1.465	1.85e-04
ENSG00000254669	ENSG00000254669		lncRNA	-1.465	4.60e-02
ENSG00000273853	ENSG00000273853		lncRNA	-1.463	4.59e-02
ENSG00000255618	LINC02440	HGNC:53372	lncRNA	-1.461	1.48e-02
ENSG00000287583	ENSG00000287583		lncRNA	-1.448	8.17e-03
ENSG00000286967	ENSG00000286967		lncRNA	-1.447	4.74e-03
ENSG00000261340	LINC01616	HGNC:51900	lncRNA	-1.446	1.76e-02
ENSG00000287600	ENSG00000287600		lncRNA	-1.444	9.81e-03
ENSG00000272944	ENSG00000272944		lncRNA	-1.441	3.92e-04
ENSG00000278727	ENSG00000278727		lncRNA	-1.431	3.29e-02
ENSG00000235450	ENSG00000235450		lncRNA	-1.429	1.24e-04
ENSG00000259199	ENSG00000259199		lncRNA	-1.426	3.29e-02
ENSG00000233208	LINC00642	HGNC:44293	lncRNA	-1.424	2.21e-03
ENSG00000283415	ENSG00000283415		lncRNA	-1.418	3.25e-05
ENSG00000226828	LINC02774	HGNC:27923	lncRNA	-1.412	1.90e-04
ENSG00000270792	ENSG00000270792		lncRNA	-1.412	9.20e-04
ENSG00000256596	ENSG00000256596		lncRNA	-1.41	1.10e-06
ENSG00000203280	KIAA1671-AS1	HGNC:41238	lncRNA	-1.403	4.06e-03
ENSG00000260328	ENSG00000260328		lncRNA	-1.4	3.18e-03
ENSG00000248210	LINC02355	HGNC:53277	lncRNA	-1.396	1.19e-03
ENSG00000260259	LINC02166	HGNC:53027	lncRNA	-1.391	1.20e-02
ENSG00000277159	ENSG00000277159		lncRNA	-1.391	2.26e-03
ENSG00000287893	ENSG00000287893		lncRNA	-1.389	1.44e-02
ENSG00000286121	ENSG00000286121		lncRNA	-1.387	1.53e-02
ENSG00000251307	CCNO-DT	HGNC:55543	lncRNA	-1.382	4.66e-02
ENSG00000287291	ENSG00000287291		lncRNA	-1.381	1.06e-04
ENSG00000259560	ENSG00000259560		lncRNA	-1.375	3.63e-02
ENSG00000230448	LINC00276	HGNC:38663	lncRNA	-1.375	1.14e-02
ENSG00000287516	ENSG00000287516		lncRNA	-1.374	1.91e-03
ENSG00000258512	LINC00239	HGNC:20119	lncRNA	-1.374	3.37e-02
ENSG00000261189	DSP-AS1	HGNC:56039	lncRNA	-1.373	1.46e-02
ENSG00000283538	ENSG00000283538		lncRNA	-1.372	1.09e-02
ENSG00000239332	LINC01119	HGNC:49262	lncRNA	-1.37	1.51e-03
ENSG00000260878	ENSG00000260878		lncRNA	-1.369	4.60e-02
ENSG00000246859	STARD4-AS1	HGNC:44117	lncRNA	-1.362	9.01e-05
ENSG00000233928	ENSG00000233928		lncRNA	-1.359	3.56e-03
ENSG00000232825	PLPPR5-AS1	HGNC:55720	lncRNA	-1.359	2.51e-02
ENSG00000259426	KIF23-AS1	HGNC:27075	lncRNA	-1.358	5.32e-05
ENSG00000286085	ENSG00000286085		lncRNA	-1.358	9.03e-04
ENSG00000216863	LY86-AS1	HGNC:26593	lncRNA	-1.355	4.24e-02
ENSG00000267334	KIF18B-DT	HGNC:55300	lncRNA	-1.354	4.72e-02
ENSG00000125899	LINC02871	HGNC:16180	lncRNA	-1.352	1.08e-02
ENSG00000288041	ENSG00000288041		lncRNA	-1.351	3.45e-02
ENSG00000222005	LINC01118	HGNC:49261	lncRNA	-1.347	1.85e-05
ENSG00000261292	ENSG00000261292		lncRNA	-1.345	1.80e-02
ENSG00000231098	ENSG00000231098		lncRNA	-1.343	1.54e-02
ENSG00000204283	LINC01973	HGNC:52800	lncRNA	-1.343	4.31e-03
ENSG00000234663	LINC01934	HGNC:52757	lncRNA	-1.341	4.19e-02
ENSG00000286402	ENSG00000286402		lncRNA	-1.339	2.97e-03
ENSG00000288020	ENSG00000288020		lncRNA	-1.337	4.56e-02
ENSG00000240889	NDUFB2-AS1	HGNC:40396	lncRNA	-1.33	3.67e-04
ENSG00000243295	CFAP20DC-DT	HGNC:55618	lncRNA	-1.33	1.31e-03
ENSG00000225978	HAR1A	HGNC:33117	lncRNA	-1.327	9.75e-04
ENSG00000266983	RANBP3-DT	HGNC:55312	lncRNA	-1.323	4.67e-02
ENSG00000227811	INKA2-AS1	HGNC:49446	lncRNA	-1.318	2.43e-03
ENSG00000244063	ENSG00000244063		lncRNA	-1.316	8.28e-03
ENSG00000237640	ENSG00000237640		lncRNA	-1.313	5.34e-03
ENSG00000231533	ENSG00000231533		lncRNA	-1.312	1.12e-03
ENSG00000287700	ENSG00000287700		lncRNA	-1.311	1.07e-02
ENSG00000287757	ENSG00000287757		lncRNA	-1.31	6.95e-05
ENSG00000286084	ENSG00000286084		lncRNA	-1.307	1.36e-02
ENSG00000278456	ENSG00000278456		lncRNA	-1.306	3.57e-02
ENSG00000286719	ENSG00000286719		lncRNA	-1.304	1.42e-02
ENSG00000242516	LINC00960	HGNC:48710	lncRNA	-1.3	4.51e-02
ENSG00000229727	ENSG00000229727		lncRNA	-1.297	2.34e-03
ENSG00000270071	ENSG00000270071		lncRNA	-1.287	8.99e-03
ENSG00000206187	LINC02346	HGNC:53268	lncRNA	-1.283	1.10e-02
ENSG00000286389	ENSG00000286389		lncRNA	-1.276	6.54e-03
ENSG00000273771	ENSG00000273771		lncRNA	-1.272	2.35e-02
ENSG00000266369	ENSG00000266369		lncRNA	-1.272	3.27e-02
ENSG00000285572	ENSG00000285572		lncRNA	-1.27	4.83e-02
ENSG00000286563	ENSG00000286563		lncRNA	-1.266	2.26e-02
ENSG00000246308	ENSG00000246308		lncRNA	-1.266	8.13e-08
ENSG00000266256	LINC00683	HGNC:44467	lncRNA	-1.262	2.92e-02
ENSG00000205037	ENSG00000205037		lncRNA	-1.26	3.96e-02
ENSG00000287720	ENSG00000287720		lncRNA	-1.258	3.70e-05
ENSG00000259345	ENSG00000259345		lncRNA	-1.257	2.42e-03
ENSG00000286066	ENSG00000286066		lncRNA	-1.256	4.29e-03
ENSG00000262772	LINC01977	HGNC:52804	lncRNA	-1.254	1.28e-02
ENSG00000231566	LINC02595	HGNC:53946	lncRNA	-1.253	2.05e-02
ENSG00000259520	SLC28A2-AS1	HGNC:55417	lncRNA	-1.251	1.67e-02
ENSG00000287987	ENSG00000287987		lncRNA	-1.244	3.94e-02
ENSG00000253974	NRG1-IT1	HGNC:43633	lncRNA	-1.24	9.59e-04
ENSG00000287029	ENSG00000287029		lncRNA	-1.235	1.54e-02
ENSG00000259985	ENSG00000259985		lncRNA	-1.235	3.00e-02
ENSG00000250820	ENSG00000250820		lncRNA	-1.233	4.41e-02
ENSG00000285741	ENSG00000285741		lncRNA	-1.233	1.74e-02
ENSG00000257180	ENSG00000257180		lncRNA	-1.228	1.39e-02
ENSG00000261416	CORO1A-AS1	HGNC:55367	lncRNA	-1.223	5.18e-03
ENSG00000259583	ALDH1A3-AS1	HGNC:55416	lncRNA	-1.222	6.23e-03
ENSG00000287900	ENSG00000287900		lncRNA	-1.222	2.21e-03
ENSG00000246016	LINC01513	HGNC:51202	lncRNA	-1.221	3.18e-02
ENSG00000271830	ENSG00000271830		lncRNA	-1.217	4.39e-03
ENSG00000233384	CNIH3-AS2	HGNC:41162	lncRNA	-1.214	3.30e-02
ENSG00000270883	ENSG00000270883		lncRNA	-1.211	1.29e-02
ENSG00000260650	ENSG00000260650		lncRNA	-1.201	3.89e-02
ENSG00000271614	ATP2B1-AS1	HGNC:27883	lncRNA	-1.2	2.16e-02
ENSG00000244128	LINC01322	HGNC:50528	lncRNA	-1.199	8.04e-03
ENSG00000285652	ENSG00000285652		lncRNA	-1.198	1.03e-03
ENSG00000251209	LINC00923	HGNC:28088	lncRNA	-1.193	3.38e-03
ENSG00000224609	FGGY-DT	HGNC:55265	lncRNA	-1.193	1.54e-04
ENSG00000286230	ENSG00000286230		lncRNA	-1.189	1.60e-03
ENSG00000246084	LINC02325	HGNC:53245	lncRNA	-1.189	2.28e-02
ENSG00000181577	LINC03040	HGNC:28692	lncRNA	-1.186	2.27e-02
ENSG00000278621	THBS1-AS1	HGNC:55224	lncRNA	-1.184	7.86e-03
ENSG00000287705	ENSG00000287705		lncRNA	-1.183	3.16e-02
ENSG00000259447	ENSG00000259447		lncRNA	-1.181	1.75e-02
ENSG00000278925	ENSG00000278925		lncRNA	-1.181	1.39e-02
ENSG00000242242	NECTIN3-AS1	HGNC:40813	lncRNA	-1.181	2.27e-04
ENSG00000237352	LINC01358	HGNC:50589	lncRNA	-1.179	1.15e-03
ENSG00000261670	ENSG00000261670		lncRNA	-1.175	1.57e-02
ENSG00000225465	RFPL1S	HGNC:9978	lncRNA	-1.17	3.60e-02
ENSG00000269935	ENSG00000269935		lncRNA	-1.169	2.15e-03
ENSG00000185904	LINC00839	HGNC:28269	lncRNA	-1.168	2.67e-04
ENSG00000250961	RMEL3	HGNC:53975	lncRNA	-1.166	4.98e-02
ENSG00000264954	PRR29-AS1	HGNC:51822	lncRNA	-1.163	3.71e-02
ENSG00000285095	ENSG00000285095		lncRNA	-1.158	3.98e-02
ENSG00000270953	ENSG00000270953		lncRNA	-1.152	4.63e-02
ENSG00000227606	ENSG00000227606		lncRNA	-1.152	6.05e-03
ENSG00000249738	ENSG00000249738		lncRNA	-1.151	2.44e-03
ENSG00000282840	ENSG00000282840		lncRNA	-1.148	9.07e-03
ENSG00000227712	ENSG00000227712		lncRNA	-1.144	1.26e-03
ENSG00000286320	ENSG00000286320		lncRNA	-1.142	3.26e-02
ENSG00000282564	ENSG00000282564		lncRNA	-1.14	1.43e-02
ENSG00000257545	ENSG00000257545		lncRNA	-1.14	1.20e-02
ENSG00000228857	ACTR3-AS1	HGNC:53965	lncRNA	-1.138	2.62e-03
ENSG00000225689	ENSG00000225689		lncRNA	-1.136	8.96e-03
ENSG00000286282	ENSG00000286282		lncRNA	-1.126	1.67e-03
ENSG00000287679	ENSG00000287679		lncRNA	-1.126	2.40e-02
ENSG00000230393	ENSG00000230393		lncRNA	-1.126	6.31e-03
ENSG00000275450	PTGER4P2-CDK2AP2P2		lncRNA	-1.124	2.66e-02
ENSG00000287527	ENSG00000287527		lncRNA	-1.124	5.32e-03
ENSG00000283743	ENSG00000283743		lncRNA	-1.124	2.82e-02
ENSG00000224961	LINC01752	HGNC:52540	lncRNA	-1.123	3.37e-02
ENSG00000225746	MEG8	HGNC:14574	lncRNA	-1.122	2.41e-03
ENSG00000253214	ENSG00000253214		lncRNA	-1.118	5.00e-02
ENSG00000250472	TRIM36-IT1	HGNC:41422	lncRNA	-1.118	4.55e-02
ENSG00000189238	LINC00943	HGNC:48639	lncRNA	-1.117	3.41e-02
ENSG00000271320	ENSG00000271320		lncRNA	-1.117	2.87e-02
ENSG00000273091	ENSG00000273091		lncRNA	-1.104	1.99e-02
ENSG00000260835	ENSG00000260835		lncRNA	-1.09	1.55e-02
ENSG00000273125	LINC01990	HGNC:52822	lncRNA	-1.088	2.67e-02
ENSG00000286635	ENSG00000286635		lncRNA	-1.087	1.69e-02
ENSG00000274718	ENSG00000274718		lncRNA	-1.079	4.35e-02
ENSG00000231312	MAP4K3-DT	HGNC:54056	lncRNA	-1.076	2.52e-04
ENSG00000270069	MIR222HG	HGNC:49555	lncRNA	-1.073	1.99e-02
ENSG00000255545	B3GAT1-DT	HGNC:27449	lncRNA	-1.072	2.71e-02
ENSG00000284697	ENSG00000284697		lncRNA	-1.07	4.25e-02
ENSG00000287189	ENSG00000287189		lncRNA	-1.067	3.70e-02
ENSG00000227598	ENSG00000227598		lncRNA	-1.063	9.69e-03
ENSG00000236137	CD101-AS1	HGNC:55665	lncRNA	-1.063	3.13e-02
ENSG00000258583	LINC01500	HGNC:51166	lncRNA	-1.063	2.97e-02
ENSG00000257194	ENSG00000257194		lncRNA	-1.062	3.68e-02
ENSG00000286675	ENSG00000286675		lncRNA	-1.061	8.30e-04
ENSG00000267651	ENSG00000267651		lncRNA	-1.058	4.34e-02
ENSG00000273472	ENSG00000273472		lncRNA	-1.057	2.42e-02
ENSG00000223403	MEG9	HGNC:43874	lncRNA	-1.056	1.87e-02
ENSG00000287209	ENSG00000287209		lncRNA	-1.052	3.10e-02
ENSG00000274002	ENSG00000274002		lncRNA	-1.05	3.51e-02
ENSG00000248801	C8orf34-AS1	HGNC:27840	lncRNA	-1.05	1.02e-03
ENSG00000259153	MAP3K9-DT	HGNC:53189	lncRNA	-1.046	4.24e-02
ENSG00000255027	ENSG00000255027		lncRNA	-1.028	3.78e-02
ENSG00000242791	PFN2-AS1	HGNC:55631	lncRNA	-1.027	7.16e-03
ENSG00000283294	ENSG00000283294		lncRNA	-1.025	4.59e-03
ENSG00000226676	LINC02679	HGNC:54173	lncRNA	-1.025	4.24e-02
ENSG00000250357	ENSG00000250357		lncRNA	-1.021	7.83e-03
ENSG00000233203	DHCR24-DT	HGNC:53969	lncRNA	-1.02	4.08e-02
ENSG00000259642	ST20-AS1	HGNC:27521	lncRNA	-1.019	7.15e-03
ENSG00000249421	ADAMTS19-AS1	HGNC:40797	lncRNA	-1.019	3.78e-03
ENSG00000237737	DCTN1-AS1	HGNC:44151	lncRNA	-1.018	1.68e-02
ENSG00000242540	ENSG00000242540		lncRNA	-1.017	2.83e-02
ENSG00000233718	MYCNOS	HGNC:16911	lncRNA	-1.017	4.46e-02
ENSG00000272247	ENSG00000272247		lncRNA	-1.016	2.99e-02
ENSG00000248441	LETR1	HGNC:49597	lncRNA	-1.014	7.70e-04
ENSG00000288526	ENSG00000288526		lncRNA	-1.012	3.25e-03
ENSG00000261786	ENSG00000261786		lncRNA	-1.01	2.26e-02
ENSG00000228824	MIR4500HG	HGNC:42773	lncRNA	-1.009	4.78e-02
ENSG00000225334	LINC02813	HGNC:54345	lncRNA	-1.007	1.46e-02
ENSG00000272121	ENSG00000272121		lncRNA	-1.006	3.16e-02
ENSG00000205562	FLRT2-AS1	HGNC:55912	lncRNA	-1.002	4.11e-02
ENSG00000260163	ENSG00000260163		lncRNA	-0.993	4.14e-02
ENSG00000286548	ENSG00000286548		lncRNA	-0.99	4.57e-02
ENSG00000258768	ENSG00000258768		lncRNA	-0.984	4.96e-02
ENSG00000261462	ENSG00000261462		lncRNA	-0.983	2.04e-02
ENSG00000246323	FAM13B-AS1	HGNC:55597	lncRNA	-0.983	7.05e-03
ENSG00000245149	RNF139-DT	HGNC:48940	lncRNA	-0.981	4.97e-04
ENSG00000223442	TH2LCRR	HGNC:40495	lncRNA	-0.978	4.84e-02
ENSG00000251600	ENSG00000251600		lncRNA	-0.975	3.22e-02
ENSG00000258035	ENSG00000258035		lncRNA	-0.974	3.07e-03
ENSG00000264515	VSTM2B-DT	HGNC:27615	lncRNA	-0.974	1.43e-02
ENSG00000234026	ENSG00000234026		lncRNA	-0.972	4.90e-04
ENSG00000271590	ENSG00000271590		lncRNA	-0.972	2.98e-02
ENSG00000258399	MIR493HG	HGNC:55978	lncRNA	-0.971	6.96e-04
ENSG00000253596	ENSG00000253596		lncRNA	-0.959	4.45e-02
ENSG00000172965	MIR4435-2HG	HGNC:35163	lncRNA	-0.958	8.83e-05
ENSG00000281091	ENSG00000281091		lncRNA	-0.953	2.71e-02
ENSG00000271904	ENSG00000271904		lncRNA	-0.948	4.19e-02
ENSG00000284116	ENSG00000284116		lncRNA	-0.947	9.22e-03
ENSG00000285852	ENSG00000285852		lncRNA	-0.946	3.95e-02
ENSG00000250846	EPHA5-AS1	HGNC:50602	lncRNA	-0.943	1.42e-02
ENSG00000255209	ENSG00000255209		lncRNA	-0.943	4.27e-02
ENSG00000233351	ENSG00000233351		lncRNA	-0.939	3.70e-02
ENSG00000287051	ENSG00000287051		lncRNA	-0.936	4.91e-02
ENSG00000268996	MAN1B1-DT	HGNC:48715	lncRNA	-0.934	6.56e-03
ENSG00000237772	LINC02631	HGNC:54112	lncRNA	-0.929	4.93e-02
ENSG00000284391	ENSG00000284391		lncRNA	-0.926	5.07e-03
ENSG00000282943	PSG11-AS1	HGNC:56358	lncRNA	-0.92	2.23e-03
ENSG00000287998	ENSG00000287998		lncRNA	-0.92	2.17e-02
ENSG00000270557	ENSG00000270557		lncRNA	-0.918	2.45e-02
ENSG00000214548	MEG3	HGNC:14575	lncRNA	-0.918	4.80e-02
ENSG00000267586	LINC00907	HGNC:44327	lncRNA	-0.917	2.66e-02
ENSG00000249042	FAM151B-DT	HGNC:55578	lncRNA	-0.912	3.79e-02
ENSG00000257918	ENSG00000257918		lncRNA	-0.912	9.06e-03
ENSG00000225206	MIR137HG	HGNC:42871	lncRNA	-0.912	3.20e-02
ENSG00000223665	ENSG00000223665		lncRNA	-0.899	2.15e-02
ENSG00000283183	ENSG00000283183		lncRNA	-0.899	2.88e-02
ENSG00000236915	CLCA4-AS1	HGNC:54055	lncRNA	-0.896	1.96e-02
ENSG00000183250	LINC01547	HGNC:15707	lncRNA	-0.89	7.74e-03
ENSG00000267278	MAP3K14-AS1	HGNC:44359	lncRNA	-0.89	1.54e-02
ENSG00000273032	DGCR5	HGNC:16757	lncRNA	-0.889	6.43e-03
ENSG00000225914	TSBP1-AS1	HGNC:39756	lncRNA	-0.883	4.21e-02
ENSG00000248360	LINC00504	HGNC:43555	lncRNA	-0.876	1.41e-02
ENSG00000287292	ENSG00000287292		lncRNA	-0.874	3.70e-02
ENSG00000266469	ENSG00000266469		lncRNA	-0.868	4.86e-02
ENSG00000222041	CYTOR	HGNC:28717	lncRNA	-0.867	1.67e-02
ENSG00000286472	ENSG00000286472		lncRNA	-0.866	3.43e-03
ENSG00000234405	ENSG00000234405		lncRNA	-0.866	1.42e-02
ENSG00000286716	ENSG00000286716		lncRNA	-0.863	3.04e-02
ENSG00000285730	ENSG00000285730		lncRNA	-0.862	3.51e-02
ENSG00000245768	ENSG00000245768		lncRNA	-0.861	2.40e-05
ENSG00000233593	LINC02609	HGNC:27140	lncRNA	-0.861	3.50e-02
ENSG00000261188	TFIP11-DT	HGNC:55374	lncRNA	-0.858	1.43e-02
ENSG00000228016	RAPGEF4-AS1	HGNC:28081	lncRNA	-0.858	2.61e-02
ENSG00000271882	ENSG00000271882		lncRNA	-0.851	3.86e-02
ENSG00000262619	LINC00621	HGNC:44227	lncRNA	-0.848	3.42e-03
ENSG00000186960	LINC01551	HGNC:19828	lncRNA	-0.847	2.37e-02
ENSG00000245864	MEF2C-AS2	HGNC:53115	lncRNA	-0.841	1.71e-02
ENSG00000267868	ENSG00000267868		lncRNA	-0.835	2.20e-02
ENSG00000262801	ENSG00000262801		lncRNA	-0.833	1.91e-02
ENSG00000223685	LINC00571	HGNC:43721	lncRNA	-0.832	2.26e-03
ENSG00000257135	ODC1-DT	HGNC:54070	lncRNA	-0.832	1.31e-02
ENSG00000228222	ENSG00000228222		lncRNA	-0.828	1.37e-03
ENSG00000271755	ENSG00000271755		lncRNA	-0.826	4.66e-02
ENSG00000240137	ERICH6-AS1	HGNC:41205	lncRNA	-0.824	8.91e-05
ENSG00000245248	USP2-AS1	HGNC:48673	lncRNA	-0.823	4.39e-03
ENSG00000271727	ENSG00000271727		lncRNA	-0.808	7.10e-03
ENSG00000233396	LINC01719	HGNC:52506	lncRNA	-0.801	3.13e-02
ENSG00000281392	LINC00506		lncRNA	-0.796	6.70e-03
ENSG00000257829	ENSG00000257829		lncRNA	-0.795	1.38e-02
ENSG00000230366	DSCR9	HGNC:16301	lncRNA	-0.793	4.72e-02
ENSG00000261654	ENSG00000261654		lncRNA	-0.777	4.45e-02
ENSG00000229976	ENSG00000229976		lncRNA	-0.773	2.87e-02
ENSG00000205959	ENSG00000205959		lncRNA	-0.759	4.93e-02
ENSG00000226149	ENSG00000226149		lncRNA	-0.756	3.58e-02
ENSG00000213062	ENSG00000213062		lncRNA	-0.74	2.06e-02
ENSG00000278107	ENSG00000278107		lncRNA	-0.74	1.22e-02
ENSG00000264860	ENSG00000264860		lncRNA	-0.738	6.03e-03
ENSG00000287760	ENSG00000287760		lncRNA	-0.736	2.98e-02
ENSG00000282057	ENSG00000282057		lncRNA	-0.736	1.88e-02
ENSG00000270177	PPP2CA-DT	HGNC:55266	lncRNA	-0.735	1.66e-02
ENSG00000125462	MIR9-1HG	HGNC:30780	lncRNA	-0.732	2.03e-02
ENSG00000254602	MIR130AHG	HGNC:55966	lncRNA	-0.729	2.91e-03
ENSG00000250320	EDIL3-DT	HGNC:40204	lncRNA	-0.727	5.32e-03
ENSG00000226328	NUP50-DT	HGNC:50502	lncRNA	-0.721	1.58e-02
ENSG00000271270	TMCC1-DT	HGNC:49060	lncRNA	-0.708	2.02e-03
ENSG00000285679	ENSG00000285679		lncRNA	-0.707	1.65e-03
ENSG00000225764	P3H2-AS1	HGNC:40886	lncRNA	-0.706	4.88e-02
ENSG00000237773	ENSG00000237773		lncRNA	-0.699	2.02e-02
ENSG00000259628	ENSG00000259628		lncRNA	-0.699	2.95e-02
ENSG00000231769	ENSG00000231769		lncRNA	-0.69	4.24e-02
ENSG00000284879	NCAL1	HGNC:56663	lncRNA	-0.688	1.27e-02
ENSG00000267174	ENSG00000267174		lncRNA	-0.679	1.82e-02
ENSG00000267575	LINC02987	HGNC:56093	lncRNA	-0.669	3.67e-02
ENSG00000271911	ENSG00000271911		lncRNA	-0.665	2.54e-02
ENSG00000204666	ZNF473CR	HGNC:56021	lncRNA	-0.665	4.15e-02
ENSG00000281357	ARRDC3-AS1	HGNC:44145	lncRNA	-0.66	3.97e-02
ENSG00000288557	ENSG00000288557		lncRNA	-0.659	1.37e-02
ENSG00000203288	TDRKH-AS1	HGNC:40578	lncRNA	-0.655	2.08e-02
ENSG00000265148	TSPOAP1-AS1	HGNC:44148	lncRNA	-0.653	1.92e-02
ENSG00000254531	FLJ20021		lncRNA	-0.651	1.25e-03
ENSG00000248101	ENSG00000248101		lncRNA	-0.648	1.35e-02
ENSG00000272420	ENSG00000272420		lncRNA	-0.636	4.05e-02
ENSG00000213888	LINC01521	HGNC:26029	lncRNA	-0.625	2.44e-02
ENSG00000224078	SNHG14	HGNC:37462	lncRNA	-0.623	4.13e-02
ENSG00000259248	USP3-AS1	HGNC:44140	lncRNA	-0.62	2.38e-03
ENSG00000269107	ENSG00000269107		lncRNA	-0.611	1.63e-03
ENSG00000258057	BCDIN3D-AS1	HGNC:44113	lncRNA	-0.611	2.45e-02
ENSG00000286532	PARTICL	HGNC:50886	lncRNA	-0.606	2.90e-02
ENSG00000259992	ENSG00000259992		lncRNA	-0.593	4.59e-02
ENSG00000278627	ENSG00000278627		lncRNA	-0.591	4.53e-02
ENSG00000272168	CASC15	HGNC:28245	lncRNA	-0.583	3.58e-02
ENSG00000239268	LINC03051	HGNC:56330	lncRNA	-0.576	3.91e-02
ENSG00000245526	LINC00461	HGNC:42810	lncRNA	-0.546	4.07e-02
ENSG00000260269	ENSG00000260269		lncRNA	-0.539	7.76e-04
ENSG00000251022	THAP9-AS1	HGNC:44172	lncRNA	-0.522	3.68e-02
ENSG00000247950	SEC24B-AS1	HGNC:44003	lncRNA	-0.516	1.28e-02
ENSG00000286888	ENSG00000286888		lncRNA	-0.512	3.12e-02
ENSG00000273033	LINC02035	HGNC:52875	lncRNA	-0.502	1.88e-02
ENSG00000182648	RNF32-DT	HGNC:48971	lncRNA	-0.486	3.13e-02
ENSG00000239407	ENSG00000239407		lncRNA	-0.483	2.10e-03
ENSG00000260345	ENSG00000260345		lncRNA	-0.456	3.76e-02
ENSG00000286129	ENSG00000286129		lncRNA	-0.451	2.85e-02
ENSG00000272106	ENSG00000272106		lncRNA	-0.44	4.63e-02
ENSG00000276417	ENSG00000276417		lncRNA	-0.385	4.22e-02
ENSG00000223546	LINC00630	HGNC:44263	lncRNA	-0.384	1.36e-02
ENSG00000267216	ZNF8-ERVK3-1		lncRNA	-0.333	4.97e-02
ENSG00000274561	ENSG00000274561		lncRNA	0.377	3.58e-02
ENSG00000259673	IQCH-AS1	HGNC:44104	lncRNA	0.415	4.63e-02
ENSG00000261094	ENSG00000261094		lncRNA	0.469	4.62e-02
ENSG00000260257	ENSG00000260257		lncRNA	0.469	3.88e-03
ENSG00000236753	MKLN1-AS	HGNC:40374	lncRNA	0.544	1.42e-02
ENSG00000276728	ENSG00000276728		lncRNA	0.552	4.37e-02
ENSG00000272909	ENSG00000272909		lncRNA	0.566	4.09e-03
ENSG00000254676	ENSG00000254676		lncRNA	0.568	2.90e-02
ENSG00000261526	ENSG00000261526		lncRNA	0.576	3.50e-02
ENSG00000179743	SPEN-AS1	HGNC:55937	lncRNA	0.585	2.09e-02
ENSG00000259935	ENSG00000259935		lncRNA	0.596	3.55e-02
ENSG00000267520	ENSG00000267520		lncRNA	0.601	1.39e-03
ENSG00000273284	ENSG00000273284		lncRNA	0.605	2.13e-02
ENSG00000234456	MAGI2-AS3	HGNC:40862	lncRNA	0.606	4.18e-02
ENSG00000260260	SNHG19	HGNC:49574	lncRNA	0.622	1.96e-02
ENSG00000278002	ENSG00000278002		lncRNA	0.633	4.35e-02
ENSG00000225889	ENSG00000225889		lncRNA	0.64	2.90e-02
ENSG00000261840	ENSG00000261840		lncRNA	0.648	3.14e-02
ENSG00000276007	ENSG00000276007		lncRNA	0.66	4.19e-02
ENSG00000233223	ENSG00000233223		lncRNA	0.662	4.47e-02
ENSG00000249348	UGDH-AS1	HGNC:40601	lncRNA	0.663	3.52e-02
ENSG00000285851	ENSG00000285851		lncRNA	0.667	1.80e-02
ENSG00000258056	CD63-AS1	HGNC:55455	lncRNA	0.67	2.68e-02
ENSG00000257027	ENSG00000257027		lncRNA	0.679	4.69e-02
ENSG00000229152	ANKRD10-IT1	HGNC:39891	lncRNA	0.68	7.63e-03
ENSG00000256040	PAPPA-AS1	HGNC:35152	lncRNA	0.684	2.83e-02
ENSG00000259865	ENSG00000259865		lncRNA	0.686	4.24e-02
ENSG00000233237	LINC00472	HGNC:21380	lncRNA	0.689	3.66e-02
ENSG00000286177	ENSG00000286177		lncRNA	0.693	1.26e-02
ENSG00000254343	ENSG00000254343		lncRNA	0.703	2.73e-03
ENSG00000278722	ENSG00000278722		lncRNA	0.705	4.79e-02
ENSG00000258377	ENSG00000258377		lncRNA	0.709	3.87e-02
ENSG00000280434	ENSG00000280434		lncRNA	0.717	4.70e-02
ENSG00000234432	LINC02983	HGNC:56060	lncRNA	0.722	1.93e-02
ENSG00000244055	ENSG00000244055		lncRNA	0.723	2.62e-02
ENSG00000186235	LINC02610	HGNC:27177	lncRNA	0.731	3.42e-02
ENSG00000270084	GAS5-AS1	HGNC:44119	lncRNA	0.739	3.29e-03
ENSG00000234160	ENSG00000234160		lncRNA	0.74	1.38e-02
ENSG00000258458	OXA1L-DT	HGNC:55448	lncRNA	0.741	3.54e-02
ENSG00000212694	LINC01089	HGNC:27886	lncRNA	0.744	4.87e-02
ENSG00000250056	LINC01018	HGNC:27394	lncRNA	0.744	1.68e-02
ENSG00000273226	ENSG00000273226		lncRNA	0.745	3.37e-02
ENSG00000223855	PDGFA-DT	HGNC:55865	lncRNA	0.748	1.05e-02
ENSG00000204054	LINC00963	HGNC:48716	lncRNA	0.749	4.86e-02
ENSG00000259366	ENSG00000259366		lncRNA	0.753	1.73e-02
ENSG00000258634	ENSG00000258634		lncRNA	0.764	3.57e-03
ENSG00000237499	WAKMAR2	HGNC:53754	lncRNA	0.765	3.37e-02
ENSG00000237949	LINC00844	HGNC:45031	lncRNA	0.778	2.97e-02
ENSG00000151303	ENSG00000151303		lncRNA	0.778	3.48e-02
ENSG00000287104	ENSG00000287104		lncRNA	0.791	8.16e-03
ENSG00000271880	ENSG00000271880		lncRNA	0.791	4.11e-02
ENSG00000286615	ENSG00000286615		lncRNA	0.799	6.03e-03
ENSG00000258738	BAZ1A-AS1	HGNC:55440	lncRNA	0.801	3.61e-03
ENSG00000240770	C21orf91-OT1	HGNC:16729	lncRNA	0.805	3.02e-02
ENSG00000272910	ENSG00000272910		lncRNA	0.806	2.10e-02
ENSG00000268061	NAPA-AS1	HGNC:44118	lncRNA	0.807	2.43e-02
ENSG00000273368	ENSG00000273368		lncRNA	0.809	3.67e-02
ENSG00000262075	DKFZP434A062		lncRNA	0.812	3.41e-02
ENSG00000270419	CAHM	HGNC:42860	lncRNA	0.814	6.80e-03
ENSG00000257398	ENSG00000257398		lncRNA	0.814	1.43e-02
ENSG00000177337	DLGAP1-AS1	HGNC:31676	lncRNA	0.815	2.58e-02
ENSG00000250125	LINC02232	HGNC:53103	lncRNA	0.818	1.21e-02
ENSG00000261114	ENSG00000261114		lncRNA	0.821	2.92e-02
ENSG00000272054	ENSG00000272054		lncRNA	0.825	3.72e-02
ENSG00000238113	LINC01410	HGNC:50702	lncRNA	0.83	3.72e-02
ENSG00000287377	ENSG00000287377		lncRNA	0.849	2.22e-02
ENSG00000287966	LARRPM	HGNC:56664	lncRNA	0.849	2.54e-02
ENSG00000274265	ENSG00000274265		lncRNA	0.851	3.99e-03
ENSG00000278390	ENSG00000278390		lncRNA	0.851	4.35e-02
ENSG00000248858	FLJ46284		lncRNA	0.856	2.82e-04
ENSG00000263276	ENSG00000263276		lncRNA	0.857	2.85e-03
ENSG00000226125	LINC01907	HGNC:52726	lncRNA	0.862	3.22e-02
ENSG00000273650	ENSG00000273650		lncRNA	0.867	2.53e-02
ENSG00000205930	C21orf62-AS1	HGNC:1290	lncRNA	0.87	1.46e-02
ENSG00000257337	TNS2-AS1	HGNC:27464	lncRNA	0.871	1.03e-02
ENSG00000262001	DLGAP1-AS2	HGNC:28146	lncRNA	0.873	4.03e-02
ENSG00000253347	ENSG00000253347		lncRNA	0.881	4.49e-03
ENSG00000275426	ENSG00000275426		lncRNA	0.882	1.11e-02
ENSG00000231999	LRRC8C-DT	HGNC:53731	lncRNA	0.882	3.55e-02
ENSG00000260448	LCMT1-AS1	HGNC:51177	lncRNA	0.884	2.77e-02
ENSG00000261270	ENSG00000261270		lncRNA	0.885	1.19e-02
ENSG00000236051	MYCBP2-AS1	HGNC:41023	lncRNA	0.888	4.25e-02
ENSG00000239828	CCDC54-AS1	HGNC:56107	lncRNA	0.889	4.07e-02
ENSG00000282390	ENSG00000282390		lncRNA	0.89	4.54e-02
ENSG00000258476	LINC02207	HGNC:53073	lncRNA	0.89	2.97e-02
ENSG00000272953	ENSG00000272953		lncRNA	0.893	2.90e-02
ENSG00000275672	ENSG00000275672		lncRNA	0.895	4.24e-02
ENSG00000269958	ENSG00000269958		lncRNA	0.898	1.60e-02
ENSG00000266929	ENSG00000266929		lncRNA	0.898	1.41e-02
ENSG00000274105	ENSG00000274105		lncRNA	0.899	3.21e-02
ENSG00000235262	KDM5C-IT1	HGNC:41384	lncRNA	0.911	3.07e-02
ENSG00000272508	ENSG00000272508		lncRNA	0.912	3.45e-02
ENSG00000287616	ENSG00000287616		lncRNA	0.913	4.47e-02
ENSG00000231528	FAM225A	HGNC:27855	lncRNA	0.915	2.72e-02
ENSG00000271155	ENSG00000271155		lncRNA	0.92	2.97e-02
ENSG00000285278	TFAP2A-AS2		lncRNA	0.922	3.53e-02
ENSG00000241990	PRR34-AS1	HGNC:50499	lncRNA	0.925	3.40e-02
ENSG00000287875	ENSG00000287875		lncRNA	0.931	3.71e-02
ENSG00000236194	ENSG00000236194		lncRNA	0.937	7.50e-03
ENSG00000259349	APPBP2-DT	HGNC:55423	lncRNA	0.939	2.90e-02
ENSG00000282851	BISPR	HGNC:51290	lncRNA	0.949	1.12e-02
ENSG00000267082	ENSG00000267082		lncRNA	0.95	4.57e-02
ENSG00000275709	ENSG00000275709		lncRNA	0.954	1.36e-02
ENSG00000238194	PHACTR3-AS1	HGNC:40727	lncRNA	0.957	3.89e-03
ENSG00000260926	ENSG00000260926		lncRNA	0.97	4.65e-02
ENSG00000223969	ENSG00000223969		lncRNA	0.973	2.73e-02
ENSG00000268659	ENSG00000268659		lncRNA	0.973	4.39e-02
ENSG00000248508	SRP14-DT	HGNC:48619	lncRNA	0.976	3.76e-03
ENSG00000232352	SEMA3B-AS1	HGNC:49096	lncRNA	0.977	6.62e-03
ENSG00000279623	ENSG00000279623		lncRNA	0.979	2.01e-02
ENSG00000225756	DBH-AS1	HGNC:24155	lncRNA	0.981	2.01e-02
ENSG00000286193	CPLANE1-AS1	HGNC:56117	lncRNA	0.988	8.19e-03
ENSG00000231419	LINC00689	HGNC:27217	lncRNA	0.993	1.80e-02
ENSG00000258559	ENSG00000258559		lncRNA	0.993	4.42e-02
ENSG00000265206	MIR142HG	HGNC:55980	lncRNA	1.004	3.38e-02
ENSG00000286715	ENSG00000286715		lncRNA	1.006	2.49e-02
ENSG00000263508	ENSG00000263508		lncRNA	1.015	4.82e-02
ENSG00000261537	ENSG00000261537		lncRNA	1.021	4.28e-02
ENSG00000285999	ENSG00000285999		lncRNA	1.025	8.17e-03
ENSG00000260563	ENSG00000260563		lncRNA	1.025	3.12e-02
ENSG00000239922	ENSG00000239922		lncRNA	1.027	2.54e-02
ENSG00000267662	TSHZ3-AS1	HGNC:55288	lncRNA	1.032	1.14e-02
ENSG00000228649	SNHG26	HGNC:53131	lncRNA	1.032	7.13e-03
ENSG00000260816	ENSG00000260816		lncRNA	1.033	1.19e-02
ENSG00000255874	PRECSIT	HGNC:27492	lncRNA	1.036	2.53e-02
ENSG00000262223	LINC03048	HGNC:56272	lncRNA	1.039	4.61e-02
ENSG00000288587	ENSG00000288587		lncRNA	1.04	3.40e-02
ENSG00000261997	ENSG00000261997		lncRNA	1.042	1.72e-02
ENSG00000237484	LINC01684	HGNC:52472	lncRNA	1.042	3.78e-02
ENSG00000228624	HDAC2-AS2	HGNC:43590	lncRNA	1.042	3.07e-02
ENSG00000235560	ZNF747-DT	HGNC:55668	lncRNA	1.043	1.05e-02
ENSG00000235665	LINC00298	HGNC:49257	lncRNA	1.045	6.87e-03
ENSG00000261195	ENSG00000261195		lncRNA	1.047	2.94e-02
ENSG00000259049	ENSG00000259049		lncRNA	1.048	4.35e-03
ENSG00000267317	ENSG00000267317		lncRNA	1.049	3.72e-02
ENSG00000280809	LINC00836	HGNC:44915	lncRNA	1.05	4.96e-02
ENSG00000272870	SAP30-DT	HGNC:54424	lncRNA	1.055	5.33e-03
ENSG00000237166	LINC01792	HGNC:52582	lncRNA	1.058	2.34e-02
ENSG00000274272	ENSG00000274272		lncRNA	1.061	4.97e-02
ENSG00000276772	ENSG00000276772		lncRNA	1.064	3.94e-02
ENSG00000271826	PLS3-AS1	HGNC:50343	lncRNA	1.069	3.53e-02
ENSG00000249502	MED28-DT	HGNC:55567	lncRNA	1.069	1.55e-02
ENSG00000224307	LINC02975	HGNC:56025	lncRNA	1.075	7.91e-03
ENSG00000225205	PDK1-AS1	HGNC:40441	lncRNA	1.076	3.44e-02
ENSG00000273413	ENSG00000273413		lncRNA	1.077	2.74e-02
ENSG00000278231	ENSG00000278231		lncRNA	1.078	3.86e-02
ENSG00000261269	ENSG00000261269		lncRNA	1.086	1.13e-02
ENSG00000286533	ENSG00000286533		lncRNA	1.088	4.85e-02
ENSG00000243762	ENSG00000243762		lncRNA	1.09	3.11e-02
ENSG00000227543	SPAG5-AS1	HGNC:41140	lncRNA	1.09	1.38e-02
ENSG00000272156	ENSG00000272156		lncRNA	1.092	3.56e-02
ENSG00000273599	ENSG00000273599		lncRNA	1.093	1.82e-02
ENSG00000287110	ACAD9-DT	HGNC:56086	lncRNA	1.095	3.53e-02
ENSG00000230063	ENSG00000230063		lncRNA	1.097	2.60e-02
ENSG00000231304	SGO1-AS1	HGNC:41081	lncRNA	1.098	1.68e-02
ENSG00000287919	ENSG00000287919		lncRNA	1.098	4.56e-02
ENSG00000272182	ENSG00000272182		lncRNA	1.104	9.78e-03
ENSG00000228058	LINC01736	HGNC:52524	lncRNA	1.105	3.21e-02
ENSG00000259143	ENSG00000259143		lncRNA	1.106	2.80e-02
ENSG00000272037	ENSG00000272037		lncRNA	1.107	3.98e-02
ENSG00000245213	GALNT7-DT	HGNC:55604	lncRNA	1.109	3.22e-02
ENSG00000287091	ENSG00000287091		lncRNA	1.11	4.58e-02
ENSG00000237200	ZBTB40-IT1	HGNC:41493	lncRNA	1.113	3.63e-02
ENSG00000287188	ENSG00000287188		lncRNA	1.115	2.12e-02
ENSG00000230300	STARD13-IT1	HGNC:41453	lncRNA	1.116	8.39e-03
ENSG00000236200	KDM4A-AS1	HGNC:40528	lncRNA	1.116	1.42e-02
ENSG00000232807	ENSG00000232807		lncRNA	1.117	3.67e-02
ENSG00000269439	PGLS-DT	HGNC:55274	lncRNA	1.119	2.99e-02
ENSG00000275329	ENSG00000275329		lncRNA	1.12	4.12e-02
ENSG00000227911	LINC02344	HGNC:53264	lncRNA	1.123	4.59e-02
ENSG00000286965	ENSG00000286965		lncRNA	1.126	2.87e-02
ENSG00000230424	EMC1-AS1	HGNC:54050	lncRNA	1.132	1.20e-02
ENSG00000231768	LINC01354	HGNC:50581	lncRNA	1.133	4.65e-02
ENSG00000262877	ENSG00000262877		lncRNA	1.135	5.40e-03
ENSG00000251034	ENSG00000251034		lncRNA	1.138	1.39e-02
ENSG00000246560	UBE2D3-AS1	HGNC:54095	lncRNA	1.139	6.99e-03
ENSG00000230454	ENSG00000230454		lncRNA	1.14	7.85e-03
ENSG00000275857	ENSG00000275857		lncRNA	1.141	9.69e-03
ENSG00000224924	LINC00320	HGNC:19690	lncRNA	1.143	1.27e-03
ENSG00000231154	MORF4L2-AS1	HGNC:27991	lncRNA	1.147	1.09e-02
ENSG00000236556	ENSG00000236556		lncRNA	1.149	1.80e-02
ENSG00000255002	LINC02324	HGNC:53244	lncRNA	1.15	2.77e-02
ENSG00000272906	ENSG00000272906		lncRNA	1.152	2.67e-02
ENSG00000224795	NTM-AS1	HGNC:32293	lncRNA	1.153	2.38e-02
ENSG00000264968	ENSG00000264968		lncRNA	1.154	3.01e-03
ENSG00000266903	CEACAM16-AS1	HGNC:55317	lncRNA	1.156	2.92e-02
ENSG00000287445	ENSG00000287445		lncRNA	1.156	2.11e-02
ENSG00000272688	ENSG00000272688		lncRNA	1.156	1.64e-02
ENSG00000287787	ENSG00000287787		lncRNA	1.162	1.77e-02
ENSG00000231327	LINC01816	HGNC:52621	lncRNA	1.163	2.63e-02
ENSG00000244300	GATA2-AS1	HGNC:51108	lncRNA	1.165	1.12e-02
ENSG00000234293	BACH1-IT3	HGNC:16455	lncRNA	1.167	4.78e-02
ENSG00000177369	FLJ40194		lncRNA	1.174	4.06e-02
ENSG00000262528	ENSG00000262528		lncRNA	1.176	1.86e-02
ENSG00000269952	ENSG00000269952		lncRNA	1.179	2.93e-02
ENSG00000247033	ENSG00000247033		lncRNA	1.186	4.91e-03
ENSG00000276934	ENSG00000276934		lncRNA	1.188	2.98e-02
ENSG00000250742	LINC02381	HGNC:53304	lncRNA	1.19	1.67e-03
ENSG00000233038	PTPRN2-AS1	HGNC:40488	lncRNA	1.19	3.40e-02
ENSG00000214043	LINC02347	HGNC:53269	lncRNA	1.193	3.07e-02
ENSG00000278041	ENSG00000278041		lncRNA	1.197	4.40e-02
ENSG00000224950	ENSG00000224950		lncRNA	1.203	1.50e-02
ENSG00000258498	DIO3OS	HGNC:20348	lncRNA	1.203	3.10e-02
ENSG00000233725	NRAD1	HGNC:26981	lncRNA	1.206	1.78e-03
ENSG00000241886	ENSG00000241886		lncRNA	1.207	1.11e-02
ENSG00000277386	ENSG00000277386		lncRNA	1.208	1.97e-02
ENSG00000260923	LINC02193	HGNC:53055	lncRNA	1.211	4.20e-02
ENSG00000230149	ENSG00000230149		lncRNA	1.214	2.50e-02
ENSG00000233461	ENSG00000233461		lncRNA	1.215	7.18e-03
ENSG00000284966	ENSG00000284966		lncRNA	1.215	1.84e-02
ENSG00000273002	ARHGEF2-AS2	HGNC:55175	lncRNA	1.215	3.92e-02
ENSG00000229832	ENSG00000229832		lncRNA	1.218	2.74e-02
ENSG00000260633	ENSG00000260633		lncRNA	1.225	5.33e-03
ENSG00000284543	LINC01226	HGNC:49678	lncRNA	1.234	4.77e-03
ENSG00000228408	ENSG00000228408		lncRNA	1.234	3.39e-02
ENSG00000258162	ENSG00000258162		lncRNA	1.235	2.40e-02
ENSG00000287684	ENSG00000287684		lncRNA	1.239	6.51e-03
ENSG00000268388	FENDRR	HGNC:43894	lncRNA	1.243	4.52e-02
ENSG00000259891	ENSG00000259891		lncRNA	1.244	1.50e-02
ENSG00000272155	ENSG00000272155		lncRNA	1.246	3.58e-02
ENSG00000273733	ENSG00000273733		lncRNA	1.248	1.21e-02
ENSG00000285564	ENSG00000285564		lncRNA	1.248	5.00e-05
ENSG00000279249	ENSG00000279249		lncRNA	1.251	4.83e-03
ENSG00000286809	ENSG00000286809		lncRNA	1.251	3.97e-02
ENSG00000240591	ENSG00000240591		lncRNA	1.252	1.74e-02
ENSG00000255737	AGAP2-AS1	HGNC:48633	lncRNA	1.252	2.14e-03
ENSG00000284948	ENSG00000284948		lncRNA	1.253	1.11e-02
ENSG00000285534	ENSG00000285534		lncRNA	1.254	1.96e-03
ENSG00000265625	ENSG00000265625		lncRNA	1.261	6.32e-03
ENSG00000272610	MAGI1-IT1	HGNC:42436	lncRNA	1.267	1.43e-02
ENSG00000271993	ENSG00000271993		lncRNA	1.27	1.35e-02
ENSG00000228280	ENSG00000228280		lncRNA	1.27	2.97e-02
ENSG00000261837	ENSG00000261837		lncRNA	1.282	4.17e-02
ENSG00000264569	DCXR-DT	HGNC:54083	lncRNA	1.283	3.69e-03
ENSG00000226609	SNX30-DT	HGNC:55835	lncRNA	1.283	4.77e-03
ENSG00000226791	LINC02611	HGNC:54060	lncRNA	1.283	1.36e-02
ENSG00000259921	ENSG00000259921		lncRNA	1.283	4.01e-02
ENSG00000228392	ENSG00000228392		lncRNA	1.291	2.74e-02
ENSG00000286349	ENSG00000286349		lncRNA	1.293	4.44e-02
ENSG00000273356	LINC02019	HGNC:52854	lncRNA	1.295	2.95e-03
ENSG00000228526	MIR34AHG	HGNC:51913	lncRNA	1.299	3.97e-03
ENSG00000258376	PAPLN-AS1	HGNC:55451	lncRNA	1.303	1.20e-02
ENSG00000226029	LINC01772	HGNC:52562	lncRNA	1.306	5.98e-03
ENSG00000260511	ENSG00000260511		lncRNA	1.306	2.98e-02
ENSG00000234705	HMGA1P4	HGNC:39093	lncRNA	1.309	1.60e-02
ENSG00000267659	LINC01482	HGNC:51128	lncRNA	1.31	2.46e-02
ENSG00000225891	DHDDS-AS1	HGNC:40925	lncRNA	1.31	1.13e-02
ENSG00000255176	ENSG00000255176		lncRNA	1.312	2.34e-02
ENSG00000234076	TPRG1-AS1	HGNC:42391	lncRNA	1.315	4.77e-03
ENSG00000225643	ENSG00000225643		lncRNA	1.316	2.36e-02
ENSG00000259687	LINC01220	HGNC:49664	lncRNA	1.317	1.58e-02
ENSG00000277351	ENSG00000277351		lncRNA	1.319	7.17e-03
ENSG00000287044	ENSG00000287044		lncRNA	1.327	6.70e-03
ENSG00000286116	ENSG00000286116		lncRNA	1.329	1.12e-02
ENSG00000223548	ACSL6-AS1	HGNC:40772	lncRNA	1.331	2.74e-02
ENSG00000261616	TTC23-AS1	HGNC:56675	lncRNA	1.332	1.71e-03
ENSG00000225408	ENSG00000225408		lncRNA	1.334	1.05e-02
ENSG00000257181	ENSG00000257181		lncRNA	1.334	1.65e-03
ENSG00000225411	ENSG00000225411		lncRNA	1.339	3.84e-02
ENSG00000268001	CARD8-AS1	HGNC:51408	lncRNA	1.342	1.07e-03
ENSG00000256433	ENSG00000256433		lncRNA	1.343	4.80e-02
ENSG00000269967	ENSG00000269967		lncRNA	1.346	1.86e-02
ENSG00000251364	SYT9-AS1	HGNC:56173	lncRNA	1.347	3.35e-03
ENSG00000286992	ENSG00000286992		lncRNA	1.35	3.21e-02
ENSG00000224818	ENSG00000224818		lncRNA	1.35	2.82e-04
ENSG00000249364	LINC02997	HGNC:56113	lncRNA	1.351	6.99e-04
ENSG00000255410	ENSG00000255410		lncRNA	1.353	8.76e-03
ENSG00000254860	TMEM9B-AS1	HGNC:19230	lncRNA	1.354	5.07e-03
ENSG00000261468	ENSG00000261468		lncRNA	1.357	8.01e-03
ENSG00000224536	CSRP1-AS1	HGNC:55856	lncRNA	1.36	1.25e-02
ENSG00000227195	MIR663AHG	HGNC:27662	lncRNA	1.361	3.75e-02
ENSG00000287431	RENO1	HGNC:54096	lncRNA	1.363	1.47e-03
ENSG00000267283	ENSG00000267283		lncRNA	1.364	4.25e-02
ENSG00000285769	ENSG00000285769		lncRNA	1.364	7.63e-03
ENSG00000239300	ENSG00000239300		lncRNA	1.364	3.60e-03
ENSG00000272219	ENSG00000272219		lncRNA	1.368	4.48e-02
ENSG00000262097	LINC02185	HGNC:53047	lncRNA	1.373	4.40e-02
ENSG00000258973	ENSG00000258973		lncRNA	1.375	3.09e-02
ENSG00000229848	ENSG00000229848		lncRNA	1.383	1.80e-02
ENSG00000285987	ENSG00000285987		lncRNA	1.384	2.51e-02
ENSG00000287185	ENSG00000287185		lncRNA	1.386	1.74e-02
ENSG00000287693	ENSG00000287693		lncRNA	1.387	8.68e-03
ENSG00000185168	LINC00482	HGNC:26816	lncRNA	1.39	4.53e-02
ENSG00000275088	ENSG00000275088		lncRNA	1.393	2.62e-03
ENSG00000273181	ENSG00000273181		lncRNA	1.396	1.28e-02
ENSG00000233860	SHROOM3-AS1	HGNC:41265	lncRNA	1.397	3.46e-04
ENSG00000272555	ENSG00000272555		lncRNA	1.398	4.32e-02
ENSG00000225187	ENSG00000225187		lncRNA	1.4	3.05e-02
ENSG00000255031	ENSG00000255031		lncRNA	1.403	2.98e-03
ENSG00000249335	ENSG00000249335		lncRNA	1.405	1.26e-02
ENSG00000278642	ENSG00000278642		lncRNA	1.41	1.55e-02
ENSG00000259005	ENSG00000259005		lncRNA	1.412	8.97e-03
ENSG00000233117	LINC00702	HGNC:44676	lncRNA	1.413	2.91e-02
ENSG00000286688	ENSG00000286688		lncRNA	1.415	4.99e-02
ENSG00000235121	ENSG00000235121		lncRNA	1.417	4.17e-02
ENSG00000286856	ENSG00000286856		lncRNA	1.419	2.73e-02
ENSG00000287633	ENSG00000287633		lncRNA	1.42	5.67e-03
ENSG00000233818	CLDN14-AS1	HGNC:55953	lncRNA	1.424	3.29e-02
ENSG00000237604	ENSG00000237604		lncRNA	1.429	2.38e-02
ENSG00000229140	CCDC26	HGNC:28416	lncRNA	1.431	2.75e-02
ENSG00000235513	L3MBTL2-AS1	HGNC:40847	lncRNA	1.433	1.87e-06
ENSG00000257277	ENSG00000257277		lncRNA	1.436	1.02e-02
ENSG00000241985	WWTR1-IT1	HGNC:41469	lncRNA	1.438	2.40e-02
ENSG00000235111	ENSG00000235111		lncRNA	1.439	4.98e-02
ENSG00000240143	ENSG00000240143		lncRNA	1.445	2.67e-02
ENSG00000281162	LINC01127	HGNC:49292	lncRNA	1.451	4.03e-02
ENSG00000283608	ENSG00000283608		lncRNA	1.451	4.21e-02
ENSG00000277829	ENSG00000277829		lncRNA	1.454	1.67e-02
ENSG00000272312	ENSG00000272312		lncRNA	1.455	2.97e-02
ENSG00000227392	HPN-AS1	HGNC:47041	lncRNA	1.455	1.58e-02
ENSG00000255553	LINC02733	HGNC:54250	lncRNA	1.46	2.20e-02
ENSG00000259031	ENSG00000259031		lncRNA	1.46	3.41e-02
ENSG00000254109	RBPMS-AS1	HGNC:48721	lncRNA	1.464	1.43e-02
ENSG00000249740	OSMR-DT	HGNC:50296	lncRNA	1.466	3.06e-03
ENSG00000258810	LINC03058	HGNC:56363	lncRNA	1.467	4.18e-03
ENSG00000269982	ENSG00000269982		lncRNA	1.468	6.77e-03
ENSG00000254815	LMNTD2-AS1	HGNC:41204	lncRNA	1.472	4.42e-02
ENSG00000239791	ENSG00000239791		lncRNA	1.473	2.82e-02
ENSG00000281692	PACRG-AS1	HGNC:27772	lncRNA	1.474	9.75e-03
ENSG00000230537	LINC02937	HGNC:55942	lncRNA	1.474	2.56e-03
ENSG00000272696	ENSG00000272696		lncRNA	1.475	7.53e-03
ENSG00000250551	MIR583HG	HGNC:53061	lncRNA	1.476	1.54e-02
ENSG00000287289	ENSG00000287289		lncRNA	1.477	2.13e-02
ENSG00000228496	ENSG00000228496		lncRNA	1.479	3.12e-02
ENSG00000261357	ENSG00000261357		lncRNA	1.48	2.66e-02
ENSG00000233221	ARHGEF4-AS1	HGNC:55716	lncRNA	1.486	1.03e-02
ENSG00000230825	LINC03016	HGNC:56145	lncRNA	1.491	3.99e-02
ENSG00000217702	ENSG00000217702		lncRNA	1.494	1.43e-02
ENSG00000285581	ENSG00000285581		lncRNA	1.498	4.78e-02
ENSG00000188511	MIR3667HG	HGNC:28010	lncRNA	1.502	3.44e-03
ENSG00000247287	PRKCH-AS1	HGNC:55588	lncRNA	1.508	8.27e-03
ENSG00000230082	PRRT3-AS1	HGNC:41151	lncRNA	1.509	5.43e-03
ENSG00000287245	ENSG00000287245		lncRNA	1.51	1.19e-02
ENSG00000205056	LINC02397	HGNC:53323	lncRNA	1.51	7.05e-03
ENSG00000287927	ENSG00000287927		lncRNA	1.516	3.13e-02
ENSG00000235180	LINC00601	HGNC:43916	lncRNA	1.523	1.36e-02
ENSG00000260971	ENSG00000260971		lncRNA	1.531	1.12e-02
ENSG00000261606	ENSG00000261606		lncRNA	1.531	2.26e-02
ENSG00000249604	ENSG00000249604		lncRNA	1.532	1.83e-02
ENSG00000267042	ENSG00000267042		lncRNA	1.538	4.00e-02
ENSG00000267263	ENSG00000267263		lncRNA	1.544	2.36e-02
ENSG00000234056	LINC00463	HGNC:42813	lncRNA	1.546	1.20e-02
ENSG00000279243	LINC02736	HGNC:54253	lncRNA	1.549	1.62e-02
ENSG00000266573	ENSG00000266573		lncRNA	1.55	7.10e-03
ENSG00000259827	ENSG00000259827		lncRNA	1.55	7.83e-04
ENSG00000286658	ENSG00000286658		lncRNA	1.551	3.66e-03
ENSG00000285492	ENSG00000285492		lncRNA	1.556	3.25e-02
ENSG00000272386	ENSG00000272386		lncRNA	1.56	3.95e-02
ENSG00000223799	IL10RB-DT	HGNC:44303	lncRNA	1.561	4.96e-02
ENSG00000278769	ENSG00000278769		lncRNA	1.564	3.47e-02
ENSG00000241684	ADAMTS9-AS2	HGNC:42435	lncRNA	1.568	9.32e-05
ENSG00000285583	ENSG00000285583		lncRNA	1.568	3.73e-02
ENSG00000235189	ENSG00000235189		lncRNA	1.568	1.10e-02
ENSG00000105501	SIGLEC5	HGNC:10874	lncRNA	1.568	3.12e-02
ENSG00000258701	LINC00638	HGNC:28325	lncRNA	1.568	1.86e-02
ENSG00000244198	ARHGEF35-AS1	HGNC:41292	lncRNA	1.57	2.59e-02
ENSG00000266923	ENSG00000266923		lncRNA	1.571	8.86e-03
ENSG00000287342	ENSG00000287342		lncRNA	1.575	3.08e-02
ENSG00000259807	ENSG00000259807		lncRNA	1.577	2.46e-02
ENSG00000259780	ENSG00000259780		lncRNA	1.581	2.06e-02
ENSG00000273424	ENSG00000273424		lncRNA	1.588	1.87e-02
ENSG00000260788	CEDORA	HGNC:56653	lncRNA	1.593	2.35e-02
ENSG00000287448	ENSG00000287448		lncRNA	1.595	3.28e-02
ENSG00000260350	ENSG00000260350		lncRNA	1.6	1.20e-02
ENSG00000235033	DAAM2-AS1	HGNC:40830	lncRNA	1.604	1.08e-03
ENSG00000229719	MIR194-2HG	HGNC:51946	lncRNA	1.606	4.88e-02
ENSG00000279932	ENSG00000279932		lncRNA	1.608	3.44e-02
ENSG00000248359	ENSG00000248359		lncRNA	1.61	3.64e-02
ENSG00000277173	ENSG00000277173		lncRNA	1.619	8.47e-03
ENSG00000285561	ENSG00000285561		lncRNA	1.62	4.71e-02
ENSG00000278716	ENSG00000278716		lncRNA	1.621	3.12e-02
ENSG00000214922	HLA-F-AS1	HGNC:26645	lncRNA	1.627	2.49e-02
ENSG00000285100	ENSG00000285100		lncRNA	1.628	2.64e-02
ENSG00000224257	VWC2L-IT1	HGNC:41508	lncRNA	1.628	1.92e-02
ENSG00000267757	EML2-AS1	HGNC:48331	lncRNA	1.628	4.11e-02
ENSG00000261241	LINC02128	HGNC:52986	lncRNA	1.628	1.53e-02
ENSG00000237863	IRS4-AS1	HGNC:55650	lncRNA	1.632	1.22e-06
ENSG00000286271	ENSG00000286271		lncRNA	1.632	9.20e-04
ENSG00000223783	LINC01983	HGNC:52813	lncRNA	1.634	4.86e-02
ENSG00000231427	LINC01445	HGNC:50771	lncRNA	1.636	5.75e-03
ENSG00000288156	ENSG00000288156		lncRNA	1.637	1.82e-04
ENSG00000287554	ENSG00000287554		lncRNA	1.647	2.97e-02
ENSG00000260859	ENSG00000260859		lncRNA	1.647	4.91e-02
ENSG00000283633	ENSG00000283633		lncRNA	1.648	2.36e-02
ENSG00000286558	ENSG00000286558		lncRNA	1.648	1.93e-03
ENSG00000277247	ENSG00000277247		lncRNA	1.651	9.84e-03
ENSG00000234183	H2AZ2-DT	HGNC:52775	lncRNA	1.653	2.11e-02
ENSG00000228950	ENSG00000228950		lncRNA	1.656	5.22e-03
ENSG00000248100	ENSG00000248100		lncRNA	1.663	2.08e-02
ENSG00000285766	ENSG00000285766		lncRNA	1.663	1.43e-02
ENSG00000250198	LINC02199	HGNC:53065	lncRNA	1.667	4.14e-03
ENSG00000285846	ENSG00000285846		lncRNA	1.669	1.28e-02
ENSG00000275850	ENSG00000275850		lncRNA	1.669	1.54e-02
ENSG00000235641	LINC00484	HGNC:27862	lncRNA	1.674	3.06e-02
ENSG00000234883	MIR155HG	HGNC:35460	lncRNA	1.678	4.51e-03
ENSG00000264985	ENSG00000264985		lncRNA	1.679	3.06e-03
ENSG00000249825	THBS4-AS1	HGNC:40583	lncRNA	1.681	1.59e-02
ENSG00000260599	ENSG00000260599		lncRNA	1.683	3.68e-02
ENSG00000267405	ENSG00000267405		lncRNA	1.691	4.53e-02
ENSG00000225140	ENSG00000225140		lncRNA	1.691	2.79e-03
ENSG00000254094	ENSG00000254094		lncRNA	1.691	4.36e-02
ENSG00000230696	ENSG00000230696		lncRNA	1.694	1.61e-02
ENSG00000230699	ENSG00000230699		lncRNA	1.696	2.62e-02
ENSG00000285051	SLC7A14-AS1	HGNC:54092	lncRNA	1.697	3.83e-03
ENSG00000235358	SCMH1-DT	HGNC:55675	lncRNA	1.702	4.42e-02
ENSG00000270972	ENSG00000270972		lncRNA	1.703	2.98e-02
ENSG00000231131	LNCAROD	HGNC:50913	lncRNA	1.703	1.50e-03
ENSG00000287090	ENSG00000287090		lncRNA	1.704	4.85e-02
ENSG00000223923	TNS1-AS1	HGNC:40589	lncRNA	1.704	8.44e-03
ENSG00000262580	ENSG00000262580		lncRNA	1.707	2.02e-03
ENSG00000186056	MATN1-AS1	HGNC:40364	lncRNA	1.708	6.60e-03
ENSG00000287917	ENSG00000287917		lncRNA	1.723	7.98e-03
ENSG00000267107	PCAT19	HGNC:49593	lncRNA	1.724	9.38e-03
ENSG00000228382	ITPKB-IT1	HGNC:41349	lncRNA	1.753	2.17e-03
ENSG00000287043	ENSG00000287043		lncRNA	1.753	2.34e-02
ENSG00000248015	ENSG00000248015		lncRNA	1.753	2.63e-03
ENSG00000286314	ENSG00000286314		lncRNA	1.754	1.46e-03
ENSG00000229498	ENSG00000229498		lncRNA	1.755	1.29e-03
ENSG00000248714	ZNF652-AS1	HGNC:55582	lncRNA	1.762	1.27e-02
ENSG00000257258	ENSG00000257258		lncRNA	1.763	4.30e-03
ENSG00000247011	ENSG00000247011		lncRNA	1.763	1.31e-02
ENSG00000236653	LINC01923	HGNC:52742	lncRNA	1.767	2.92e-02
ENSG00000182873	PRKCZ-AS1	HGNC:40477	lncRNA	1.776	1.20e-03
ENSG00000236423	LINC01134	HGNC:49449	lncRNA	1.776	1.54e-02
ENSG00000278607	ENSG00000278607		lncRNA	1.78	3.44e-02
ENSG00000278546	ENSG00000278546		lncRNA	1.784	2.74e-02
ENSG00000265702	ENSG00000265702		lncRNA	1.784	4.66e-03
ENSG00000266554	LINC01443	HGNC:50768	lncRNA	1.787	3.46e-02
ENSG00000285882	ENSG00000285882		lncRNA	1.79	8.39e-03
ENSG00000276107	THBS1-IT1	HGNC:55225	lncRNA	1.792	3.77e-02
ENSG00000206028	ENSG00000206028		lncRNA	1.796	2.31e-02
ENSG00000274184	ENSG00000274184		lncRNA	1.797	6.87e-03
ENSG00000238005	LNCATV	HGNC:54478	lncRNA	1.799	3.15e-02
ENSG00000237989	LINC01679	HGNC:52469	lncRNA	1.808	4.20e-04
ENSG00000275830	LINC03082	HGNC:56676	lncRNA	1.811	2.66e-02
ENSG00000271653	ENSG00000271653		lncRNA	1.812	1.06e-02
ENSG00000262903	CTNS-AS1	HGNC:56090	lncRNA	1.812	1.09e-02
ENSG00000239739	ENSG00000239739		lncRNA	1.816	3.65e-02
ENSG00000261578	ENSG00000261578		lncRNA	1.821	3.95e-03
ENSG00000285090	ENSG00000285090		lncRNA	1.821	4.15e-02
ENSG00000275465	ENSG00000275465		lncRNA	1.821	5.64e-06
ENSG00000274092	ENSG00000274092		lncRNA	1.825	1.06e-02
ENSG00000237181	PRKAR1B-AS1	HGNC:40470	lncRNA	1.826	9.92e-03
ENSG00000259881	ENSG00000259881		lncRNA	1.832	3.62e-03
ENSG00000231246	LINC02884	HGNC:54808	lncRNA	1.834	3.06e-03
ENSG00000274797	ENSG00000274797		lncRNA	1.838	5.13e-03
ENSG00000260468	LINC01290	HGNC:50356	lncRNA	1.842	1.67e-02
ENSG00000179219	LINC00311	HGNC:28312	lncRNA	1.851	1.68e-02
ENSG00000275278	ENSG00000275278		lncRNA	1.854	1.49e-02
ENSG00000237422	ENSG00000237422		lncRNA	1.856	4.60e-05
ENSG00000269553	ENSG00000269553		lncRNA	1.857	7.85e-03
ENSG00000285486	ENSG00000285486		lncRNA	1.859	3.53e-03
ENSG00000276980	ENSG00000276980		lncRNA	1.865	1.23e-02
ENSG00000287132	ENSG00000287132		lncRNA	1.869	2.31e-02
ENSG00000228768	MIR365BHG	HGNC:55941	lncRNA	1.87	6.54e-03
ENSG00000231212	ENSG00000231212		lncRNA	1.871	4.62e-02
ENSG00000234690	EPCAM-DT	HGNC:52639	lncRNA	1.875	1.78e-03
ENSG00000287855	ENSG00000287855		lncRNA	1.882	2.09e-02
ENSG00000261625	ENSG00000261625		lncRNA	1.883	4.03e-02
ENSG00000250863	ENSG00000250863		lncRNA	1.885	4.49e-03
ENSG00000224429	LINC00539	HGNC:43672	lncRNA	1.886	1.38e-02
ENSG00000263220	ENSG00000263220		lncRNA	1.894	1.74e-02
ENSG00000268038	LINC01785	HGNC:25060	lncRNA	1.909	1.54e-02
ENSG00000229512	ENSG00000229512		lncRNA	1.909	4.17e-03
ENSG00000203721	LINC00862	HGNC:21901	lncRNA	1.912	2.17e-03
ENSG00000287364	ENSG00000287364		lncRNA	1.914	3.71e-02
ENSG00000272941	ENSG00000272941		lncRNA	1.917	3.67e-03
ENSG00000258811	ENSG00000258811		lncRNA	1.919	2.55e-02
ENSG00000240567	LINC02067	HGNC:52913	lncRNA	1.919	1.15e-02
ENSG00000244260	ENSG00000244260		lncRNA	1.919	4.06e-02
ENSG00000235397	EPN2-AS1	HGNC:40849	lncRNA	1.924	2.66e-02
ENSG00000267801	ENSG00000267801		lncRNA	1.934	4.28e-04
ENSG00000257894	ENSG00000257894		lncRNA	1.938	7.10e-03
ENSG00000226332	ENSG00000226332		lncRNA	1.938	1.37e-02
ENSG00000226800	CACTIN-AS1	HGNC:31391	lncRNA	1.943	6.58e-03
ENSG00000287306	ENSG00000287306		lncRNA	1.946	1.38e-03
ENSG00000250899	ENSG00000250899		lncRNA	1.948	1.73e-03
ENSG00000259846	ENSG00000259846		lncRNA	1.953	4.53e-02
ENSG00000261710	ENSG00000261710		lncRNA	1.959	1.24e-03
ENSG00000287270	ENSG00000287270		lncRNA	1.966	3.11e-03
ENSG00000274331	ENSG00000274331		lncRNA	1.968	3.28e-02
ENSG00000267338	ENSG00000267338		lncRNA	1.975	7.89e-03
ENSG00000228275	ARMCX3-AS1	HGNC:41038	lncRNA	1.975	1.01e-02
ENSG00000250195	ENSG00000250195		lncRNA	1.983	2.61e-03
ENSG00000267247	ENSG00000267247		lncRNA	1.989	1.77e-02
ENSG00000261329	ENSG00000261329		lncRNA	1.99	1.88e-03
ENSG00000270020	ENSG00000270020		lncRNA	1.995	5.18e-03
ENSG00000264745	TTC39C-AS1	HGNC:51321	lncRNA	2	1.39e-02
ENSG00000286738	ENSG00000286738		lncRNA	2.001	3.11e-02
ENSG00000275210	ENSG00000275210		lncRNA	2.004	1.70e-05
ENSG00000244738	ENSG00000244738		lncRNA	2.005	4.66e-03
ENSG00000273812	LINC02970	HGNC:56010	lncRNA	2.022	4.91e-02
ENSG00000255026	ENSG00000255026		lncRNA	2.023	4.80e-02
ENSG00000286018	ENSG00000286018		lncRNA	2.026	2.39e-02
ENSG00000262188	LINC01978	HGNC:52806	lncRNA	2.027	2.26e-03
ENSG00000277587	ENSG00000277587		lncRNA	2.035	3.89e-03
ENSG00000260552	COSMOC	HGNC:51610	lncRNA	2.037	1.05e-02
ENSG00000273112	ENSG00000273112		lncRNA	2.041	8.68e-06
ENSG00000273221	ENSG00000273221		lncRNA	2.066	3.67e-02
ENSG00000256424	LINC02414	HGNC:53343	lncRNA	2.073	3.22e-02
ENSG00000203307	FAM78B-AS1	HGNC:40639	lncRNA	2.076	3.96e-02
ENSG00000228793	ENSG00000228793		lncRNA	2.077	2.18e-02
ENSG00000224397	PELATON	HGNC:50328	lncRNA	2.089	1.80e-03
ENSG00000260310	ENSG00000260310		lncRNA	2.091	4.10e-02
ENSG00000225683	PACRG-AS3	HGNC:52053	lncRNA	2.091	7.71e-04
ENSG00000275888	ENSG00000275888		lncRNA	2.095	3.21e-02
ENSG00000270640	ENSG00000270640		lncRNA	2.1	1.40e-03
ENSG00000248884	ENSG00000248884		lncRNA	2.101	6.39e-03
ENSG00000240687	ENSG00000240687		lncRNA	2.11	1.86e-03
ENSG00000237372	LINC03062	HGNC:56369	lncRNA	2.112	1.01e-02
ENSG00000286781	ENSG00000286781		lncRNA	2.121	4.15e-02
ENSG00000260426	ENSG00000260426		lncRNA	2.134	1.64e-02
ENSG00000236841	ENSG00000236841		lncRNA	2.139	1.98e-02
ENSG00000260439	LMF1-AS1	HGNC:50469	lncRNA	2.156	4.65e-03
ENSG00000254501	ENSG00000254501		lncRNA	2.166	1.89e-02
ENSG00000259616	ENSG00000259616		lncRNA	2.173	9.15e-04
ENSG00000286451	ENSG00000286451		lncRNA	2.176	9.20e-03
ENSG00000261959	ENSG00000261959		lncRNA	2.183	7.27e-03
ENSG00000251442	LINC01094	HGNC:49219	lncRNA	2.19	5.48e-03
ENSG00000259678	ENSG00000259678		lncRNA	2.206	5.10e-04
ENSG00000179066	ENSG00000179066		lncRNA	2.206	4.46e-04
ENSG00000258867	HISLA	HGNC:49467	lncRNA	2.207	9.73e-03
ENSG00000254942	ENSG00000254942		lncRNA	2.209	2.72e-03
ENSG00000258240	LINC01404	HGNC:50689	lncRNA	2.21	4.32e-03
ENSG00000276269	ENSG00000276269		lncRNA	2.215	9.20e-03
ENSG00000287303	ENSG00000287303		lncRNA	2.222	1.91e-03
ENSG00000267287	ENSG00000267287		lncRNA	2.238	1.19e-02
ENSG00000259668	ENSG00000259668		lncRNA	2.24	1.97e-03
ENSG00000233246	PHC2-AS1	HGNC:40205	lncRNA	2.246	7.78e-03
ENSG00000286896	ENSG00000286896		lncRNA	2.257	1.60e-02
ENSG00000258673	LINC01397	HGNC:50677	lncRNA	2.261	6.63e-03
ENSG00000258483	LINC02251	HGNC:53149	lncRNA	2.271	1.60e-03
ENSG00000224388	BACE2-IT1	HGNC:16024	lncRNA	2.285	5.52e-03
ENSG00000231876	ENSG00000231876		lncRNA	2.293	6.13e-03
ENSG00000267123	SCAT1	HGNC:52930	lncRNA	2.294	1.93e-03
ENSG00000255521	CD44-DT	HGNC:56175	lncRNA	2.303	3.38e-03
ENSG00000234292	ENSG00000234292		lncRNA	2.315	3.27e-02
ENSG00000270164	LINC01480	HGNC:51124	lncRNA	2.322	6.45e-03
ENSG00000286749	ENSG00000286749		lncRNA	2.327	9.24e-03
ENSG00000262172	ENSG00000262172		lncRNA	2.332	1.13e-02
ENSG00000262039	ENSG00000262039		lncRNA	2.339	1.04e-03
ENSG00000249309	ENSG00000249309		lncRNA	2.341	2.92e-02
ENSG00000253154	ENSG00000253154		lncRNA	2.341	6.80e-04
ENSG00000272620	AFAP1-AS1	HGNC:28141	lncRNA	2.346	1.96e-03
ENSG00000267690	LDLRAD4-AS1	HGNC:48592	lncRNA	2.348	1.60e-03
ENSG00000286710	ENSG00000286710		lncRNA	2.349	4.67e-05
ENSG00000260981	ENSG00000260981		lncRNA	2.354	3.03e-02
ENSG00000287680	ENSG00000287680		lncRNA	2.355	5.56e-04
ENSG00000287223	ENSG00000287223		lncRNA	2.365	1.32e-02
ENSG00000251194	ENSG00000251194		lncRNA	2.371	5.50e-04
ENSG00000264016	ENSG00000264016		lncRNA	2.382	1.66e-02
ENSG00000287623	ENSG00000287623		lncRNA	2.387	8.17e-03
ENSG00000230563	ENSG00000230563		lncRNA	2.396	2.26e-03
ENSG00000257702	LBX2-AS1	HGNC:25136	lncRNA	2.405	5.19e-03
ENSG00000230918	DPP4-DT	HGNC:40191	lncRNA	2.406	4.24e-02
ENSG00000229233	ENSG00000229233		lncRNA	2.408	1.06e-04
ENSG00000238020	HTR3E-AS1	HGNC:41032	lncRNA	2.415	8.54e-03
ENSG00000287236	ENSG00000287236		lncRNA	2.432	2.85e-03
ENSG00000250948	ENSG00000250948		lncRNA	2.435	8.76e-04
ENSG00000255498	ENSG00000255498		lncRNA	2.474	7.91e-03
ENSG00000273106	PPM1B-DT	HGNC:55161	lncRNA	2.487	5.09e-03
ENSG00000262732	ENSG00000262732		lncRNA	2.505	1.17e-03
ENSG00000280587	LINC01348	HGNC:50567	lncRNA	2.514	2.72e-03
ENSG00000273100	ENSG00000273100		lncRNA	2.517	7.05e-03
ENSG00000248323	LUCAT1	HGNC:48498	lncRNA	2.526	8.03e-03
ENSG00000258667	HIF1A-AS3	HGNC:54284	lncRNA	2.527	4.21e-03
ENSG00000229431	MED8-AS1	HGNC:40908	lncRNA	2.528	2.84e-04
ENSG00000240758	HILPDA-AS1	HGNC:55641	lncRNA	2.535	4.46e-04
ENSG00000286186	ENSG00000286186		lncRNA	2.537	2.35e-02
ENSG00000241956	LINC03000	HGNC:56116	lncRNA	2.556	6.42e-03
ENSG00000287652	ENSG00000287652		lncRNA	2.557	4.56e-05
ENSG00000270120	ENSG00000270120		lncRNA	2.565	6.48e-03
ENSG00000267653	ENSG00000267653		lncRNA	2.571	5.15e-09
ENSG00000259675	ENSG00000259675		lncRNA	2.59	3.68e-04
ENSG00000228358	LINC02263	HGNC:53175	lncRNA	2.596	2.23e-04
ENSG00000245532	NEAT1	HGNC:30815	lncRNA	2.603	4.06e-05
ENSG00000251206	TILRLS	HGNC:53077	lncRNA	2.61	4.15e-05
ENSG00000273113	ENSG00000273113		lncRNA	2.623	6.99e-04
ENSG00000249460	LINC02500	HGNC:53488	lncRNA	2.655	2.62e-02
ENSG00000286044	ENSG00000286044		lncRNA	2.674	1.02e-03
ENSG00000239593	ENSG00000239593		lncRNA	2.728	2.36e-02
ENSG00000284653	ENSG00000284653		lncRNA	2.738	1.18e-02
ENSG00000268896	ENSG00000268896		lncRNA	2.762	1.31e-02
ENSG00000283914	ENSG00000283914		lncRNA	2.848	5.68e-04
ENSG00000250629	ENSG00000250629		lncRNA	2.849	5.44e-04
ENSG00000232803	SLCO4A1-AS1	HGNC:40537	lncRNA	2.851	6.96e-03
ENSG00000230266	XXYLT1-AS2	HGNC:41154	lncRNA	2.874	7.37e-04
ENSG00000272183	ENSG00000272183		lncRNA	2.888	7.34e-03
ENSG00000278869	ENSG00000278869		lncRNA	2.889	2.02e-04
ENSG00000287949	ENSG00000287949		lncRNA	2.947	4.91e-04
ENSG00000237424	FOXD2-AS1	HGNC:44256	lncRNA	2.967	1.26e-04
ENSG00000285527	ENSG00000285527		lncRNA	2.97	4.19e-02
ENSG00000286042	LCAL1	HGNC:25837	lncRNA	2.972	7.05e-03
ENSG00000276952	ENSG00000276952		lncRNA	3.052	1.65e-03
ENSG00000259928	ENSG00000259928		lncRNA	3.075	8.33e-03
ENSG00000275186	ENSG00000275186		lncRNA	3.091	2.20e-02
ENSG00000285972	CERNA2	HGNC:51354	lncRNA	3.186	1.44e-06
ENSG00000287538	ENSG00000287538		lncRNA	3.192	4.92e-02
ENSG00000227764	NTRAS	HGNC:52478	lncRNA	3.275	6.95e-05
ENSG00000286712	ENSG00000286712		lncRNA	3.277	8.96e-04
ENSG00000287216	ENSG00000287216		lncRNA	3.301	2.82e-04
ENSG00000287806	ENSG00000287806		lncRNA	3.315	8.59e-04
ENSG00000286983	ENSG00000286983		lncRNA	3.368	1.24e-02
ENSG00000228541	ENSG00000228541		lncRNA	3.479	1.31e-04
ENSG00000284705	ENSG00000284705		lncRNA	3.497	2.06e-05
ENSG00000266970	SOCS3-DT	HGNC:52799	lncRNA	3.558	1.28e-03
ENSG00000282418	ENSG00000282418		lncRNA	3.66	3.87e-03
ENSG00000269888	ENSG00000269888		lncRNA	3.711	3.11e-02
ENSG00000251139	ENSG00000251139		lncRNA	3.719	9.67e-03
ENSG00000261781	LINC01654	HGNC:52442	lncRNA	3.823	1.93e-04
ENSG00000266980	ENSG00000266980		lncRNA	3.883	3.71e-03
ENSG00000287338	ENSG00000287338		lncRNA	4.135	1.00e-07
ENSG00000287689	ENSG00000287689		lncRNA	4.539	1.18e-07
ENSG00000035720	STAP1	HGNC:24133	protein_coding	-5.858	8.25e-09
ENSG00000164694	FNDC1	HGNC:21184	protein_coding	-5.452	4.27e-13
ENSG00000171873	ADRA1D	HGNC:280	protein_coding	-4.302	1.11e-11
ENSG00000104499	GML	HGNC:4375	protein_coding	-4.12	1.37e-03
ENSG00000180264	ADGRD2	HGNC:18651	protein_coding	-4.087	3.33e-10
ENSG00000164935	DCSTAMP	HGNC:18549	protein_coding	-3.822	9.15e-03
ENSG00000165970	SLC6A5	HGNC:11051	protein_coding	-3.752	2.36e-06
ENSG00000181195	PENK	HGNC:8831	protein_coding	-3.75	8.41e-03
ENSG00000226690	ENSG00000226690		protein_coding	-3.624	5.31e-05
ENSG00000160472	TMEM190	HGNC:29632	protein_coding	-3.594	1.67e-03
ENSG00000176029	C11orf16	HGNC:1169	protein_coding	-3.56	3.55e-02
ENSG00000160349	LCN1	HGNC:6525	protein_coding	-3.481	1.45e-05
ENSG00000160838	LRRC71	HGNC:26556	protein_coding	-3.466	1.46e-06
ENSG00000140481	CCDC33	HGNC:26552	protein_coding	-3.407	1.14e-04
ENSG00000075673	ATP12A	HGNC:13816	protein_coding	-3.397	6.12e-07
ENSG00000120875	DUSP4	HGNC:3070	protein_coding	-3.394	7.91e-11
ENSG00000165383	LRRC18	HGNC:23199	protein_coding	-3.386	4.53e-06
ENSG00000151790	TDO2	HGNC:11708	protein_coding	-3.332	6.56e-12
ENSG00000133115	STOML3	HGNC:19420	protein_coding	-3.331	1.53e-02
ENSG00000186973	CFAP144	HGNC:34347	protein_coding	-3.222	7.67e-04
ENSG00000204385	SLC44A4	HGNC:13941	protein_coding	-3.221	3.72e-04
ENSG00000118492	ADGB	HGNC:21212	protein_coding	-3.206	8.60e-06
ENSG00000158486	DNAH3	HGNC:2949	protein_coding	-3.204	5.17e-06
ENSG00000189326	SPANXN4	HGNC:33177	protein_coding	-3.169	3.31e-02
ENSG00000226321	CROCC2	HGNC:51677	protein_coding	-3.143	1.47e-07
ENSG00000183273	CCDC60	HGNC:28610	protein_coding	-3.114	2.26e-02
ENSG00000160401	CFAP157	HGNC:27843	protein_coding	-3.095	8.67e-05
ENSG00000205863	C1QTNF9B	HGNC:34072	protein_coding	-3.078	4.56e-02
ENSG00000183644	HOATZ	HGNC:25061	protein_coding	-3.058	1.91e-03
ENSG00000179813	FAM216B	HGNC:26883	protein_coding	-3.04	1.42e-03
ENSG00000230062	ANKRD66	HGNC:44669	protein_coding	-3.034	8.21e-04
ENSG00000197826	CFAP299	HGNC:28554	protein_coding	-2.991	1.75e-14
ENSG00000240654	C1QTNF9	HGNC:28732	protein_coding	-2.973	5.02e-03
ENSG00000159212	CLIC6	HGNC:2065	protein_coding	-2.964	3.72e-06
ENSG00000188958	UTS2B	HGNC:30894	protein_coding	-2.948	4.89e-02
ENSG00000080572	DNAAF6	HGNC:28570	protein_coding	-2.925	7.67e-03
ENSG00000180828	BHLHE22	HGNC:11963	protein_coding	-2.9	6.72e-05
ENSG00000153789	CIBAR2	HGNC:24781	protein_coding	-2.866	3.36e-02
ENSG00000269586	CT45A10	HGNC:51263	protein_coding	-2.862	2.31e-05
ENSG00000171595	DNAI2	HGNC:18744	protein_coding	-2.809	6.41e-05
ENSG00000064218	DMRT3	HGNC:13909	protein_coding	-2.772	1.13e-02
ENSG00000204262	COL5A2	HGNC:2210	protein_coding	-2.759	2.51e-04
ENSG00000186009	ATP4B	HGNC:820	protein_coding	-2.708	3.03e-02
ENSG00000121905	HPCA	HGNC:5144	protein_coding	-2.707	1.16e-05
ENSG00000163060	TEKT4	HGNC:31012	protein_coding	-2.7	8.03e-05
ENSG00000186198	SLC51B	HGNC:29956	protein_coding	-2.695	1.67e-03
ENSG00000129991	TNNI3	HGNC:11947	protein_coding	-2.681	2.79e-04
ENSG00000264006	AKR1C8	HGNC:23469	protein_coding	-2.676	1.65e-03
ENSG00000172724	CCL19	HGNC:10617	protein_coding	-2.655	5.13e-06
ENSG00000115194	SLC30A3	HGNC:11014	protein_coding	-2.647	6.50e-06
ENSG00000124143	ARHGAP40	HGNC:16226	protein_coding	-2.644	1.52e-05
ENSG00000125861	GFRA4	HGNC:13821	protein_coding	-2.619	7.59e-05
ENSG00000147041	SYTL5	HGNC:15589	protein_coding	-2.617	8.16e-07
ENSG00000141294	LRRC46	HGNC:25047	protein_coding	-2.614	2.24e-05
ENSG00000182333	LIPF	HGNC:6622	protein_coding	-2.613	4.08e-03
ENSG00000163395	IGFN1	HGNC:24607	protein_coding	-2.601	2.16e-03
ENSG00000077327	SPAG6	HGNC:11215	protein_coding	-2.601	1.37e-03
ENSG00000155761	SPAG17	HGNC:26620	protein_coding	-2.588	2.27e-06
ENSG00000204909	SPINK9	HGNC:32951	protein_coding	-2.583	1.22e-03
ENSG00000140557	ST8SIA2	HGNC:10870	protein_coding	-2.58	3.50e-04
ENSG00000140795	MYLK3	HGNC:29826	protein_coding	-2.58	1.67e-03
ENSG00000130720	FIBCD1	HGNC:25922	protein_coding	-2.577	3.09e-02
ENSG00000188523	CFAP77	HGNC:33776	protein_coding	-2.569	1.58e-04
ENSG00000029559	IBSP	HGNC:5341	protein_coding	-2.553	2.48e-03
ENSG00000163071	SPATA18	HGNC:29579	protein_coding	-2.548	3.21e-05
ENSG00000156076	WIF1	HGNC:18081	protein_coding	-2.533	3.84e-03
ENSG00000165480	SKA3	HGNC:20262	protein_coding	-2.521	5.27e-05
ENSG00000126838	PZP	HGNC:9750	protein_coding	-2.503	1.48e-03
ENSG00000163793	DNAJC5G	HGNC:24844	protein_coding	-2.5	2.63e-04
ENSG00000091181	IL5RA	HGNC:6017	protein_coding	-2.492	6.82e-03
ENSG00000139219	COL2A1	HGNC:2200	protein_coding	-2.479	4.95e-03
ENSG00000162571	TTLL10	HGNC:26693	protein_coding	-2.479	2.71e-05
ENSG00000259417	CTXND1	HGNC:50507	protein_coding	-2.473	3.27e-05
ENSG00000135218	CD36	HGNC:1663	protein_coding	-2.438	5.79e-03
ENSG00000162992	NEUROD1	HGNC:7762	protein_coding	-2.437	1.25e-03
ENSG00000188517	COL25A1	HGNC:18603	protein_coding	-2.435	1.06e-02
ENSG00000042832	TG	HGNC:11764	protein_coding	-2.412	1.43e-05
ENSG00000176697	BDNF	HGNC:1033	protein_coding	-2.412	1.53e-03
ENSG00000185149	NPY2R	HGNC:7957	protein_coding	-2.409	1.34e-03
ENSG00000181378	CFAP65	HGNC:25325	protein_coding	-2.402	6.12e-07
ENSG00000173467	AGR3	HGNC:24167	protein_coding	-2.389	2.31e-02
ENSG00000224383	PRR29	HGNC:25673	protein_coding	-2.37	3.15e-08
ENSG00000138100	TRIM54	HGNC:16008	protein_coding	-2.351	1.24e-03
ENSG00000188011	RTP5	HGNC:26585	protein_coding	-2.343	1.02e-03
ENSG00000215187	FAM166B	HGNC:34242	protein_coding	-2.342	8.20e-05
ENSG00000006128	TAC1	HGNC:11517	protein_coding	-2.337	1.28e-02
ENSG00000169314	C22orf15	HGNC:15558	protein_coding	-2.333	2.17e-03
ENSG00000118513	MYB	HGNC:7545	protein_coding	-2.333	2.65e-03
ENSG00000188452	CERKL	HGNC:21699	protein_coding	-2.33	2.54e-06
ENSG00000134443	GRP	HGNC:4605	protein_coding	-2.315	1.25e-02
ENSG00000133665	DYDC2	HGNC:23468	protein_coding	-2.306	1.71e-03
ENSG00000165985	C1QL3	HGNC:19359	protein_coding	-2.281	2.43e-03
ENSG00000196604	POTEF	HGNC:33905	protein_coding	-2.28	3.89e-03
ENSG00000229674	H2AL3	HGNC:53960	protein_coding	-2.275	2.55e-03
ENSG00000187492	CDHR4	HGNC:34527	protein_coding	-2.26	1.05e-03
ENSG00000089199	CHGB	HGNC:1930	protein_coding	-2.256	1.17e-04
ENSG00000204711	CFAP95	HGNC:31422	protein_coding	-2.252	2.39e-02
ENSG00000178403	NEUROG2	HGNC:13805	protein_coding	-2.244	1.21e-04
ENSG00000164483	SAMD3	HGNC:21574	protein_coding	-2.239	2.57e-04
ENSG00000186710	CFAP73	HGNC:37100	protein_coding	-2.238	3.74e-04
ENSG00000050628	PTGER3	HGNC:9595	protein_coding	-2.237	1.42e-02
ENSG00000156920	ADGRG4	HGNC:18992	protein_coding	-2.236	1.65e-02
ENSG00000166558	SLC38A8	HGNC:32434	protein_coding	-2.231	6.00e-03
ENSG00000169594	BNC1	HGNC:1081	protein_coding	-2.229	6.81e-03
ENSG00000267110	ENSG00000267110		protein_coding	-2.225	6.19e-03
ENSG00000243910	TUBA4B	HGNC:18637	protein_coding	-2.221	7.71e-04
ENSG00000123572	NRK	HGNC:25391	protein_coding	-2.218	7.09e-04
ENSG00000164099	PRSS12	HGNC:9477	protein_coding	-2.213	2.79e-04
ENSG00000188817	SNTN	HGNC:33706	protein_coding	-2.206	3.16e-02
ENSG00000022556	NLRP2	HGNC:22948	protein_coding	-2.206	1.41e-02
ENSG00000286022	ENSG00000286022		protein_coding	-2.197	1.04e-03
ENSG00000179869	ABCA13	HGNC:14638	protein_coding	-2.185	2.79e-04
ENSG00000221890	NPTXR	HGNC:7954	protein_coding	-2.183	3.81e-08
ENSG00000140798	ABCC12	HGNC:14640	protein_coding	-2.179	9.20e-04
ENSG00000117069	ST6GALNAC5	HGNC:19342	protein_coding	-2.176	2.20e-05
ENSG00000105877	DNAH11	HGNC:2942	protein_coding	-2.17	2.30e-05
ENSG00000152611	CAPSL	HGNC:28375	protein_coding	-2.167	5.92e-04
ENSG00000187942	LDLRAD2	HGNC:32071	protein_coding	-2.163	4.94e-05
ENSG00000182566	CLEC4G	HGNC:24591	protein_coding	-2.162	1.08e-02
ENSG00000261594	TPBGL	HGNC:44159	protein_coding	-2.161	2.15e-05
ENSG00000157005	SST	HGNC:11329	protein_coding	-2.159	6.67e-03
ENSG00000125780	TGM3	HGNC:11779	protein_coding	-2.157	2.91e-03
ENSG00000166596	CFAP52	HGNC:16053	protein_coding	-2.156	1.51e-06
ENSG00000196600	SLC22A25	HGNC:32935	protein_coding	-2.155	4.83e-04
ENSG00000188803	SHISA6	HGNC:34491	protein_coding	-2.145	3.01e-03
ENSG00000170959	DCDC1	HGNC:20625	protein_coding	-2.143	2.41e-07
ENSG00000122543	OCM	HGNC:8105	protein_coding	-2.141	6.79e-03
ENSG00000180176	TH	HGNC:11782	protein_coding	-2.136	2.00e-04
ENSG00000079689	SCGN	HGNC:16941	protein_coding	-2.132	5.14e-03
ENSG00000125869	LAMP5	HGNC:16097	protein_coding	-2.131	2.02e-03
ENSG00000185052	SLC24A3	HGNC:10977	protein_coding	-2.129	2.47e-05
ENSG00000226792	C13orf42	HGNC:42693	protein_coding	-2.127	7.45e-03
ENSG00000183662	TAFA1	HGNC:21587	protein_coding	-2.119	2.08e-04
ENSG00000162873	KLHDC8A	HGNC:25573	protein_coding	-2.103	3.15e-08
ENSG00000197057	DTHD1	HGNC:37261	protein_coding	-2.099	2.71e-04
ENSG00000133636	NTS	HGNC:8038	protein_coding	-2.098	2.38e-02
ENSG00000149295	DRD2	HGNC:3023	protein_coding	-2.098	2.95e-04
ENSG00000169064	ZBBX	HGNC:26245	protein_coding	-2.094	5.49e-09
ENSG00000100078	PLA2G3	HGNC:17934	protein_coding	-2.087	1.64e-02
ENSG00000196553	CCDC196	HGNC:20100	protein_coding	-2.086	3.07e-04
ENSG00000231824	AKAIN1	HGNC:28285	protein_coding	-2.083	4.24e-02
ENSG00000048545	GUCA1A	HGNC:4678	protein_coding	-2.083	9.81e-03
ENSG00000170788	DYDC1	HGNC:23460	protein_coding	-2.081	3.35e-04
ENSG00000122877	EGR2	HGNC:3239	protein_coding	-2.08	9.26e-05
ENSG00000287363	GUCA1ANB	HGNC:55126	protein_coding	-2.079	9.92e-03
ENSG00000213085	CFAP45	HGNC:17229	protein_coding	-2.078	1.15e-02
ENSG00000145491	ROPN1L	HGNC:24060	protein_coding	-2.07	2.56e-09
ENSG00000255274	SMIM35	HGNC:44179	protein_coding	-2.07	1.69e-02
ENSG00000168356	SCN11A	HGNC:10583	protein_coding	-2.063	1.17e-02
ENSG00000134363	FST	HGNC:3971	protein_coding	-2.05	1.45e-05
ENSG00000173838	MARCHF10	HGNC:26655	protein_coding	-2.041	3.72e-06
ENSG00000257057	C11orf97	HGNC:49544	protein_coding	-2.038	8.52e-05
ENSG00000030304	MUSK	HGNC:7525	protein_coding	-2.034	3.21e-05
ENSG00000115718	PROC	HGNC:9451	protein_coding	-2.033	1.57e-10
ENSG00000167754	KLK5	HGNC:6366	protein_coding	-2.031	1.12e-02
ENSG00000243710	CFAP57	HGNC:26485	protein_coding	-2.029	3.86e-06
ENSG00000167646	DNAAF3	HGNC:30492	protein_coding	-2.025	5.96e-03
ENSG00000173769	TOPAZ1	HGNC:24746	protein_coding	-2.012	7.11e-04
ENSG00000176076	KCNE5	HGNC:6241	protein_coding	-2.012	6.19e-03
ENSG00000012504	NR1H4	HGNC:7967	protein_coding	-2.011	6.64e-03
ENSG00000110195	FOLR1	HGNC:3791	protein_coding	-2.01	1.70e-02
ENSG00000174460	ZCCHC12	HGNC:27273	protein_coding	-2.007	2.48e-02
ENSG00000251692	PTX4	HGNC:14171	protein_coding	-2.005	6.38e-03
ENSG00000128564	VGF	HGNC:12684	protein_coding	-2.005	4.85e-03
ENSG00000078900	TP73	HGNC:12003	protein_coding	-2.004	2.69e-05
ENSG00000141748	ARL5C	HGNC:31111	protein_coding	-1.998	7.48e-06
ENSG00000019186	CYP24A1	HGNC:2602	protein_coding	-1.997	2.25e-02
ENSG00000198774	RASSF9	HGNC:15739	protein_coding	-1.993	4.06e-05
ENSG00000186471	AKAP14	HGNC:24061	protein_coding	-1.989	4.78e-03
ENSG00000176601	MAP3K19	HGNC:26249	protein_coding	-1.984	4.08e-04
ENSG00000204022	LIPJ	HGNC:21773	protein_coding	-1.984	3.68e-07
ENSG00000141194	OR4D1	HGNC:8293	protein_coding	-1.977	2.18e-03
ENSG00000277639	CHD9NB	HGNC:53436	protein_coding	-1.965	2.35e-02
ENSG00000123901	GPR83	HGNC:4523	protein_coding	-1.963	5.13e-05
ENSG00000279301	OR2T11	HGNC:19574	protein_coding	-1.96	3.49e-03
ENSG00000132821	VSTM2L	HGNC:16096	protein_coding	-1.959	6.30e-09
ENSG00000167858	TEKT1	HGNC:15534	protein_coding	-1.959	8.71e-04
ENSG00000184601	C14orf180	HGNC:33795	protein_coding	-1.951	1.40e-02
ENSG00000162004	CCDC78	HGNC:14153	protein_coding	-1.95	4.70e-08
ENSG00000166959	MS4A8	HGNC:13380	protein_coding	-1.947	4.59e-02
ENSG00000136099	PCDH8	HGNC:8660	protein_coding	-1.947	6.94e-03
ENSG00000154099	DNAAF1	HGNC:30539	protein_coding	-1.946	1.96e-11
ENSG00000188089	PLA2G4E	HGNC:24791	protein_coding	-1.944	7.41e-04
ENSG00000153820	SPHKAP	HGNC:30619	protein_coding	-1.94	5.67e-03
ENSG00000174844	DNAH12	HGNC:2943	protein_coding	-1.938	2.68e-06
ENSG00000142408	CACNG8	HGNC:13628	protein_coding	-1.937	1.46e-06
ENSG00000254656	RTL1	HGNC:14665	protein_coding	-1.937	3.20e-02
ENSG00000183287	CCBE1	HGNC:29426	protein_coding	-1.936	2.76e-05
ENSG00000186329	TMEM212	HGNC:34295	protein_coding	-1.934	5.19e-03
ENSG00000187516	H2AP	HGNC:18417	protein_coding	-1.933	1.49e-03
ENSG00000139304	PTPRQ	HGNC:9679	protein_coding	-1.926	2.25e-03
ENSG00000189181	OR14I1	HGNC:19575	protein_coding	-1.926	1.08e-02
ENSG00000164794	KCNV1	HGNC:18861	protein_coding	-1.925	6.90e-03
ENSG00000174898	CATSPERD	HGNC:28598	protein_coding	-1.917	2.17e-03
ENSG00000180332	KCTD4	HGNC:23227	protein_coding	-1.913	2.54e-04
ENSG00000007174	DNAH9	HGNC:2953	protein_coding	-1.913	8.46e-04
ENSG00000185055	EFCAB10	HGNC:34531	protein_coding	-1.896	2.11e-04
ENSG00000126583	PRKCG	HGNC:9402	protein_coding	-1.887	2.90e-04
ENSG00000189108	IL1RAPL2	HGNC:5997	protein_coding	-1.885	2.81e-02
ENSG00000146374	RSPO3	HGNC:20866	protein_coding	-1.885	1.22e-03
ENSG00000204950	LRRC10B	HGNC:37215	protein_coding	-1.879	1.38e-04
ENSG00000155511	GRIA1	HGNC:4571	protein_coding	-1.876	1.07e-06
ENSG00000144407	PTH2R	HGNC:9609	protein_coding	-1.874	2.57e-04
ENSG00000075275	CELSR1	HGNC:1850	protein_coding	-1.869	4.45e-05
ENSG00000142765	SYTL1	HGNC:15584	protein_coding	-1.868	2.35e-03
ENSG00000081051	AFP	HGNC:317	protein_coding	-1.868	5.79e-03
ENSG00000286015	ENSG00000286015		protein_coding	-1.866	1.64e-02
ENSG00000130368	MAS1	HGNC:6899	protein_coding	-1.865	5.21e-03
ENSG00000104059	ENTREP2	HGNC:29075	protein_coding	-1.859	5.68e-05
ENSG00000183914	DNAH2	HGNC:2948	protein_coding	-1.857	2.30e-05
ENSG00000145536	ADAMTS16	HGNC:17108	protein_coding	-1.857	7.12e-03
ENSG00000061492	WNT8A	HGNC:12788	protein_coding	-1.852	1.78e-03
ENSG00000143355	LHX9	HGNC:14222	protein_coding	-1.846	3.54e-02
ENSG00000184845	DRD1	HGNC:3020	protein_coding	-1.845	1.46e-03
ENSG00000165194	PCDH19	HGNC:14270	protein_coding	-1.844	5.83e-07
ENSG00000053438	NNAT	HGNC:7860	protein_coding	-1.84	3.05e-02
ENSG00000164756	SLC30A8	HGNC:20303	protein_coding	-1.839	4.19e-02
ENSG00000126259	KIRREL2	HGNC:18816	protein_coding	-1.837	3.45e-04
ENSG00000145920	CPLX2	HGNC:2310	protein_coding	-1.836	2.51e-06
ENSG00000184022	OR2T10	HGNC:19573	protein_coding	-1.836	2.57e-02
ENSG00000162643	DNAI3	HGNC:30711	protein_coding	-1.832	1.31e-04
ENSG00000055732	MCOLN3	HGNC:13358	protein_coding	-1.831	2.95e-02
ENSG00000257108	NHLRC4	HGNC:26700	protein_coding	-1.829	2.31e-03
ENSG00000104327	CALB1	HGNC:1434	protein_coding	-1.826	9.02e-03
ENSG00000123977	DAW1	HGNC:26383	protein_coding	-1.826	2.41e-03
ENSG00000196353	CPNE4	HGNC:2317	protein_coding	-1.826	1.61e-02
ENSG00000166368	OR2D2	HGNC:8244	protein_coding	-1.825	5.13e-06
ENSG00000188219	POTEE	HGNC:33895	protein_coding	-1.824	1.06e-04
ENSG00000181085	MAPK15	HGNC:24667	protein_coding	-1.823	7.21e-05
ENSG00000168243	GNG4	HGNC:4407	protein_coding	-1.821	1.12e-03
ENSG00000154478	GPR26	HGNC:4481	protein_coding	-1.819	3.91e-03
ENSG00000122012	SV2C	HGNC:30670	protein_coding	-1.817	3.53e-02
ENSG00000105479	ODAD1	HGNC:26560	protein_coding	-1.813	2.19e-03
ENSG00000132671	SSTR4	HGNC:11333	protein_coding	-1.809	1.81e-05
ENSG00000117724	CENPF	HGNC:1857	protein_coding	-1.805	1.41e-02
ENSG00000143365	RORC	HGNC:10260	protein_coding	-1.802	2.10e-04
ENSG00000105376	ICAM5	HGNC:5348	protein_coding	-1.8	2.31e-04
ENSG00000167588	GPD1	HGNC:4455	protein_coding	-1.795	8.43e-04
ENSG00000165923	AGBL2	HGNC:26296	protein_coding	-1.795	1.26e-03
ENSG00000182177	ASB18	HGNC:19770	protein_coding	-1.788	4.85e-03
ENSG00000180440	SERTM1	HGNC:33792	protein_coding	-1.787	2.23e-02
ENSG00000162624	LHX8	HGNC:28838	protein_coding	-1.785	3.00e-02
ENSG00000137747	TMPRSS13	HGNC:29808	protein_coding	-1.776	1.59e-02
ENSG00000179388	EGR3	HGNC:3240	protein_coding	-1.774	1.53e-03
ENSG00000174950	CD164L2	HGNC:32043	protein_coding	-1.771	1.08e-03
ENSG00000124343	XG	HGNC:12806	protein_coding	-1.76	5.01e-03
ENSG00000187905	LRRC74B	HGNC:34301	protein_coding	-1.755	1.23e-04
ENSG00000165694	FRMD7	HGNC:8079	protein_coding	-1.755	3.41e-02
ENSG00000105289	TJP3	HGNC:11829	protein_coding	-1.749	3.21e-02
ENSG00000166736	HTR3A	HGNC:5297	protein_coding	-1.749	5.02e-03
ENSG00000165409	TSHR	HGNC:12373	protein_coding	-1.747	5.72e-04
ENSG00000248712	CCDC153	HGNC:27446	protein_coding	-1.746	2.30e-05
ENSG00000186723	OR10H1	HGNC:8172	protein_coding	-1.745	1.07e-02
ENSG00000259823	LYPD8	HGNC:44208	protein_coding	-1.74	3.07e-02
ENSG00000135625	EGR4	HGNC:3241	protein_coding	-1.74	2.48e-02
ENSG00000147573	TRIM55	HGNC:14215	protein_coding	-1.739	7.60e-03
ENSG00000273540	AGBL1	HGNC:26504	protein_coding	-1.737	3.71e-04
ENSG00000239388	ASB14	HGNC:19766	protein_coding	-1.735	9.32e-05
ENSG00000140057	AK7	HGNC:20091	protein_coding	-1.731	4.19e-04
ENSG00000127152	BCL11B	HGNC:13222	protein_coding	-1.731	6.64e-07
ENSG00000175352	NRIP3	HGNC:1167	protein_coding	-1.727	2.31e-03
ENSG00000134343	ANO3	HGNC:14004	protein_coding	-1.723	6.01e-03
ENSG00000135116	HRK	HGNC:5185	protein_coding	-1.72	8.39e-03
ENSG00000124302	CHST8	HGNC:15993	protein_coding	-1.718	1.46e-02
ENSG00000164236	ANKRD33B	HGNC:35240	protein_coding	-1.716	1.34e-04
ENSG00000162399	BSND	HGNC:16512	protein_coding	-1.714	2.50e-02
ENSG00000206052	DOK6	HGNC:28301	protein_coding	-1.706	2.08e-04
ENSG00000164746	C7orf57	HGNC:22247	protein_coding	-1.699	2.70e-02
ENSG00000110887	DAO	HGNC:2671	protein_coding	-1.698	1.22e-02
ENSG00000115232	ITGA4	HGNC:6140	protein_coding	-1.694	7.34e-03
ENSG00000182450	KCNK4	HGNC:6279	protein_coding	-1.693	2.25e-06
ENSG00000111837	MAK	HGNC:6816	protein_coding	-1.689	6.45e-03
ENSG00000107821	KAZALD1	HGNC:25460	protein_coding	-1.689	2.42e-05
ENSG00000081985	IL12RB2	HGNC:5972	protein_coding	-1.683	4.83e-02
ENSG00000117600	PLPPR4	HGNC:23496	protein_coding	-1.681	7.25e-03
ENSG00000162456	KNCN	HGNC:26488	protein_coding	-1.676	2.40e-03
ENSG00000124785	NRN1	HGNC:17972	protein_coding	-1.673	1.73e-03
ENSG00000139151	PLCZ1	HGNC:19218	protein_coding	-1.673	1.26e-02
ENSG00000119888	EPCAM	HGNC:11529	protein_coding	-1.663	2.37e-03
ENSG00000111834	RSPH4A	HGNC:21558	protein_coding	-1.661	6.51e-03
ENSG00000184933	OR6A2	HGNC:15301	protein_coding	-1.651	1.48e-07
ENSG00000179841	AKAP5	HGNC:375	protein_coding	-1.65	2.70e-02
ENSG00000172426	RSPH9	HGNC:21057	protein_coding	-1.65	2.03e-03
ENSG00000227877	MRLN	HGNC:48649	protein_coding	-1.65	4.44e-03
ENSG00000241563	CORT	HGNC:2257	protein_coding	-1.648	1.04e-02
ENSG00000104921	FCER2	HGNC:3612	protein_coding	-1.645	3.86e-02
ENSG00000198576	ARC	HGNC:648	protein_coding	-1.644	1.05e-02
ENSG00000169220	RGS14	HGNC:9996	protein_coding	-1.644	6.97e-04
ENSG00000162621	LRRC53	HGNC:25255	protein_coding	-1.644	1.32e-02
ENSG00000171617	ENC1	HGNC:3345	protein_coding	-1.641	1.59e-02
ENSG00000148344	PTGES	HGNC:9599	protein_coding	-1.64	6.63e-03
ENSG00000169282	KCNAB1	HGNC:6228	protein_coding	-1.638	1.25e-03
ENSG00000187823	RTL4	HGNC:25214	protein_coding	-1.631	8.59e-03
ENSG00000185742	C11orf87	HGNC:33788	protein_coding	-1.63	1.66e-03
ENSG00000163491	NEK10	HGNC:18592	protein_coding	-1.626	3.60e-05
ENSG00000284862	CCDC39	HGNC:25244	protein_coding	-1.625	5.70e-06
ENSG00000118308	IRAG2	HGNC:6690	protein_coding	-1.625	2.10e-03
ENSG00000135824	RGS8	HGNC:16810	protein_coding	-1.621	1.64e-02
ENSG00000169126	ODAD2	HGNC:25583	protein_coding	-1.617	8.35e-03
ENSG00000178796	RIIAD1	HGNC:26686	protein_coding	-1.615	6.48e-03
ENSG00000235118	FAM237A	HGNC:52388	protein_coding	-1.604	1.68e-02
ENSG00000188730	VWC2	HGNC:30200	protein_coding	-1.6	1.39e-02
ENSG00000272398	CD24	HGNC:1645	protein_coding	-1.593	9.88e-03
ENSG00000089723	OTUB2	HGNC:20351	protein_coding	-1.592	1.10e-05
ENSG00000122735	DNAI1	HGNC:2954	protein_coding	-1.591	1.30e-05
ENSG00000132026	RTBDN	HGNC:30310	protein_coding	-1.589	2.33e-03
ENSG00000243480	AMY2A	HGNC:477	protein_coding	-1.589	2.26e-02
ENSG00000166828	SCNN1G	HGNC:10602	protein_coding	-1.587	4.07e-02
ENSG00000178395	CCDC185	HGNC:26654	protein_coding	-1.584	4.47e-02
ENSG00000114654	EFCC1	HGNC:25692	protein_coding	-1.58	6.28e-04
ENSG00000091136	LAMB1	HGNC:6486	protein_coding	-1.58	9.59e-07
ENSG00000174871	CNIH2	HGNC:28744	protein_coding	-1.579	4.45e-04
ENSG00000103056	SMPD3	HGNC:14240	protein_coding	-1.577	1.01e-04
ENSG00000180720	CHRM4	HGNC:1953	protein_coding	-1.565	3.39e-04
ENSG00000185274	GALNT17	HGNC:16347	protein_coding	-1.564	5.44e-04
ENSG00000249481	SPATS1	HGNC:22957	protein_coding	-1.561	9.47e-07
ENSG00000214946	TBC1D26	HGNC:28745	protein_coding	-1.558	5.18e-03
ENSG00000038295	TLL1	HGNC:11843	protein_coding	-1.556	4.91e-02
ENSG00000140955	ADAD2	HGNC:30714	protein_coding	-1.555	2.29e-04
ENSG00000197653	DNAH10	HGNC:2941	protein_coding	-1.555	6.42e-04
ENSG00000175874	CREG2	HGNC:14272	protein_coding	-1.554	2.40e-02
ENSG00000179902	CFAP276	HGNC:32331	protein_coding	-1.552	1.68e-04
ENSG00000143502	SUSD4	HGNC:25470	protein_coding	-1.551	4.60e-04
ENSG00000034239	CLXN	HGNC:25678	protein_coding	-1.55	1.14e-02
ENSG00000156140	ADAMTS3	HGNC:219	protein_coding	-1.55	1.74e-02
ENSG00000168124	OR1F1	HGNC:8194	protein_coding	-1.549	3.67e-02
ENSG00000119782	FKBP1B	HGNC:3712	protein_coding	-1.547	8.30e-04
ENSG00000139865	TTC6	HGNC:19739	protein_coding	-1.545	1.06e-02
ENSG00000070159	PTPN3	HGNC:9655	protein_coding	-1.545	2.45e-02
ENSG00000120051	CFAP58	HGNC:26676	protein_coding	-1.541	5.05e-03
ENSG00000137766	UNC13C	HGNC:23149	protein_coding	-1.541	2.75e-03
ENSG00000070808	CAMK2A	HGNC:1460	protein_coding	-1.537	1.42e-04
ENSG00000124205	EDN3	HGNC:3178	protein_coding	-1.532	1.74e-02
ENSG00000123612	ACVR1C	HGNC:18123	protein_coding	-1.531	3.66e-05
ENSG00000119698	PPP4R4	HGNC:23788	protein_coding	-1.526	3.53e-03
ENSG00000177511	ST8SIA3	HGNC:14269	protein_coding	-1.524	9.53e-03
ENSG00000188124	OR2AG2	HGNC:15143	protein_coding	-1.524	4.39e-05
ENSG00000114656	CFAP92	HGNC:29231	protein_coding	-1.523	1.31e-04
ENSG00000110675	ELMOD1	HGNC:25334	protein_coding	-1.523	2.15e-03
ENSG00000144668	ITGA9	HGNC:6145	protein_coding	-1.523	2.16e-14
ENSG00000164129	NPY5R	HGNC:7958	protein_coding	-1.517	3.64e-03
ENSG00000163673	DCLK3	HGNC:19005	protein_coding	-1.51	7.45e-03
ENSG00000080224	EPHA6	HGNC:19296	protein_coding	-1.506	1.52e-04
ENSG00000119915	ELOVL3	HGNC:18047	protein_coding	-1.506	1.40e-02
ENSG00000072315	TRPC5	HGNC:12337	protein_coding	-1.505	7.27e-03
ENSG00000136918	WDR38	HGNC:23745	protein_coding	-1.503	1.39e-02
ENSG00000011677	GABRA3	HGNC:4077	protein_coding	-1.503	1.23e-02
ENSG00000171962	DRC3	HGNC:25384	protein_coding	-1.496	9.49e-04
ENSG00000000005	TNMD	HGNC:17757	protein_coding	-1.495	3.56e-02
ENSG00000150551	LYPD1	HGNC:28431	protein_coding	-1.494	2.00e-02
ENSG00000221866	PLXNA4	HGNC:9102	protein_coding	-1.494	3.01e-03
ENSG00000278535	DHRS11	HGNC:28639	protein_coding	-1.485	8.29e-04
ENSG00000145632	PLK2	HGNC:19699	protein_coding	-1.485	5.55e-03
ENSG00000152503	TRIM36	HGNC:16280	protein_coding	-1.483	9.25e-03
ENSG00000155530	LRGUK	HGNC:21964	protein_coding	-1.483	2.71e-10
ENSG00000183049	CAMK1D	HGNC:19341	protein_coding	-1.481	1.25e-06
ENSG00000136267	DGKB	HGNC:2850	protein_coding	-1.479	7.30e-05
ENSG00000165325	DEUP1	HGNC:26344	protein_coding	-1.475	1.42e-02
ENSG00000180745	CLRN3	HGNC:20795	protein_coding	-1.474	1.19e-02
ENSG00000175175	PPM1E	HGNC:19322	protein_coding	-1.473	7.18e-03
ENSG00000169676	DRD5	HGNC:3026	protein_coding	-1.469	2.12e-02
ENSG00000108878	CACNG1	HGNC:1405	protein_coding	-1.468	9.61e-03
ENSG00000214376	VSTM5	HGNC:34443	protein_coding	-1.466	1.10e-05
ENSG00000139537	CCDC65	HGNC:29937	protein_coding	-1.462	1.34e-04
ENSG00000163012	ZSWIM2	HGNC:30990	protein_coding	-1.461	4.17e-04
ENSG00000188558	OR2G6	HGNC:27019	protein_coding	-1.461	2.38e-02
ENSG00000113100	CDH9	HGNC:1768	protein_coding	-1.456	1.22e-02
ENSG00000158816	VWA5B1	HGNC:26538	protein_coding	-1.455	2.36e-02
ENSG00000120049	KCNIP2	HGNC:15522	protein_coding	-1.453	9.84e-04
ENSG00000167306	MYO5B	HGNC:7603	protein_coding	-1.452	4.52e-02
ENSG00000165973	NELL1	HGNC:7750	protein_coding	-1.45	1.80e-02
ENSG00000184613	NELL2	HGNC:7751	protein_coding	-1.449	2.52e-02
ENSG00000129990	SYT5	HGNC:11513	protein_coding	-1.447	6.39e-04
ENSG00000010438	PRSS3	HGNC:9486	protein_coding	-1.444	1.83e-02
ENSG00000047249	ATP6V1H	HGNC:18303	protein_coding	-1.444	5.52e-03
ENSG00000073969	NSF	HGNC:8016	protein_coding	-1.441	3.84e-02
ENSG00000174145	NWD2	HGNC:29229	protein_coding	-1.44	1.15e-02
ENSG00000013293	SLC7A14	HGNC:29326	protein_coding	-1.439	6.51e-03
ENSG00000004838	ZMYND10	HGNC:19412	protein_coding	-1.436	3.93e-02
ENSG00000188674	C2orf80	HGNC:34352	protein_coding	-1.433	2.52e-02
ENSG00000164123	C4orf45	HGNC:26342	protein_coding	-1.431	8.39e-03
ENSG00000184227	ACOT1	HGNC:33128	protein_coding	-1.431	1.90e-02
ENSG00000106367	AP1S1	HGNC:559	protein_coding	-1.429	2.62e-03
ENSG00000136999	CCN3	HGNC:7885	protein_coding	-1.427	4.80e-03
ENSG00000027001	MIPEP	HGNC:7104	protein_coding	-1.425	1.48e-02
ENSG00000155966	AFF2	HGNC:3776	protein_coding	-1.424	1.68e-03
ENSG00000198883	PNMA5	HGNC:18743	protein_coding	-1.422	1.47e-03
ENSG00000150628	SPATA4	HGNC:17333	protein_coding	-1.422	6.83e-05
ENSG00000166448	TMEM130	HGNC:25429	protein_coding	-1.42	4.08e-04
ENSG00000266202	ENSG00000266202		protein_coding	-1.418	2.15e-02
ENSG00000124610	H1-1	HGNC:4715	protein_coding	-1.417	2.26e-02
ENSG00000168658	VWA3B	HGNC:28385	protein_coding	-1.416	1.27e-02
ENSG00000146221	TCTE1	HGNC:11693	protein_coding	-1.416	1.48e-07
ENSG00000100095	SEZ6L	HGNC:10763	protein_coding	-1.415	2.49e-03
ENSG00000126950	TMEM35A	HGNC:25864	protein_coding	-1.415	5.67e-03
ENSG00000174469	CNTNAP2	HGNC:13830	protein_coding	-1.415	5.48e-03
ENSG00000114547	ROPN1B	HGNC:31927	protein_coding	-1.413	3.48e-04
ENSG00000152760	DYNLT5	HGNC:26882	protein_coding	-1.413	8.95e-03
ENSG00000102003	SYP	HGNC:11506	protein_coding	-1.411	3.33e-02
ENSG00000124203	ZNF831	HGNC:16167	protein_coding	-1.409	6.65e-05
ENSG00000039139	DNAH5	HGNC:2950	protein_coding	-1.408	7.03e-04
ENSG00000184307	ZDHHC23	HGNC:28654	protein_coding	-1.408	4.61e-03
ENSG00000104888	SLC17A7	HGNC:16704	protein_coding	-1.406	1.06e-03
ENSG00000183153	GJD3	HGNC:19147	protein_coding	-1.405	7.09e-04
ENSG00000133116	KL	HGNC:6344	protein_coding	-1.404	3.13e-02
ENSG00000166922	SCG5	HGNC:10816	protein_coding	-1.402	7.81e-03
ENSG00000169071	ROR2	HGNC:10257	protein_coding	-1.402	7.13e-03
ENSG00000144681	STAC	HGNC:11353	protein_coding	-1.4	4.71e-02
ENSG00000137707	BTG4	HGNC:13862	protein_coding	-1.396	3.18e-02
ENSG00000205639	MFSD2B	HGNC:37207	protein_coding	-1.395	4.92e-04
ENSG00000122035	RASL11A	HGNC:23802	protein_coding	-1.392	2.10e-05
ENSG00000145242	EPHA5	HGNC:3389	protein_coding	-1.391	2.87e-02
ENSG00000152495	CAMK4	HGNC:1464	protein_coding	-1.39	1.41e-02
ENSG00000204052	LRRC73	HGNC:21375	protein_coding	-1.386	5.47e-05
ENSG00000182255	KCNA4	HGNC:6222	protein_coding	-1.385	6.20e-03
ENSG00000142621	FHAD1	HGNC:29408	protein_coding	-1.385	2.95e-03
ENSG00000105520	PLPPR2	HGNC:29566	protein_coding	-1.384	2.36e-06
ENSG00000144583	MARCHF4	HGNC:29269	protein_coding	-1.376	2.47e-04
ENSG00000157578	LCA5L	HGNC:1255	protein_coding	-1.374	2.23e-02
ENSG00000135248	GARIN1B	HGNC:30704	protein_coding	-1.374	2.92e-03
ENSG00000196557	CACNA1H	HGNC:1395	protein_coding	-1.372	5.26e-09
ENSG00000168334	XIRP1	HGNC:14301	protein_coding	-1.372	1.04e-02
ENSG00000171126	KCNG3	HGNC:18306	protein_coding	-1.371	4.52e-02
ENSG00000174791	RIN1	HGNC:18749	protein_coding	-1.37	1.46e-04
ENSG00000133107	TRPC4	HGNC:12336	protein_coding	-1.369	1.45e-03
ENSG00000141622	RNF165	HGNC:31696	protein_coding	-1.365	1.68e-04
ENSG00000166111	SVOP	HGNC:25417	protein_coding	-1.36	1.29e-02
ENSG00000137267	TUBB2A	HGNC:12412	protein_coding	-1.359	4.59e-02
ENSG00000175643	RMI2	HGNC:28349	protein_coding	-1.359	2.02e-02
ENSG00000118491	ZC2HC1B	HGNC:21174	protein_coding	-1.357	1.47e-02
ENSG00000160188	RSPH1	HGNC:12371	protein_coding	-1.357	1.34e-04
ENSG00000214447	FAM187A	HGNC:35153	protein_coding	-1.356	4.32e-03
ENSG00000167131	CCDC103	HGNC:32700	protein_coding	-1.354	4.42e-03
ENSG00000078328	RBFOX1	HGNC:18222	protein_coding	-1.354	9.07e-03
ENSG00000213760	ATP6V1G2	HGNC:862	protein_coding	-1.352	2.58e-03
ENSG00000170091	NSG2	HGNC:24955	protein_coding	-1.35	2.52e-02
ENSG00000187260	WDR86	HGNC:28020	protein_coding	-1.346	3.98e-02
ENSG00000145934	TENM2	HGNC:29943	protein_coding	-1.345	6.42e-04
ENSG00000205838	TTC23L	HGNC:26355	protein_coding	-1.341	3.15e-08
ENSG00000138814	PPP3CA	HGNC:9314	protein_coding	-1.34	1.03e-03
ENSG00000273079	GRIN2B	HGNC:4586	protein_coding	-1.34	1.43e-02
ENSG00000088727	KIF9	HGNC:16666	protein_coding	-1.338	8.88e-08
ENSG00000163576	EFHB	HGNC:26330	protein_coding	-1.338	1.28e-02
ENSG00000164076	CAMKV	HGNC:28788	protein_coding	-1.337	3.55e-03
ENSG00000082458	DLG3	HGNC:2902	protein_coding	-1.337	1.58e-03
ENSG00000164049	FBXW12	HGNC:20729	protein_coding	-1.334	2.15e-03
ENSG00000174808	BTC	HGNC:1121	protein_coding	-1.332	2.23e-03
ENSG00000163075	CFAP221	HGNC:33720	protein_coding	-1.331	6.66e-07
ENSG00000146386	ABRACL	HGNC:21230	protein_coding	-1.331	3.16e-02
ENSG00000174514	MFSD4A	HGNC:25433	protein_coding	-1.33	3.69e-03
ENSG00000142149	HUNK	HGNC:13326	protein_coding	-1.329	1.57e-02
ENSG00000203963	C1orf141	HGNC:32044	protein_coding	-1.328	3.31e-02
ENSG00000143786	CNIH3	HGNC:26802	protein_coding	-1.327	1.81e-03
ENSG00000105048	TNNT1	HGNC:11948	protein_coding	-1.326	1.34e-02
ENSG00000203685	STUM	HGNC:30491	protein_coding	-1.324	8.08e-05
ENSG00000198088	NUP62CL	HGNC:25960	protein_coding	-1.324	3.83e-02
ENSG00000150054	MPP7	HGNC:26542	protein_coding	-1.323	2.97e-02
ENSG00000121769	FABP3	HGNC:3557	protein_coding	-1.322	1.06e-02
ENSG00000187944	C2orf66	HGNC:33809	protein_coding	-1.321	3.18e-02
ENSG00000006116	CACNG3	HGNC:1407	protein_coding	-1.321	1.99e-02
ENSG00000130167	TSPAN16	HGNC:30725	protein_coding	-1.32	3.40e-02
ENSG00000008118	CAMK1G	HGNC:14585	protein_coding	-1.32	1.64e-02
ENSG00000112290	WASF1	HGNC:12732	protein_coding	-1.319	7.91e-03
ENSG00000164100	NDST3	HGNC:7682	protein_coding	-1.317	2.15e-03
ENSG00000113805	CNTN3	HGNC:2173	protein_coding	-1.314	1.67e-03
ENSG00000178965	ERICH3	HGNC:25346	protein_coding	-1.314	6.94e-03
ENSG00000086506	HBQ1	HGNC:4833	protein_coding	-1.314	4.42e-02
ENSG00000095777	MYO3A	HGNC:7601	protein_coding	-1.313	1.40e-02
ENSG00000232859	LYRM9	HGNC:27314	protein_coding	-1.313	5.27e-03
ENSG00000164796	CSMD3	HGNC:19291	protein_coding	-1.312	2.12e-06
ENSG00000249948	GBA3	HGNC:19069	protein_coding	-1.309	4.23e-02
ENSG00000157093	LYZL4	HGNC:28387	protein_coding	-1.308	3.75e-02
ENSG00000197748	CFAP43	HGNC:26684	protein_coding	-1.304	4.68e-04
ENSG00000128218	VPREB3	HGNC:12710	protein_coding	-1.303	4.35e-02
ENSG00000203727	SAMD5	HGNC:21180	protein_coding	-1.303	1.33e-02
ENSG00000137473	TTC29	HGNC:29936	protein_coding	-1.301	1.10e-02
ENSG00000112186	CAP2	HGNC:20039	protein_coding	-1.299	4.01e-02
ENSG00000130477	UNC13A	HGNC:23150	protein_coding	-1.298	2.21e-03
ENSG00000116106	EPHA4	HGNC:3388	protein_coding	-1.297	2.48e-02
ENSG00000125851	PCSK2	HGNC:8744	protein_coding	-1.295	8.24e-03
ENSG00000196118	CFAP119	HGNC:28078	protein_coding	-1.293	1.88e-05
ENSG00000139182	CLSTN3	HGNC:18371	protein_coding	-1.292	1.45e-02
ENSG00000159337	PLA2G4D	HGNC:30038	protein_coding	-1.292	4.85e-03
ENSG00000272514	CFAP206	HGNC:21405	protein_coding	-1.289	8.73e-05
ENSG00000157168	NRG1	HGNC:7997	protein_coding	-1.286	1.86e-02
ENSG00000123496	IL13RA2	HGNC:5975	protein_coding	-1.284	3.16e-02
ENSG00000150275	PCDH15	HGNC:14674	protein_coding	-1.282	3.99e-05
ENSG00000273398	ENSG00000273398		protein_coding	-1.282	2.58e-04
ENSG00000113161	HMGCR	HGNC:5006	protein_coding	-1.281	4.63e-03
ENSG00000112319	EYA4	HGNC:3522	protein_coding	-1.275	1.09e-03
ENSG00000119508	NR4A3	HGNC:7982	protein_coding	-1.272	1.09e-02
ENSG00000219435	CATSPERZ	HGNC:19231	protein_coding	-1.27	1.36e-03
ENSG00000160345	PIERCE1	HGNC:28435	protein_coding	-1.269	4.82e-03
ENSG00000115828	QPCT	HGNC:9753	protein_coding	-1.269	2.66e-02
ENSG00000164270	HTR4	HGNC:5299	protein_coding	-1.269	3.00e-02
ENSG00000183775	KCTD16	HGNC:29244	protein_coding	-1.267	7.18e-03
ENSG00000164185	ZNF474	HGNC:23245	protein_coding	-1.267	8.72e-03
ENSG00000188760	TMEM198	HGNC:33704	protein_coding	-1.267	6.65e-06
ENSG00000162398	LEXM	HGNC:26854	protein_coding	-1.267	2.17e-02
ENSG00000178947	SMIM10L2A	HGNC:34499	protein_coding	-1.266	1.11e-03
ENSG00000122952	ZWINT	HGNC:13195	protein_coding	-1.265	1.69e-02
ENSG00000187094	CCK	HGNC:1569	protein_coding	-1.265	6.46e-03
ENSG00000206557	TRIM71	HGNC:32669	protein_coding	-1.263	7.24e-04
ENSG00000176842	IRX5	HGNC:14361	protein_coding	-1.263	2.38e-02
ENSG00000104140	RHOV	HGNC:18313	protein_coding	-1.261	1.92e-02
ENSG00000129682	FGF13	HGNC:3670	protein_coding	-1.26	1.30e-02
ENSG00000189045	ANKDD1B	HGNC:32525	protein_coding	-1.26	7.12e-04
ENSG00000102900	NUP93	HGNC:28958	protein_coding	-1.259	6.53e-06
ENSG00000137441	FGFBP2	HGNC:29451	protein_coding	-1.257	1.01e-02
ENSG00000157064	NMNAT2	HGNC:16789	protein_coding	-1.257	6.00e-03
ENSG00000124721	DNAH8	HGNC:2952	protein_coding	-1.255	1.53e-02
ENSG00000224109	CENPVL3	HGNC:43880	protein_coding	-1.254	3.93e-02
ENSG00000133101	CCNA1	HGNC:1577	protein_coding	-1.253	2.16e-02
ENSG00000205143	ARID3C	HGNC:21209	protein_coding	-1.253	2.54e-02
ENSG00000138347	MYPN	HGNC:23246	protein_coding	-1.252	3.58e-02
ENSG00000100246	DNAL4	HGNC:2955	protein_coding	-1.251	2.48e-05
ENSG00000025772	TOMM34	HGNC:15746	protein_coding	-1.25	2.68e-03
ENSG00000242265	PEG10	HGNC:14005	protein_coding	-1.25	1.85e-02
ENSG00000250349	ENSG00000250349		protein_coding	-1.247	1.97e-03
ENSG00000187726	DNAJB13	HGNC:30718	protein_coding	-1.246	4.09e-04
ENSG00000196972	SMIM10L2B	HGNC:34500	protein_coding	-1.246	3.61e-04
ENSG00000130226	DPP6	HGNC:3010	protein_coding	-1.246	2.55e-04
ENSG00000077264	PAK3	HGNC:8592	protein_coding	-1.245	2.48e-02
ENSG00000111344	RASAL1	HGNC:9873	protein_coding	-1.241	2.75e-04
ENSG00000105409	ATP1A3	HGNC:801	protein_coding	-1.239	1.65e-02
ENSG00000163263	CFAP141	HGNC:32305	protein_coding	-1.238	2.17e-02
ENSG00000133627	ACTR3B	HGNC:17256	protein_coding	-1.237	5.89e-04
ENSG00000184347	SLIT3	HGNC:11087	protein_coding	-1.235	7.71e-03
ENSG00000020129	NCDN	HGNC:17597	protein_coding	-1.235	1.41e-03
ENSG00000164924	YWHAZ	HGNC:12855	protein_coding	-1.233	2.82e-02
ENSG00000168490	PHYHIP	HGNC:16865	protein_coding	-1.233	3.32e-03
ENSG00000159625	DRC7	HGNC:25289	protein_coding	-1.229	1.48e-02
ENSG00000112539	C6orf118	HGNC:21233	protein_coding	-1.228	1.77e-02
ENSG00000162814	SPATA17	HGNC:25184	protein_coding	-1.227	1.24e-02
ENSG00000105143	SLC1A6	HGNC:10944	protein_coding	-1.227	6.37e-03
ENSG00000154975	CA10	HGNC:1369	protein_coding	-1.226	1.92e-02
ENSG00000149527	PLCH2	HGNC:29037	protein_coding	-1.225	2.27e-02
ENSG00000122574	WIPF3	HGNC:22004	protein_coding	-1.224	3.02e-02
ENSG00000140527	WDR93	HGNC:26924	protein_coding	-1.224	4.08e-02
ENSG00000115423	DNAH6	HGNC:2951	protein_coding	-1.223	1.73e-06
ENSG00000104237	RP1	HGNC:10263	protein_coding	-1.223	3.50e-04
ENSG00000110148	CCKBR	HGNC:1571	protein_coding	-1.221	4.78e-02
ENSG00000089101	CFAP61	HGNC:15872	protein_coding	-1.221	3.81e-05
ENSG00000131015	ULBP2	HGNC:14894	protein_coding	-1.221	2.17e-02
ENSG00000105649	RAB3A	HGNC:9777	protein_coding	-1.22	1.40e-02
ENSG00000108960	MMD	HGNC:7153	protein_coding	-1.217	2.12e-02
ENSG00000054356	PTPRN	HGNC:9676	protein_coding	-1.217	3.24e-03
ENSG00000005486	RHBDD2	HGNC:23082	protein_coding	-1.215	2.63e-03
ENSG00000135002	RFK	HGNC:30324	protein_coding	-1.215	1.65e-02
ENSG00000118160	SLC8A2	HGNC:11069	protein_coding	-1.214	8.01e-03
ENSG00000112486	CCR6	HGNC:1607	protein_coding	-1.214	1.84e-03
ENSG00000100276	RASL10A	HGNC:16954	protein_coding	-1.21	1.17e-03
ENSG00000131951	LRRC9	HGNC:19848	protein_coding	-1.208	2.03e-02
ENSG00000133135	RNF128	HGNC:21153	protein_coding	-1.208	1.39e-02
ENSG00000157152	SYN2	HGNC:11495	protein_coding	-1.207	4.91e-02
ENSG00000159374	M1AP	HGNC:25183	protein_coding	-1.205	2.38e-02
ENSG00000154277	UCHL1	HGNC:12513	protein_coding	-1.203	3.17e-02
ENSG00000153930	ANKFN1	HGNC:26766	protein_coding	-1.203	2.87e-02
ENSG00000285505	ENSG00000285505		protein_coding	-1.202	1.55e-02
ENSG00000275163	ENSG00000275163		protein_coding	-1.201	4.72e-03
ENSG00000120262	CCDC170	HGNC:21177	protein_coding	-1.2	2.45e-02
ENSG00000112972	HMGCS1	HGNC:5007	protein_coding	-1.199	3.21e-02
ENSG00000156298	TSPAN7	HGNC:11854	protein_coding	-1.198	1.07e-02
ENSG00000221823	PPP3R1	HGNC:9317	protein_coding	-1.197	8.00e-03
ENSG00000160716	CHRNB2	HGNC:1962	protein_coding	-1.194	5.79e-03
ENSG00000078018	MAP2	HGNC:6839	protein_coding	-1.193	2.02e-02
ENSG00000113946	CLDN16	HGNC:2037	protein_coding	-1.192	3.98e-02
ENSG00000197283	SYNGAP1	HGNC:11497	protein_coding	-1.192	3.94e-03
ENSG00000186907	RTN4RL2	HGNC:23053	protein_coding	-1.191	9.91e-04
ENSG00000198108	CHSY3	HGNC:24293	protein_coding	-1.191	2.34e-05
ENSG00000283952	ENSG00000283952		protein_coding	-1.19	1.01e-02
ENSG00000144119	C1QL2	HGNC:24181	protein_coding	-1.19	4.62e-02
ENSG00000165646	SLC18A2	HGNC:10935	protein_coding	-1.19	4.83e-02
ENSG00000105223	PLD3	HGNC:17158	protein_coding	-1.189	1.67e-03
ENSG00000177614	PGBD5	HGNC:19405	protein_coding	-1.189	3.16e-04
ENSG00000160014	CALM3	HGNC:1449	protein_coding	-1.189	7.12e-03
ENSG00000166257	SCN3B	HGNC:20665	protein_coding	-1.187	4.60e-02
ENSG00000164484	TMEM200A	HGNC:21075	protein_coding	-1.187	3.53e-02
ENSG00000287908	ENSG00000287908		protein_coding	-1.186	1.15e-03
ENSG00000261130	ENSG00000261130		protein_coding	-1.186	1.51e-02
ENSG00000005448	WDR54	HGNC:25770	protein_coding	-1.185	1.09e-02
ENSG00000164128	NPY1R	HGNC:7956	protein_coding	-1.184	1.59e-03
ENSG00000169744	LDB2	HGNC:6533	protein_coding	-1.183	4.08e-03
ENSG00000101222	SPEF1	HGNC:15874	protein_coding	-1.183	1.68e-05
ENSG00000149970	CNKSR2	HGNC:19701	protein_coding	-1.182	3.07e-03
ENSG00000171159	BBLN	HGNC:17823	protein_coding	-1.182	5.88e-04
ENSG00000160932	LY6E	HGNC:6727	protein_coding	-1.182	3.59e-05
ENSG00000110931	CAMKK2	HGNC:1470	protein_coding	-1.18	7.28e-03
ENSG00000154096	THY1	HGNC:11801	protein_coding	-1.178	8.60e-03
ENSG00000239672	NME1	HGNC:7849	protein_coding	-1.178	2.41e-02
ENSG00000141449	GREB1L	HGNC:31042	protein_coding	-1.177	1.40e-02
ENSG00000145247	OCIAD2	HGNC:28685	protein_coding	-1.175	1.46e-03
ENSG00000120899	PTK2B	HGNC:9612	protein_coding	-1.174	3.01e-03
ENSG00000178531	CTXN1	HGNC:31108	protein_coding	-1.171	1.00e-02
ENSG00000171224	FAM241B	HGNC:23519	protein_coding	-1.17	2.43e-03
ENSG00000196526	AFAP1	HGNC:24017	protein_coding	-1.169	1.29e-06
ENSG00000179299	NSUN7	HGNC:25857	protein_coding	-1.168	7.29e-03
ENSG00000168539	CHRM1	HGNC:1950	protein_coding	-1.168	7.79e-03
ENSG00000125848	FLRT3	HGNC:3762	protein_coding	-1.166	7.31e-03
ENSG00000240771	ARHGEF25	HGNC:30275	protein_coding	-1.163	1.27e-03
ENSG00000113319	RASGRF2	HGNC:9876	protein_coding	-1.162	3.32e-03
ENSG00000152822	GRM1	HGNC:4593	protein_coding	-1.157	1.13e-02
ENSG00000107130	NCS1	HGNC:3953	protein_coding	-1.155	6.68e-04
ENSG00000196950	SLC39A10	HGNC:20861	protein_coding	-1.151	2.43e-02
ENSG00000179133	C10orf67	HGNC:28716	protein_coding	-1.151	4.04e-04
ENSG00000149054	ZNF215	HGNC:13007	protein_coding	-1.148	1.53e-02
ENSG00000236279	CLEC2L	HGNC:21969	protein_coding	-1.148	1.59e-02
ENSG00000120251	GRIA2	HGNC:4572	protein_coding	-1.146	1.06e-02
ENSG00000120337	TNFSF18	HGNC:11932	protein_coding	-1.145	9.11e-03
ENSG00000003096	KLHL13	HGNC:22931	protein_coding	-1.145	1.69e-02
ENSG00000075035	WSCD2	HGNC:29117	protein_coding	-1.142	4.90e-03
ENSG00000073282	TP63	HGNC:15979	protein_coding	-1.141	2.28e-02
ENSG00000198934	MAGEE1	HGNC:24934	protein_coding	-1.134	1.33e-02
ENSG00000197852	INKA2	HGNC:28045	protein_coding	-1.133	9.82e-03
ENSG00000004660	CAMKK1	HGNC:1469	protein_coding	-1.133	5.36e-04
ENSG00000188316	ENO4	HGNC:31670	protein_coding	-1.133	4.65e-02
ENSG00000090889	KIF4A	HGNC:13339	protein_coding	-1.13	4.88e-02
ENSG00000108352	RAPGEFL1	HGNC:17428	protein_coding	-1.13	7.68e-04
ENSG00000151704	KCNJ1	HGNC:6255	protein_coding	-1.129	1.72e-03
ENSG00000146038	DCDC2	HGNC:18141	protein_coding	-1.129	4.56e-02
ENSG00000033867	SLC4A7	HGNC:11033	protein_coding	-1.129	1.10e-03
ENSG00000197728	RPS26	HGNC:10414	protein_coding	-1.129	8.89e-03
ENSG00000063015	SEZ6	HGNC:15955	protein_coding	-1.129	1.09e-02
ENSG00000102837	OLFM4	HGNC:17190	protein_coding	-1.128	9.83e-03
ENSG00000172771	EFCAB12	HGNC:28061	protein_coding	-1.127	1.96e-02
ENSG00000185924	RTN4RL1	HGNC:21329	protein_coding	-1.127	1.53e-02
ENSG00000237289	CKMT1B	HGNC:1995	protein_coding	-1.124	2.97e-02
ENSG00000183763	TRAIP	HGNC:30764	protein_coding	-1.124	3.99e-04
ENSG00000139714	MORN3	HGNC:29807	protein_coding	-1.124	1.28e-03
ENSG00000182870	GALNT9	HGNC:4131	protein_coding	-1.124	1.78e-02
ENSG00000151834	GABRA2	HGNC:4076	protein_coding	-1.123	2.26e-02
ENSG00000157404	KIT	HGNC:6342	protein_coding	-1.123	2.32e-02
ENSG00000139220	PPFIA2	HGNC:9246	protein_coding	-1.123	1.31e-03
ENSG00000107518	ATRNL1	HGNC:29063	protein_coding	-1.122	4.33e-02
ENSG00000106976	DNM1	HGNC:2972	protein_coding	-1.122	2.34e-02
ENSG00000172318	B3GALT1	HGNC:916	protein_coding	-1.121	3.69e-03
ENSG00000130643	CALY	HGNC:17938	protein_coding	-1.12	2.34e-02
ENSG00000142686	C1orf216	HGNC:26800	protein_coding	-1.119	2.77e-02
ENSG00000185774	KCNIP4	HGNC:30083	protein_coding	-1.118	1.89e-02
ENSG00000159685	CHCHD6	HGNC:28184	protein_coding	-1.116	4.74e-05
ENSG00000153956	CACNA2D1	HGNC:1399	protein_coding	-1.114	2.35e-02
ENSG00000164972	C9orf24	HGNC:19919	protein_coding	-1.113	1.07e-03
ENSG00000198216	CACNA1E	HGNC:1392	protein_coding	-1.113	1.42e-02
ENSG00000205704	SMIM45	HGNC:27930	protein_coding	-1.112	4.86e-03
ENSG00000137142	IGFBPL1	HGNC:20081	protein_coding	-1.112	4.19e-02
ENSG00000138115	CYP2C8	HGNC:2622	protein_coding	-1.108	2.90e-04
ENSG00000059588	TARBP1	HGNC:11568	protein_coding	-1.108	4.74e-05
ENSG00000206199	ANKUB1	HGNC:29642	protein_coding	-1.107	9.21e-03
ENSG00000102302	FGD1	HGNC:3663	protein_coding	-1.106	2.19e-03
ENSG00000184305	CCSER1	HGNC:29349	protein_coding	-1.104	1.15e-02
ENSG00000184408	KCND2	HGNC:6238	protein_coding	-1.104	2.46e-06
ENSG00000131089	ARHGEF9	HGNC:14561	protein_coding	-1.102	5.95e-03
ENSG00000132434	LANCL2	HGNC:6509	protein_coding	-1.102	6.06e-03
ENSG00000120471	TP53AIP1	HGNC:29984	protein_coding	-1.102	1.04e-03
ENSG00000135439	AGAP2	HGNC:16921	protein_coding	-1.102	8.17e-03
ENSG00000154027	AK5	HGNC:365	protein_coding	-1.101	3.16e-02
ENSG00000185942	NKAIN3	HGNC:26829	protein_coding	-1.098	4.73e-02
ENSG00000097021	ACOT7	HGNC:24157	protein_coding	-1.098	4.77e-03
ENSG00000165617	DACT1	HGNC:17748	protein_coding	-1.093	1.02e-02
ENSG00000182329	KIAA2012	HGNC:51250	protein_coding	-1.093	1.35e-02
ENSG00000156510	HKDC1	HGNC:23302	protein_coding	-1.093	4.45e-02
ENSG00000149654	CDH22	HGNC:13251	protein_coding	-1.093	2.82e-02
ENSG00000075340	ADD2	HGNC:244	protein_coding	-1.092	2.31e-02
ENSG00000169618	PROKR1	HGNC:4524	protein_coding	-1.092	2.84e-02
ENSG00000029153	BMAL2	HGNC:18984	protein_coding	-1.089	1.14e-02
ENSG00000125864	BFSP1	HGNC:1040	protein_coding	-1.088	2.87e-02
ENSG00000130558	OLFM1	HGNC:17187	protein_coding	-1.087	2.30e-02
ENSG00000187122	SLIT1	HGNC:11085	protein_coding	-1.087	6.77e-03
ENSG00000215218	UBE2QL1	HGNC:37269	protein_coding	-1.087	2.13e-02
ENSG00000187323	DCC	HGNC:2701	protein_coding	-1.086	2.85e-02
ENSG00000157703	SVOPL	HGNC:27034	protein_coding	-1.085	3.30e-02
ENSG00000099260	PALMD	HGNC:15846	protein_coding	-1.085	1.07e-06
ENSG00000117595	IRF6	HGNC:6121	protein_coding	-1.081	2.26e-02
ENSG00000138028	CGREF1	HGNC:16962	protein_coding	-1.081	2.84e-03
ENSG00000105696	TMEM59L	HGNC:13237	protein_coding	-1.081	1.43e-02
ENSG00000072858	SIDT1	HGNC:25967	protein_coding	-1.081	2.34e-05
ENSG00000165084	C8orf34	HGNC:30905	protein_coding	-1.08	1.67e-03
ENSG00000134285	FKBP11	HGNC:18624	protein_coding	-1.079	1.61e-02
ENSG00000159164	SV2A	HGNC:20566	protein_coding	-1.078	3.97e-02
ENSG00000156642	NPTN	HGNC:17867	protein_coding	-1.077	2.11e-02
ENSG00000156206	CFAP161	HGNC:26782	protein_coding	-1.077	2.03e-03
ENSG00000100884	CPNE6	HGNC:2319	protein_coding	-1.077	1.43e-02
ENSG00000166159	LRTM2	HGNC:32443	protein_coding	-1.076	8.06e-03
ENSG00000158008	EXTL1	HGNC:3515	protein_coding	-1.073	1.68e-05
ENSG00000206113	CFAP99	HGNC:51180	protein_coding	-1.073	2.04e-02
ENSG00000103021	CCDC113	HGNC:25002	protein_coding	-1.071	5.90e-03
ENSG00000051596	THOC3	HGNC:19072	protein_coding	-1.07	4.13e-02
ENSG00000075461	CACNG4	HGNC:1408	protein_coding	-1.069	7.75e-11
ENSG00000184156	KCNQ3	HGNC:6297	protein_coding	-1.066	3.75e-02
ENSG00000112137	PHACTR1	HGNC:20990	protein_coding	-1.066	8.72e-04
ENSG00000166780	BMERB1	HGNC:19213	protein_coding	-1.066	1.01e-02
ENSG00000105419	MEIS3	HGNC:29537	protein_coding	-1.062	2.75e-04
ENSG00000187730	GABRD	HGNC:4084	protein_coding	-1.061	4.08e-02
ENSG00000282804	ENSG00000282804		protein_coding	-1.06	1.92e-02
ENSG00000163618	CADPS	HGNC:1426	protein_coding	-1.059	2.53e-02
ENSG00000148680	HTR7	HGNC:5302	protein_coding	-1.058	1.20e-02
ENSG00000136297	MMD2	HGNC:30133	protein_coding	-1.056	1.70e-02
ENSG00000171992	SYNPO	HGNC:30672	protein_coding	-1.053	6.54e-03
ENSG00000137494	ANKRD42	HGNC:26752	protein_coding	-1.053	2.87e-04
ENSG00000073734	ABCB11	HGNC:42	protein_coding	-1.048	9.81e-03
ENSG00000147650	LRP12	HGNC:31708	protein_coding	-1.047	2.09e-03
ENSG00000033122	LRRC7	HGNC:18531	protein_coding	-1.045	3.58e-03
ENSG00000181350	LRRC75A	HGNC:32403	protein_coding	-1.044	2.35e-05
ENSG00000139174	PRICKLE1	HGNC:17019	protein_coding	-1.044	2.66e-02
ENSG00000188766	SPRED3	HGNC:31041	protein_coding	-1.043	1.57e-02
ENSG00000172915	NBEA	HGNC:7648	protein_coding	-1.041	8.43e-04
ENSG00000196277	GRM7	HGNC:4599	protein_coding	-1.04	1.01e-02
ENSG00000285404	ENSG00000285404		protein_coding	-1.04	4.14e-02
ENSG00000040608	RTN4R	HGNC:18601	protein_coding	-1.039	3.52e-03
ENSG00000103534	TMC5	HGNC:22999	protein_coding	-1.038	1.64e-02
ENSG00000273238	TMEM271	HGNC:53639	protein_coding	-1.038	1.19e-02
ENSG00000183840	GPR39	HGNC:4496	protein_coding	-1.038	1.87e-02
ENSG00000143494	VASH2	HGNC:25723	protein_coding	-1.036	1.13e-02
ENSG00000121871	SLITRK3	HGNC:23501	protein_coding	-1.035	7.30e-03
ENSG00000080709	KCNN2	HGNC:6291	protein_coding	-1.035	3.39e-03
ENSG00000197584	KCNMB2	HGNC:6286	protein_coding	-1.032	1.05e-02
ENSG00000106484	MEST	HGNC:7028	protein_coding	-1.03	4.85e-02
ENSG00000164604	GPR85	HGNC:4536	protein_coding	-1.029	1.15e-05
ENSG00000197168	NEK5	HGNC:7748	protein_coding	-1.029	3.52e-03
ENSG00000143590	EFNA3	HGNC:3223	protein_coding	-1.028	1.17e-02
ENSG00000136854	STXBP1	HGNC:11444	protein_coding	-1.027	5.05e-03
ENSG00000187398	LUZP2	HGNC:23206	protein_coding	-1.026	4.19e-02
ENSG00000174938	SEZ6L2	HGNC:30844	protein_coding	-1.026	2.39e-02
ENSG00000203780	FANK1	HGNC:23527	protein_coding	-1.023	7.98e-05
ENSG00000150773	PIH1D2	HGNC:25210	protein_coding	-1.022	1.64e-02
ENSG00000055163	CYFIP2	HGNC:13760	protein_coding	-1.021	5.07e-03
ENSG00000170396	ZNF804A	HGNC:21711	protein_coding	-1.019	3.69e-02
ENSG00000250803	ENSG00000250803		protein_coding	-1.019	1.79e-02
ENSG00000079841	RIMS1	HGNC:17282	protein_coding	-1.017	1.19e-02
ENSG00000154102	C16orf74	HGNC:23362	protein_coding	-1.017	4.01e-02
ENSG00000072832	CRMP1	HGNC:2365	protein_coding	-1.016	6.99e-03
ENSG00000159398	CES5A	HGNC:26459	protein_coding	-1.016	4.62e-02
ENSG00000186642	PDE2A	HGNC:8777	protein_coding	-1.015	1.24e-02
ENSG00000067842	ATP2B3	HGNC:816	protein_coding	-1.015	9.20e-03
ENSG00000111262	KCNA1	HGNC:6218	protein_coding	-1.015	3.89e-02
ENSG00000186260	MRTFB	HGNC:29819	protein_coding	-1.012	2.54e-04
ENSG00000159199	ATP5MC1	HGNC:841	protein_coding	-1.01	1.12e-02
ENSG00000175711	B3GNTL1	HGNC:21727	protein_coding	-1.009	6.71e-04
ENSG00000102096	PIM2	HGNC:8987	protein_coding	-1.009	5.67e-03
ENSG00000151468	CCDC3	HGNC:23813	protein_coding	-1.008	4.07e-02
ENSG00000152413	HOMER1	HGNC:17512	protein_coding	-1.007	2.56e-02
ENSG00000157423	HYDIN	HGNC:19368	protein_coding	-1.007	1.26e-02
ENSG00000198626	RYR2	HGNC:10484	protein_coding	-1.004	7.13e-03
ENSG00000133816	MICAL2	HGNC:24693	protein_coding	-1.003	1.32e-02
ENSG00000151948	GLT1D1	HGNC:26483	protein_coding	-1.002	3.80e-02
ENSG00000176956	LY6H	HGNC:6728	protein_coding	-1.001	8.86e-03
ENSG00000128482	RNF112	HGNC:12968	protein_coding	-1.001	3.51e-04
ENSG00000283361	CFAP97D2	HGNC:53789	protein_coding	-1	1.61e-02
ENSG00000137098	SPAG8	HGNC:14105	protein_coding	-1	1.91e-02
ENSG00000114923	SLC4A3	HGNC:11029	protein_coding	-0.999	4.13e-07
ENSG00000144959	NCEH1	HGNC:29260	protein_coding	-0.998	3.61e-02
ENSG00000114115	RBP1	HGNC:9919	protein_coding	-0.997	2.64e-02
ENSG00000189410	SH2D5	HGNC:28819	protein_coding	-0.997	7.55e-03
ENSG00000214944	ARHGEF28	HGNC:30322	protein_coding	-0.996	1.54e-05
ENSG00000089250	NOS1	HGNC:7872	protein_coding	-0.995	4.57e-02
ENSG00000162931	TRIM17	HGNC:13430	protein_coding	-0.994	4.76e-02
ENSG00000187902	SHISA7	HGNC:35409	protein_coding	-0.99	7.08e-03
ENSG00000133640	LRRIQ1	HGNC:25708	protein_coding	-0.987	3.29e-02
ENSG00000168000	BSCL2	HGNC:15832	protein_coding	-0.987	3.08e-02
ENSG00000203760	CENPW	HGNC:21488	protein_coding	-0.986	1.44e-02
ENSG00000147202	DIAPH2	HGNC:2877	protein_coding	-0.984	1.38e-03
ENSG00000145198	VWA5B2	HGNC:25144	protein_coding	-0.982	3.32e-02
ENSG00000172264	MACROD2	HGNC:16126	protein_coding	-0.982	3.98e-02
ENSG00000162981	LRATD1	HGNC:20743	protein_coding	-0.981	3.34e-02
ENSG00000135454	B4GALNT1	HGNC:4117	protein_coding	-0.98	4.34e-03
ENSG00000059915	PSD	HGNC:9507	protein_coding	-0.977	2.03e-03
ENSG00000153237	CCDC148	HGNC:25191	protein_coding	-0.977	2.88e-03
ENSG00000197980	LEKR1	HGNC:33765	protein_coding	-0.977	4.10e-02
ENSG00000154447	SH3RF1	HGNC:17650	protein_coding	-0.976	3.45e-03
ENSG00000106013	ANKRD7	HGNC:18588	protein_coding	-0.976	2.48e-02
ENSG00000251246	EFNA4-EFNA3		protein_coding	-0.971	1.58e-02
ENSG00000274322	ENSG00000274322		protein_coding	-0.971	5.38e-04
ENSG00000181773	GPR3	HGNC:4484	protein_coding	-0.971	1.12e-02
ENSG00000169946	ZFPM2	HGNC:16700	protein_coding	-0.969	5.08e-03
ENSG00000197444	OGDHL	HGNC:25590	protein_coding	-0.967	5.27e-03
ENSG00000036530	CYP46A1	HGNC:2641	protein_coding	-0.967	2.99e-03
ENSG00000175182	FAM131A	HGNC:28308	protein_coding	-0.966	1.20e-02
ENSG00000136883	KIF12	HGNC:21495	protein_coding	-0.965	1.12e-02
ENSG00000169085	VXN	HGNC:28498	protein_coding	-0.965	2.82e-02
ENSG00000130770	ATP5IF1	HGNC:871	protein_coding	-0.963	4.87e-02
ENSG00000062282	DGAT2	HGNC:16940	protein_coding	-0.963	9.21e-03
ENSG00000121104	FAM117A	HGNC:24179	protein_coding	-0.963	4.78e-03
ENSG00000171462	DLK2	HGNC:21113	protein_coding	-0.961	6.20e-03
ENSG00000008056	SYN1	HGNC:11494	protein_coding	-0.961	3.44e-02
ENSG00000179431	FJX1	HGNC:17166	protein_coding	-0.96	6.28e-04
ENSG00000156253	RWDD2B	HGNC:1302	protein_coding	-0.96	4.26e-02
ENSG00000120088	CRHR1	HGNC:2357	protein_coding	-0.957	1.76e-02
ENSG00000143632	ACTA1	HGNC:129	protein_coding	-0.957	3.72e-02
ENSG00000171208	NETO2	HGNC:14644	protein_coding	-0.957	1.37e-02
ENSG00000111885	MAN1A1	HGNC:6821	protein_coding	-0.955	2.33e-03
ENSG00000067191	CACNB1	HGNC:1401	protein_coding	-0.955	2.63e-04
ENSG00000121753	ADGRB2	HGNC:944	protein_coding	-0.954	5.03e-03
ENSG00000125648	SLC25A23	HGNC:19375	protein_coding	-0.953	1.31e-02
ENSG00000111490	TBC1D30	HGNC:29164	protein_coding	-0.953	2.19e-02
ENSG00000108947	EFNB3	HGNC:3228	protein_coding	-0.952	4.86e-02
ENSG00000169851	PCDH7	HGNC:8659	protein_coding	-0.952	3.28e-02
ENSG00000179222	MAGED1	HGNC:6813	protein_coding	-0.951	2.94e-02
ENSG00000058404	CAMK2B	HGNC:1461	protein_coding	-0.951	4.77e-03
ENSG00000102385	DRP2	HGNC:3032	protein_coding	-0.951	1.06e-02
ENSG00000205277	MUC12	HGNC:7510	protein_coding	-0.949	2.14e-02
ENSG00000116260	QSOX1	HGNC:9756	protein_coding	-0.948	1.69e-05
ENSG00000134490	TMEM241	HGNC:31723	protein_coding	-0.947	2.14e-03
ENSG00000166035	LIPC	HGNC:6619	protein_coding	-0.947	1.46e-03
ENSG00000181467	RAP2B	HGNC:9862	protein_coding	-0.945	5.67e-03
ENSG00000116885	OSCP1	HGNC:29971	protein_coding	-0.943	4.21e-03
ENSG00000150667	FSIP1	HGNC:21674	protein_coding	-0.94	2.16e-04
ENSG00000132535	DLG4	HGNC:2903	protein_coding	-0.94	4.92e-03
ENSG00000154146	NRGN	HGNC:8000	protein_coding	-0.938	2.02e-02
ENSG00000139998	RAB15	HGNC:20150	protein_coding	-0.937	4.60e-02
ENSG00000125872	LRRN4	HGNC:16208	protein_coding	-0.936	4.79e-02
ENSG00000215252	GOLGA8B	HGNC:31973	protein_coding	-0.934	3.34e-03
ENSG00000135749	PCNX2	HGNC:8736	protein_coding	-0.933	7.52e-04
ENSG00000162706	CADM3	HGNC:17601	protein_coding	-0.933	7.97e-03
ENSG00000198947	DMD	HGNC:2928	protein_coding	-0.932	6.30e-09
ENSG00000145882	PCYOX1L	HGNC:28477	protein_coding	-0.931	1.40e-02
ENSG00000090534	THPO	HGNC:11795	protein_coding	-0.931	7.43e-03
ENSG00000104093	DMXL2	HGNC:2938	protein_coding	-0.929	4.94e-02
ENSG00000134940	ACRV1	HGNC:127	protein_coding	-0.928	2.26e-02
[truncated: 2,479 more rows]

## Sheet: fusiform_gyrus
ens_gene	symbol	HGNC_support	gene_type	log2FoldChange	padj
ENSG00000223930	ENSG00000223930		lncRNA	-2.153	2.43e-03
ENSG00000267440	LINC02594	HGNC:53935	lncRNA	-1.989	1.01e-03
ENSG00000232056	ENSG00000232056		lncRNA	-1.985	1.57e-02
ENSG00000261467	ENSG00000261467		lncRNA	-1.934	2.73e-02
ENSG00000250446	LINC01332	HGNC:50540	lncRNA	-1.824	7.70e-03
ENSG00000258586	LINC02274	HGNC:53190	lncRNA	-1.761	3.47e-02
ENSG00000285572	ENSG00000285572		lncRNA	-1.74	2.84e-03
ENSG00000248837	ENSG00000248837		lncRNA	-1.699	1.49e-02
ENSG00000254363	ENSG00000254363		lncRNA	-1.67	8.89e-03
ENSG00000253503	ENSG00000253503		lncRNA	-1.661	1.48e-02
ENSG00000261693	ENSG00000261693		lncRNA	-1.628	5.24e-03
ENSG00000236948	ENSG00000236948		lncRNA	-1.627	1.47e-03
ENSG00000286888	ENSG00000286888		lncRNA	-1.619	4.85e-03
ENSG00000248473	LINC01962	HGNC:52787	lncRNA	-1.619	2.84e-03
ENSG00000251189	ENSG00000251189		lncRNA	-1.615	1.83e-02
ENSG00000286922	ENSG00000286922		lncRNA	-1.588	1.60e-02
ENSG00000224879	ENSG00000224879		lncRNA	-1.586	1.03e-03
ENSG00000283445	ENSG00000283445		lncRNA	-1.575	2.40e-02
ENSG00000223812	PYDC2-AS1	HGNC:52874	lncRNA	-1.559	8.45e-04
ENSG00000261738	MIR3976HG	HGNC:51104	lncRNA	-1.532	2.88e-02
ENSG00000287844	ENSG00000287844		lncRNA	-1.522	1.24e-03
ENSG00000229618	ENSG00000229618		lncRNA	-1.494	2.61e-03
ENSG00000259017	ENSG00000259017		lncRNA	-1.49	8.34e-04
ENSG00000267374	MIR924HG	HGNC:44332	lncRNA	-1.484	1.37e-02
ENSG00000223711	ENSG00000223711		lncRNA	-1.478	2.02e-02
ENSG00000278911	ENSG00000278911		lncRNA	-1.472	2.16e-03
ENSG00000266573	ENSG00000266573		lncRNA	-1.467	1.89e-03
ENSG00000233290	ENSG00000233290		lncRNA	-1.459	4.93e-04
ENSG00000284703	ENSG00000284703		lncRNA	-1.44	6.05e-03
ENSG00000259664	LINC02254	HGNC:53152	lncRNA	-1.433	3.26e-04
ENSG00000225539	LINC01821	HGNC:52626	lncRNA	-1.43	2.94e-03
ENSG00000226519	LINC00390	HGNC:42718	lncRNA	-1.42	1.37e-03
ENSG00000189275	LINC01164	HGNC:49533	lncRNA	-1.4	4.08e-03
ENSG00000231689	LINC01090	HGNC:49201	lncRNA	-1.388	1.29e-02
ENSG00000287089	ENSG00000287089		lncRNA	-1.383	2.62e-02
ENSG00000286291	ENSG00000286291		lncRNA	-1.383	4.11e-02
ENSG00000229425	ENSG00000229425		lncRNA	-1.379	3.11e-03
ENSG00000255595	ENSG00000255595		lncRNA	-1.372	6.22e-03
ENSG00000262267	ENSG00000262267		lncRNA	-1.336	1.85e-02
ENSG00000287611	ENSG00000287611		lncRNA	-1.317	2.61e-03
ENSG00000229855	ENSG00000229855		lncRNA	-1.317	9.21e-03
ENSG00000249453	ENSG00000249453		lncRNA	-1.304	1.40e-02
ENSG00000272986	ENSG00000272986		lncRNA	-1.296	5.56e-03
ENSG00000286328	ENSG00000286328		lncRNA	-1.289	2.41e-02
ENSG00000238107	LINC02806	HGNC:27628	lncRNA	-1.284	1.80e-02
ENSG00000286810	ENSG00000286810		lncRNA	-1.283	1.75e-02
ENSG00000233828	MIR4280HG	HGNC:54975	lncRNA	-1.279	4.17e-02
ENSG00000287112	ENSG00000287112		lncRNA	-1.278	4.71e-02
ENSG00000265962	GACAT2	HGNC:50516	lncRNA	-1.274	6.30e-03
ENSG00000286415	ENSG00000286415		lncRNA	-1.273	5.38e-03
ENSG00000236653	LINC01923	HGNC:52742	lncRNA	-1.273	1.98e-02
ENSG00000253452	ENSG00000253452		lncRNA	-1.272	1.64e-03
ENSG00000287677	ENSG00000287677		lncRNA	-1.264	1.98e-02
ENSG00000261325	LINC02192	HGNC:53054	lncRNA	-1.264	7.09e-03
ENSG00000234111	LINC02433	HGNC:27959	lncRNA	-1.261	1.49e-02
ENSG00000261026	ENSG00000261026		lncRNA	-1.258	6.63e-03
ENSG00000251423	ENSG00000251423		lncRNA	-1.256	1.39e-02
ENSG00000229533	ENSG00000229533		lncRNA	-1.252	4.24e-02
ENSG00000225106	ENSG00000225106		lncRNA	-1.248	2.28e-02
ENSG00000253596	ENSG00000253596		lncRNA	-1.247	4.08e-03
ENSG00000285898	ENSG00000285898		lncRNA	-1.241	4.64e-02
ENSG00000230393	ENSG00000230393		lncRNA	-1.241	1.64e-03
ENSG00000236377	ENSG00000236377		lncRNA	-1.23	1.45e-02
ENSG00000214043	LINC02347	HGNC:53269	lncRNA	-1.222	4.60e-03
ENSG00000285652	ENSG00000285652		lncRNA	-1.217	5.92e-03
ENSG00000248673	LINC01331	HGNC:50538	lncRNA	-1.212	8.59e-03
ENSG00000224404	ENSG00000224404		lncRNA	-1.21	1.33e-02
ENSG00000278356	ENSG00000278356		lncRNA	-1.209	1.56e-02
ENSG00000251532	ENSG00000251532		lncRNA	-1.208	3.96e-02
ENSG00000255087	ENSG00000255087		lncRNA	-1.208	1.27e-02
ENSG00000286021	LINC02822	HGNC:54353	lncRNA	-1.2	3.53e-03
ENSG00000226620	LINC00343	HGNC:42500	lncRNA	-1.196	1.35e-02
ENSG00000265313	LINC01476	HGNC:51117	lncRNA	-1.196	1.06e-02
ENSG00000229672	ENSG00000229672		lncRNA	-1.194	1.03e-02
ENSG00000224905	ENSG00000224905		lncRNA	-1.191	7.31e-03
ENSG00000283025	ENSG00000283025		lncRNA	-1.188	3.38e-02
ENSG00000272789	ENSG00000272789		lncRNA	-1.184	1.63e-02
ENSG00000270321	ENSG00000270321		lncRNA	-1.178	3.55e-02
ENSG00000265179	ENSG00000265179		lncRNA	-1.178	1.66e-02
ENSG00000258859	LINC02296	HGNC:53212	lncRNA	-1.177	3.50e-02
ENSG00000255910	ENSG00000255910		lncRNA	-1.175	2.83e-02
ENSG00000242242	NECTIN3-AS1	HGNC:40813	lncRNA	-1.174	2.43e-03
ENSG00000286481	ENSG00000286481		lncRNA	-1.172	8.16e-04
ENSG00000152931	PART1	HGNC:17263	lncRNA	-1.167	5.03e-03
ENSG00000273214	ENSG00000273214		lncRNA	-1.162	3.32e-02
ENSG00000286084	ENSG00000286084		lncRNA	-1.157	1.03e-02
ENSG00000256193	LINC00507	HGNC:43558	lncRNA	-1.156	3.15e-02
ENSG00000283217	ENSG00000283217		lncRNA	-1.156	4.49e-02
ENSG00000233532	LINC00460	HGNC:42809	lncRNA	-1.155	4.89e-03
ENSG00000258931	ENSG00000258931		lncRNA	-1.154	2.99e-02
ENSG00000249343	LINC01333	HGNC:50539	lncRNA	-1.15	1.74e-02
ENSG00000197322	TMEM132E-DT	HGNC:34412	lncRNA	-1.148	1.05e-02
ENSG00000287841	ENSG00000287841		lncRNA	-1.144	8.06e-03
ENSG00000261037	ENSG00000261037		lncRNA	-1.143	1.66e-02
ENSG00000229727	ENSG00000229727		lncRNA	-1.139	1.04e-02
ENSG00000245651	ENSG00000245651		lncRNA	-1.128	2.71e-02
ENSG00000287583	ENSG00000287583		lncRNA	-1.126	6.53e-03
ENSG00000287805	ENSG00000287805		lncRNA	-1.114	2.23e-02
ENSG00000231863	ENSG00000231863		lncRNA	-1.113	3.79e-03
ENSG00000224177	LINC00570	HGNC:43717	lncRNA	-1.109	2.96e-02
ENSG00000286428	ENSG00000286428		lncRNA	-1.105	8.90e-03
ENSG00000286818	ENSG00000286818		lncRNA	-1.102	1.80e-02
ENSG00000228566	ENSG00000228566		lncRNA	-1.101	7.19e-03
ENSG00000260163	ENSG00000260163		lncRNA	-1.1	5.95e-03
ENSG00000225886	ENSG00000225886		lncRNA	-1.097	3.52e-02
ENSG00000270457	ENSG00000270457		lncRNA	-1.094	3.29e-02
ENSG00000237567	LINC02836	HGNC:54370	lncRNA	-1.091	4.80e-02
ENSG00000255008	LINC02739	HGNC:54256	lncRNA	-1.091	1.78e-02
ENSG00000244063	ENSG00000244063		lncRNA	-1.08	1.34e-02
ENSG00000242428	CFAP20DC-AS1	HGNC:41063	lncRNA	-1.079	6.88e-03
ENSG00000226828	LINC02774	HGNC:27923	lncRNA	-1.078	2.79e-03
ENSG00000250634	LINC01182	HGNC:49564	lncRNA	-1.076	3.21e-02
ENSG00000231023	LINC00326	HGNC:41926	lncRNA	-1.071	2.54e-02
ENSG00000273018	FAM106A	HGNC:25682	lncRNA	-1.065	4.77e-02
ENSG00000286934	ENSG00000286934		lncRNA	-1.061	9.79e-03
ENSG00000237212	ENSG00000237212		lncRNA	-1.06	9.30e-03
ENSG00000259828	ENSG00000259828		lncRNA	-1.057	2.08e-02
ENSG00000224116	INHBA-AS1	HGNC:40303	lncRNA	-1.05	3.11e-03
ENSG00000253868	FER1L6-AS2	HGNC:26534	lncRNA	-1.047	2.91e-02
ENSG00000286824	ENSG00000286824		lncRNA	-1.045	3.13e-02
ENSG00000246548	LINC02288	HGNC:27505	lncRNA	-1.045	3.93e-02
ENSG00000206187	LINC02346	HGNC:53268	lncRNA	-1.043	2.90e-03
ENSG00000216863	LY86-AS1	HGNC:26593	lncRNA	-1.039	4.30e-03
ENSG00000280776	LINC01202	HGNC:49633	lncRNA	-1.034	2.06e-02
ENSG00000287516	ENSG00000287516		lncRNA	-1.031	6.96e-04
ENSG00000283646	LINC02009	HGNC:52845	lncRNA	-1.03	3.26e-02
ENSG00000286636	ENSG00000286636		lncRNA	-1.029	1.28e-03
ENSG00000278727	ENSG00000278727		lncRNA	-1.027	2.99e-02
ENSG00000286847	ENSG00000286847		lncRNA	-1.026	9.69e-04
ENSG00000281160	ENSG00000281160		lncRNA	-1.021	6.15e-03
ENSG00000280650	KCNIP4-IT1	HGNC:29895	lncRNA	-1.021	3.64e-02
ENSG00000204620	ENSG00000204620		lncRNA	-1.012	4.00e-02
ENSG00000230133	LINC01721	HGNC:52508	lncRNA	-1.012	3.06e-02
ENSG00000248285	ENSG00000248285		lncRNA	-1.006	1.94e-02
ENSG00000260581	ENSG00000260581		lncRNA	-1.005	4.45e-02
ENSG00000275232	ENSG00000275232		lncRNA	-1.002	3.97e-02
ENSG00000263724	DLGAP1-AS3	HGNC:27317	lncRNA	-1.002	2.42e-02
ENSG00000236922	LINC01378	HGNC:50645	lncRNA	-0.994	1.44e-02
ENSG00000256422	LINC02552	HGNC:53587	lncRNA	-0.987	1.00e-02
ENSG00000287690	ENSG00000287690		lncRNA	-0.982	2.92e-02
ENSG00000226985	LINC01203	HGNC:49634	lncRNA	-0.981	1.56e-02
ENSG00000251365	LINC02236	HGNC:53107	lncRNA	-0.98	3.04e-02
ENSG00000285634	ENSG00000285634		lncRNA	-0.979	2.29e-02
ENSG00000224819	ENSG00000224819		lncRNA	-0.977	4.64e-02
ENSG00000243902	ELFN2		lncRNA	-0.976	1.10e-02
ENSG00000261654	ENSG00000261654		lncRNA	-0.972	4.74e-02
ENSG00000203809	LIN28B-AS1	HGNC:21553	lncRNA	-0.971	2.51e-02
ENSG00000258945	ENSG00000258945		lncRNA	-0.969	3.42e-02
ENSG00000224609	FGGY-DT	HGNC:55265	lncRNA	-0.962	9.21e-03
ENSG00000270883	ENSG00000270883		lncRNA	-0.955	1.98e-02
ENSG00000258216	ENSG00000258216		lncRNA	-0.955	2.11e-02
ENSG00000287215	ENSG00000287215		lncRNA	-0.953	2.35e-02
ENSG00000254102	BHLHE22-AS1	HGNC:56147	lncRNA	-0.949	2.85e-02
ENSG00000257556	LINC02298	HGNC:53216	lncRNA	-0.946	2.62e-04
ENSG00000234891	ENSG00000234891		lncRNA	-0.945	2.96e-02
ENSG00000241956	LINC03000	HGNC:56116	lncRNA	-0.942	2.96e-02
ENSG00000234929	ENSG00000234929		lncRNA	-0.939	2.45e-02
ENSG00000267272	LINC01140	HGNC:27922	lncRNA	-0.938	1.08e-03
ENSG00000246363	LINC02458	HGNC:53394	lncRNA	-0.938	2.56e-02
ENSG00000247081	BAALC-AS1	HGNC:50461	lncRNA	-0.927	3.74e-02
ENSG00000251600	ENSG00000251600		lncRNA	-0.916	1.31e-03
ENSG00000286445	ENSG00000286445		lncRNA	-0.911	2.48e-02
ENSG00000287901	ENSG00000287901		lncRNA	-0.905	2.09e-02
ENSG00000261043	ENSG00000261043		lncRNA	-0.899	4.23e-02
ENSG00000260328	ENSG00000260328		lncRNA	-0.899	2.36e-02
ENSG00000258847	ENSG00000258847		lncRNA	-0.896	2.20e-02
ENSG00000263878	DLGAP1-AS4	HGNC:44333	lncRNA	-0.893	1.20e-02
ENSG00000225342	LRRK2-DT	HGNC:40848	lncRNA	-0.893	8.81e-03
ENSG00000274818	ENSG00000274818		lncRNA	-0.89	1.06e-02
ENSG00000283294	ENSG00000283294		lncRNA	-0.886	5.95e-03
ENSG00000257522	ENSG00000257522		lncRNA	-0.885	3.31e-02
ENSG00000271614	ATP2B1-AS1	HGNC:27883	lncRNA	-0.878	8.96e-03
ENSG00000287925	ENSG00000287925		lncRNA	-0.876	8.65e-03
ENSG00000253972	MAL2-AS1	HGNC:53626	lncRNA	-0.873	3.86e-02
ENSG00000259704	ENSG00000259704		lncRNA	-0.871	4.68e-02
ENSG00000286286	ENSG00000286286		lncRNA	-0.866	3.77e-02
ENSG00000233208	LINC00642	HGNC:44293	lncRNA	-0.864	8.29e-03
ENSG00000249436	LNCBRM	HGNC:52752	lncRNA	-0.846	1.65e-02
ENSG00000227908	IL6ST-DT	HGNC:55804	lncRNA	-0.842	3.70e-02
ENSG00000272321	ENSG00000272321		lncRNA	-0.841	1.35e-02
ENSG00000251448	ENSG00000251448		lncRNA	-0.837	1.44e-02
ENSG00000272121	ENSG00000272121		lncRNA	-0.834	6.08e-03
ENSG00000228084	ENSG00000228084		lncRNA	-0.834	2.08e-02
ENSG00000283538	ENSG00000283538		lncRNA	-0.83	2.69e-02
ENSG00000268996	MAN1B1-DT	HGNC:48715	lncRNA	-0.824	3.68e-02
ENSG00000272515	ENSG00000272515		lncRNA	-0.824	1.23e-02
ENSG00000236714	LINC01844	HGNC:52660	lncRNA	-0.823	4.00e-02
ENSG00000281189	GHET1	HGNC:49425	lncRNA	-0.82	2.64e-02
ENSG00000275964	ENSG00000275964		lncRNA	-0.817	1.26e-02
ENSG00000257135	ODC1-DT	HGNC:54070	lncRNA	-0.816	7.71e-03
ENSG00000288029	ENSG00000288029		lncRNA	-0.815	3.72e-02
ENSG00000277159	ENSG00000277159		lncRNA	-0.806	3.39e-03
ENSG00000260288	ENSG00000260288		lncRNA	-0.803	1.12e-02
ENSG00000250934	ENSG00000250934		lncRNA	-0.802	5.96e-03
ENSG00000271714	FAM169A-AS1	HGNC:56226	lncRNA	-0.801	5.94e-03
ENSG00000287243	THCAT155		lncRNA	-0.8	2.96e-02
ENSG00000273320	ENSG00000273320		lncRNA	-0.8	1.03e-02
ENSG00000266527	ENSG00000266527		lncRNA	-0.8	8.66e-03
ENSG00000255874	PRECSIT	HGNC:27492	lncRNA	-0.799	2.72e-02
ENSG00000226762	LINC02668	HGNC:54154	lncRNA	-0.796	2.35e-02
ENSG00000250302	LINC01618	HGNC:27195	lncRNA	-0.794	1.22e-03
ENSG00000205562	FLRT2-AS1	HGNC:55912	lncRNA	-0.792	2.67e-02
ENSG00000258919	ENSG00000258919		lncRNA	-0.792	4.47e-02
ENSG00000287922	ENSG00000287922		lncRNA	-0.79	3.40e-02
ENSG00000225978	HAR1A	HGNC:33117	lncRNA	-0.789	1.40e-02
ENSG00000259964	THSD4-AS1	HGNC:51420	lncRNA	-0.788	3.01e-02
ENSG00000240499	ENSG00000240499		lncRNA	-0.788	3.92e-02
ENSG00000239332	LINC01119	HGNC:49262	lncRNA	-0.788	1.84e-02
ENSG00000204588	LINC01123	HGNC:49269	lncRNA	-0.784	1.12e-02
ENSG00000286427	ENSG00000286427		lncRNA	-0.78	1.66e-02
ENSG00000232093	DCST1-AS1	HGNC:41147	lncRNA	-0.779	2.80e-02
ENSG00000235244	DANT2	HGNC:50862	lncRNA	-0.771	3.07e-02
ENSG00000236449	ENSG00000236449		lncRNA	-0.766	2.73e-02
ENSG00000260634	ENSG00000260634		lncRNA	-0.766	3.04e-02
ENSG00000286788	ENSG00000286788		lncRNA	-0.765	3.92e-02
ENSG00000236939	BAALC-AS2	HGNC:28595	lncRNA	-0.764	7.68e-03
ENSG00000236501	ENSG00000236501		lncRNA	-0.763	2.64e-02
ENSG00000267651	ENSG00000267651		lncRNA	-0.758	3.91e-02
ENSG00000285582	ENSG00000285582		lncRNA	-0.756	1.00e-02
ENSG00000185433	LINC00158	HGNC:1283	lncRNA	-0.753	4.60e-03
ENSG00000274718	ENSG00000274718		lncRNA	-0.752	3.69e-02
ENSG00000224204	PHEX-AS1	HGNC:40445	lncRNA	-0.75	3.33e-02
ENSG00000274902	ENSG00000274902		lncRNA	-0.749	1.52e-02
ENSG00000236668	LHX2-AS1	HGNC:56163	lncRNA	-0.748	5.56e-03
ENSG00000287918	ENSG00000287918		lncRNA	-0.747	2.64e-02
ENSG00000251450	RASGRF2-AS1	HGNC:40499	lncRNA	-0.744	2.08e-02
ENSG00000235531	MSC-AS1	HGNC:48724	lncRNA	-0.743	2.22e-02
ENSG00000286389	ENSG00000286389		lncRNA	-0.737	1.95e-02
ENSG00000224577	LINC01117	HGNC:49260	lncRNA	-0.735	3.97e-02
ENSG00000234233	KCNH1-IT1	HGNC:41351	lncRNA	-0.734	1.48e-02
ENSG00000248455	LINC02217	HGNC:53084	lncRNA	-0.733	3.77e-02
ENSG00000288557	ENSG00000288557		lncRNA	-0.732	2.21e-02
ENSG00000248360	LINC00504	HGNC:43555	lncRNA	-0.731	4.62e-02
ENSG00000258940	MIA2-AS1	HGNC:55436	lncRNA	-0.729	1.68e-02
ENSG00000231533	ENSG00000231533		lncRNA	-0.729	1.12e-02
ENSG00000284633	ENSG00000284633		lncRNA	-0.727	1.28e-02
ENSG00000286895	ENSG00000286895		lncRNA	-0.724	6.43e-03
ENSG00000261340	LINC01616	HGNC:51900	lncRNA	-0.722	2.83e-02
ENSG00000254635	WAC-AS1	HGNC:27347	lncRNA	-0.721	2.74e-03
ENSG00000249087	ZNF436-AS1	HGNC:25122	lncRNA	-0.72	3.68e-02
ENSG00000285535	ENSG00000285535		lncRNA	-0.718	3.04e-02
ENSG00000286592	LINC02885	HGNC:41188	lncRNA	-0.718	4.83e-02
ENSG00000231769	ENSG00000231769		lncRNA	-0.717	2.65e-02
ENSG00000267475	NUDT19-DT	HGNC:55296	lncRNA	-0.715	1.65e-02
ENSG00000270111	CELF2-DT	HGNC:54157	lncRNA	-0.714	3.03e-02
ENSG00000229589	ACVR2B-AS1	HGNC:44161	lncRNA	-0.708	2.23e-02
ENSG00000236064	ENSG00000236064		lncRNA	-0.705	2.96e-02
ENSG00000269792	ENSG00000269792		lncRNA	-0.7	3.59e-02
ENSG00000272157	ENSG00000272157		lncRNA	-0.699	3.46e-02
ENSG00000260992	DOCK9-DT	HGNC:43696	lncRNA	-0.698	3.42e-02
ENSG00000205959	ENSG00000205959		lncRNA	-0.696	2.02e-02
ENSG00000288020	ENSG00000288020		lncRNA	-0.692	4.13e-02
ENSG00000287720	ENSG00000287720		lncRNA	-0.691	2.63e-02
ENSG00000145063	ENSG00000145063		lncRNA	-0.69	4.66e-02
ENSG00000273312	ENSG00000273312		lncRNA	-0.688	1.02e-02
ENSG00000244040	IL12A-AS1	HGNC:49094	lncRNA	-0.688	2.82e-02
ENSG00000272572	ENSG00000272572		lncRNA	-0.688	1.02e-02
ENSG00000286760	ENSG00000286760		lncRNA	-0.687	2.11e-02
ENSG00000286214	COPG2IT1	HGNC:2238	lncRNA	-0.683	3.27e-02
ENSG00000286069	ENSG00000286069		lncRNA	-0.68	4.49e-02
ENSG00000248994	ENSG00000248994		lncRNA	-0.673	1.37e-02
ENSG00000228824	MIR4500HG	HGNC:42773	lncRNA	-0.672	3.61e-02
ENSG00000185904	LINC00839	HGNC:28269	lncRNA	-0.672	8.44e-03
ENSG00000285569	ENSG00000285569		lncRNA	-0.671	1.43e-02
ENSG00000255856	ENSG00000255856		lncRNA	-0.67	4.11e-02
ENSG00000266208	GJD3-AS1	HGNC:56092	lncRNA	-0.67	3.56e-02
ENSG00000287910	ENSG00000287910		lncRNA	-0.668	1.70e-02
ENSG00000226645	BUD13-DT	HGNC:55834	lncRNA	-0.666	3.72e-02
ENSG00000221819	GAS8-AS1	HGNC:1197	lncRNA	-0.666	2.97e-02
ENSG00000283503	LINC01902	HGNC:52721	lncRNA	-0.665	2.04e-02
ENSG00000250107	CACNA1G-AS1	HGNC:27377	lncRNA	-0.664	4.52e-02
ENSG00000272554	ENSG00000272554		lncRNA	-0.664	4.73e-02
ENSG00000227719	ENSG00000227719		lncRNA	-0.663	2.81e-02
ENSG00000285966	ENSG00000285966		lncRNA	-0.659	3.21e-02
ENSG00000260000	ENSG00000260000		lncRNA	-0.659	1.40e-02
ENSG00000270607	NAV2-AS6	HGNC:55264	lncRNA	-0.654	3.22e-02
ENSG00000272002	LINC02973	HGNC:56015	lncRNA	-0.654	4.62e-02
ENSG00000259153	MAP3K9-DT	HGNC:53189	lncRNA	-0.653	1.45e-02
ENSG00000253741	LNCOC1	HGNC:53947	lncRNA	-0.65	3.35e-02
ENSG00000230805	ENSG00000230805		lncRNA	-0.648	2.39e-02
ENSG00000233452	STXBP5-AS1	HGNC:44183	lncRNA	-0.646	2.88e-02
ENSG00000231312	MAP4K3-DT	HGNC:54056	lncRNA	-0.645	7.24e-03
ENSG00000248441	LETR1	HGNC:49597	lncRNA	-0.644	1.68e-02
ENSG00000248469	ENSG00000248469		lncRNA	-0.644	3.50e-02
ENSG00000249740	OSMR-DT	HGNC:50296	lncRNA	-0.64	4.57e-02
ENSG00000225953	SATB2-AS1	HGNC:26490	lncRNA	-0.637	1.56e-02
ENSG00000226919	ENSG00000226919		lncRNA	-0.636	3.84e-02
ENSG00000273008	CSGALNACT2-DT	HGNC:55174	lncRNA	-0.636	2.96e-02
ENSG00000272541	ENSG00000272541		lncRNA	-0.634	4.38e-02
ENSG00000287750	LINC03026	HGNC:56164	lncRNA	-0.634	1.34e-02
ENSG00000258768	ENSG00000258768		lncRNA	-0.631	3.13e-02
ENSG00000228484	ENSG00000228484		lncRNA	-0.63	4.98e-02
ENSG00000273275	ENSG00000273275		lncRNA	-0.629	3.04e-02
ENSG00000229325	ACAP2-IT1	HGNC:41426	lncRNA	-0.626	4.51e-02
ENSG00000260231	KDM7A-DT	HGNC:48959	lncRNA	-0.625	1.54e-02
ENSG00000249492	ENSG00000249492		lncRNA	-0.624	1.47e-02
ENSG00000225465	RFPL1S	HGNC:9978	lncRNA	-0.619	4.38e-02
ENSG00000261604	ENSG00000261604		lncRNA	-0.618	1.92e-02
ENSG00000286989	ENSG00000286989		lncRNA	-0.614	1.40e-02
ENSG00000234405	ENSG00000234405		lncRNA	-0.613	2.48e-02
ENSG00000237737	DCTN1-AS1	HGNC:44151	lncRNA	-0.613	2.97e-02
ENSG00000270175	ENSG00000270175		lncRNA	-0.612	4.38e-02
ENSG00000286037	ENSG00000286037		lncRNA	-0.604	1.57e-02
ENSG00000239930	RSPH1-DT	HGNC:55644	lncRNA	-0.601	2.97e-02
ENSG00000259577	CERNA1	HGNC:52664	lncRNA	-0.6	3.16e-02
ENSG00000286863	ENSG00000286863		lncRNA	-0.596	2.26e-02
ENSG00000288271	ENSG00000288271		lncRNA	-0.596	4.60e-03
ENSG00000287900	ENSG00000287900		lncRNA	-0.592	7.81e-03
ENSG00000272971	ENSG00000272971		lncRNA	-0.59	4.57e-02
ENSG00000265579	ENSG00000265579		lncRNA	-0.576	3.95e-02
ENSG00000271894	ENSG00000271894		lncRNA	-0.576	2.35e-02
ENSG00000264920	SP2-DT	HGNC:55330	lncRNA	-0.575	4.89e-03
ENSG00000253210	DENND3-AS1	HGNC:55537	lncRNA	-0.574	4.82e-02
ENSG00000237505	PKN2-AS1	HGNC:50597	lncRNA	-0.57	3.88e-02
ENSG00000285830	ENSG00000285830		lncRNA	-0.569	1.03e-02
ENSG00000188525	ENSG00000188525		lncRNA	-0.567	2.68e-02
ENSG00000277283	RAB35-AS1	HGNC:56348	lncRNA	-0.566	2.23e-02
ENSG00000281731	METTL14-DT	HGNC:53367	lncRNA	-0.561	9.06e-03
ENSG00000197332	ENSG00000197332		lncRNA	-0.555	3.54e-02
ENSG00000251095	ENSG00000251095		lncRNA	-0.552	4.66e-02
ENSG00000221990	EXOC3-AS1	HGNC:25175	lncRNA	-0.551	2.86e-02
ENSG00000273108	ENSG00000273108		lncRNA	-0.548	4.27e-02
ENSG00000239911	PRKAG2-AS1	HGNC:40468	lncRNA	-0.544	3.41e-02
ENSG00000261188	TFIP11-DT	HGNC:55374	lncRNA	-0.543	1.37e-02
ENSG00000231672	DIRC3	HGNC:17805	lncRNA	-0.527	1.64e-02
ENSG00000251867	ENSG00000251867		lncRNA	-0.524	1.37e-02
ENSG00000261586	ENSG00000261586		lncRNA	-0.523	1.17e-02
ENSG00000287726	ENSG00000287726		lncRNA	-0.52	4.23e-02
ENSG00000249550	LINC01234	HGNC:49757	lncRNA	-0.519	2.79e-02
ENSG00000286340	ENSG00000286340		lncRNA	-0.518	1.01e-02
ENSG00000272936	ENSG00000272936		lncRNA	-0.508	3.34e-02
ENSG00000233143	DIRC3-AS1	HGNC:50636	lncRNA	-0.507	2.80e-02
ENSG00000264112	ENSG00000264112		lncRNA	-0.504	1.90e-02
ENSG00000266969	CEP192-DT	HGNC:55313	lncRNA	-0.504	1.60e-02
ENSG00000228791	THRB-AS1	HGNC:44515	lncRNA	-0.502	4.64e-02
ENSG00000271755	ENSG00000271755		lncRNA	-0.494	2.97e-02
ENSG00000237638	LINC02245	HGNC:53134	lncRNA	-0.486	1.92e-02
ENSG00000269292	ENSG00000269292		lncRNA	-0.486	4.66e-02
ENSG00000225670	CADM3-AS1	HGNC:40812	lncRNA	-0.486	3.30e-02
ENSG00000204581	ACOXL-AS1	HGNC:41112	lncRNA	-0.48	4.87e-02
ENSG00000286705	ENSG00000286705		lncRNA	-0.476	1.35e-02
ENSG00000256073	URB1-AS1	HGNC:23128	lncRNA	-0.474	2.78e-02
ENSG00000273314	ENSG00000273314		lncRNA	-0.473	1.71e-02
ENSG00000228170	ENSG00000228170		lncRNA	-0.47	5.95e-03
ENSG00000227617	CERS6-AS1	HGNC:44485	lncRNA	-0.459	4.00e-02
ENSG00000254528	FXYD6-AS1	HGNC:56067	lncRNA	-0.455	4.45e-02
ENSG00000263958	NETO1-DT	HGNC:55333	lncRNA	-0.451	3.69e-02
ENSG00000254531	FLJ20021		lncRNA	-0.443	3.60e-02
ENSG00000226091	LINC00937	HGNC:48629	lncRNA	-0.439	3.73e-02
ENSG00000248671	ALG1L9P		lncRNA	-0.438	3.07e-02
ENSG00000236830	CBR3-AS1	HGNC:43664	lncRNA	-0.435	2.82e-02
ENSG00000261707	ENSG00000261707		lncRNA	-0.435	3.35e-02
ENSG00000259583	ALDH1A3-AS1	HGNC:55416	lncRNA	-0.432	3.52e-02
ENSG00000259071	ENSG00000259071		lncRNA	-0.426	1.37e-02
ENSG00000288011	ENSG00000288011		lncRNA	-0.426	2.42e-02
ENSG00000260920	ENSG00000260920		lncRNA	-0.426	3.14e-02
ENSG00000260804	LINC01963	HGNC:25283	lncRNA	-0.424	4.58e-02
ENSG00000251022	THAP9-AS1	HGNC:44172	lncRNA	-0.421	3.14e-02
ENSG00000229739	PDC-AS1	HGNC:40432	lncRNA	-0.42	1.48e-02
ENSG00000269609	C10orf95-AS1	HGNC:45238	lncRNA	-0.419	1.88e-03
ENSG00000247950	SEC24B-AS1	HGNC:44003	lncRNA	-0.417	4.75e-03
ENSG00000268015	ENSG00000268015		lncRNA	-0.417	2.92e-02
ENSG00000235288	ENSG00000235288		lncRNA	-0.414	1.72e-02
ENSG00000261938	ENSG00000261938		lncRNA	-0.414	3.87e-02
ENSG00000235481	UBE2R2-AS1	HGNC:49911;	lncRNA	-0.414	3.98e-02
ENSG00000233058	ATP13A3-DT	HGNC:48570	lncRNA	-0.405	4.68e-02
ENSG00000258399	MIR493HG	HGNC:55978	lncRNA	-0.402	4.47e-02
ENSG00000260108	ENSG00000260108		lncRNA	-0.397	4.39e-02
ENSG00000287705	ENSG00000287705		lncRNA	-0.387	3.66e-02
ENSG00000263244	ENSG00000263244		lncRNA	-0.386	3.54e-02
ENSG00000230319	TTLL1-AS1	HGNC:40111	lncRNA	-0.38	2.97e-02
ENSG00000237187	NR2F1-AS1	HGNC:48622	lncRNA	-0.378	1.50e-02
ENSG00000258017	TUBA1B-AS1	HGNC:56356	lncRNA	-0.372	2.70e-02
ENSG00000233723	LINC01122	HGNC:49267	lncRNA	-0.36	4.42e-02
ENSG00000117242	PINK1-AS	HGNC:38872	lncRNA	-0.351	7.18e-03
ENSG00000260032	NORAD	HGNC:44311	lncRNA	-0.349	2.63e-02
ENSG00000261771	DNAAF4-CCPG1	HGNC:43019	lncRNA	-0.335	1.86e-02
ENSG00000240291	ENSG00000240291		lncRNA	-0.293	3.60e-02
ENSG00000259536	ENSG00000259536		lncRNA	-0.291	4.54e-02
ENSG00000228302	ENSG00000228302		lncRNA	-0.29	3.98e-02
ENSG00000259972	ENSG00000259972		lncRNA	-0.232	4.23e-02
ENSG00000231609	EHBP1-AS1	HGNC:55766	lncRNA	-0.224	4.34e-02
ENSG00000239415	ENSG00000239415		lncRNA	0.272	4.98e-02
ENSG00000243155	ENSG00000243155		lncRNA	0.276	4.49e-02
ENSG00000263753	LINC00667	HGNC:27906	lncRNA	0.295	4.48e-02
ENSG00000227782	ENSG00000227782		lncRNA	0.299	4.09e-02
ENSG00000278730	ENSG00000278730		lncRNA	0.307	4.60e-02
ENSG00000232611	ENSG00000232611		lncRNA	0.313	2.29e-02
ENSG00000257181	ENSG00000257181		lncRNA	0.32	1.74e-02
ENSG00000227253	ENSG00000227253		lncRNA	0.326	3.19e-02
ENSG00000268218	ENSG00000268218		lncRNA	0.327	4.38e-02
ENSG00000258610	ENSG00000258610		lncRNA	0.329	1.45e-02
ENSG00000258634	ENSG00000258634		lncRNA	0.329	3.55e-02
ENSG00000267232	ENSG00000267232		lncRNA	0.336	4.98e-02
ENSG00000229372	SZT2-AS1	HGNC:41225	lncRNA	0.352	3.76e-02
ENSG00000247137	ANKRD42-DT	HGNC:55590	lncRNA	0.359	1.42e-02
ENSG00000285331	TCF12-DT	HGNC:27078	lncRNA	0.359	1.35e-02
ENSG00000261324	ENSG00000261324		lncRNA	0.362	4.19e-02
ENSG00000224043	CCNT2-AS1	HGNC:40130	lncRNA	0.366	3.16e-02
ENSG00000273192	ENSG00000273192		lncRNA	0.379	4.38e-02
ENSG00000242628	ENSG00000242628		lncRNA	0.385	2.47e-02
ENSG00000224897	POT1-AS1	HGNC:49459	lncRNA	0.385	2.79e-02
ENSG00000093100	ENSG00000093100		lncRNA	0.385	9.19e-03
ENSG00000238018	SPTBN1-AS2	HGNC:40563	lncRNA	0.389	3.86e-02
ENSG00000250241	PCDH10-DT	HGNC:53036	lncRNA	0.393	4.19e-02
ENSG00000257285	PRMT5-DT	HGNC:55482	lncRNA	0.394	2.78e-02
ENSG00000266962	HSD17B1-AS1	HGNC:55314	lncRNA	0.395	4.00e-02
ENSG00000272100	ENSG00000272100		lncRNA	0.397	2.99e-02
ENSG00000281026	N4BP2L2-IT2	HGNC:25038	lncRNA	0.399	3.57e-02
ENSG00000228436	RRAGC-DT	HGNC:55793	lncRNA	0.401	1.64e-02
ENSG00000286128	ENSG00000286128		lncRNA	0.405	3.46e-02
ENSG00000234456	MAGI2-AS3	HGNC:40862	lncRNA	0.414	3.16e-02
ENSG00000254876	SUGT1P4-STRA6LP	HGNC:53834	lncRNA	0.415	3.25e-02
ENSG00000272994	C2orf49-DT	HGNC:55178	lncRNA	0.426	1.89e-02
ENSG00000223478	ZDHHC12-DT	HGNC:55873	lncRNA	0.429	3.93e-02
ENSG00000272589	ZSWIM8-AS1	HGNC:45103	lncRNA	0.438	1.88e-02
ENSG00000288538	ENSG00000288538		lncRNA	0.445	8.27e-03
ENSG00000239569	KMT2E-AS1	HGNC:40845	lncRNA	0.445	3.01e-02
ENSG00000229839	ENSG00000229839		lncRNA	0.453	4.29e-02
ENSG00000257433	RPAP3-DT	HGNC:55477	lncRNA	0.458	3.93e-02
ENSG00000265413	ENSG00000265413		lncRNA	0.459	4.74e-02
ENSG00000270344	POC1B-AS1	HGNC:52949	lncRNA	0.459	1.06e-02
ENSG00000269958	ENSG00000269958		lncRNA	0.463	4.58e-02
ENSG00000259891	ENSG00000259891		lncRNA	0.463	2.80e-02
ENSG00000285103	ENSG00000285103		lncRNA	0.465	1.30e-02
ENSG00000272927	ENSG00000272927		lncRNA	0.471	2.96e-02
ENSG00000275441	ENSG00000275441		lncRNA	0.473	1.42e-02
ENSG00000235513	L3MBTL2-AS1	HGNC:40847	lncRNA	0.476	3.48e-02
ENSG00000277476	ENSG00000277476		lncRNA	0.476	3.16e-02
ENSG00000215458	AATBC	HGNC:51526	lncRNA	0.478	3.79e-02
ENSG00000260005	ENSG00000260005		lncRNA	0.479	1.03e-02
ENSG00000240567	LINC02067	HGNC:52913	lncRNA	0.483	1.36e-02
ENSG00000249207	ENSG00000249207		lncRNA	0.483	1.39e-02
ENSG00000233695	GAS6-AS1	HGNC:39826	lncRNA	0.483	3.78e-02
ENSG00000248323	LUCAT1	HGNC:48498	lncRNA	0.484	3.85e-02
ENSG00000234160	ENSG00000234160		lncRNA	0.486	3.51e-02
ENSG00000250410	LRP2BP-AS1	HGNC:55998	lncRNA	0.487	3.23e-02
ENSG00000255559	ZNF252P-AS1	HGNC:27821	lncRNA	0.493	3.18e-02
ENSG00000250320	EDIL3-DT	HGNC:40204	lncRNA	0.494	4.43e-02
ENSG00000265479	DTX2P1-UPK3BP1-PMS2P11	HGNC:42360	lncRNA	0.496	3.54e-02
ENSG00000240731	ENSG00000240731		lncRNA	0.496	1.81e-02
ENSG00000254343	ENSG00000254343		lncRNA	0.497	3.06e-02
ENSG00000285669	ENSG00000285669		lncRNA	0.497	1.02e-02
ENSG00000285750	ENSG00000285750		lncRNA	0.498	4.89e-02
ENSG00000246451	KLC1-AS1	HGNC:56065	lncRNA	0.501	3.48e-02
ENSG00000251143	ENSG00000251143		lncRNA	0.507	4.26e-02
ENSG00000236088	COX10-DT	HGNC:38873	lncRNA	0.508	8.02e-03
ENSG00000269694	ENSG00000269694		lncRNA	0.511	1.25e-02
ENSG00000233070	ZFY-AS1	HGNC:38798	lncRNA	0.515	2.79e-02
ENSG00000231731	ENSG00000231731		lncRNA	0.516	2.97e-02
ENSG00000249167	SEMA6A-AS2	HGNC:52754	lncRNA	0.522	3.52e-02
ENSG00000275055	ENSG00000275055		lncRNA	0.523	3.99e-02
ENSG00000259768	ZFHX3-AS1	HGNC:56033	lncRNA	0.524	3.41e-02
ENSG00000251364	SYT9-AS1	HGNC:56173	lncRNA	0.524	2.97e-02
ENSG00000231607	DLEU2	HGNC:13748	lncRNA	0.53	2.32e-02
ENSG00000223704	LINC01422	HGNC:50728	lncRNA	0.535	2.45e-02
ENSG00000226149	ENSG00000226149		lncRNA	0.539	1.03e-03
ENSG00000263412	NFE2L1-DT	HGNC:54812	lncRNA	0.54	4.32e-02
ENSG00000259357	ENSG00000259357		lncRNA	0.541	2.47e-02
ENSG00000273149	ENSG00000273149		lncRNA	0.542	1.02e-02
ENSG00000218018	RBM38-AS1	HGNC:40725	lncRNA	0.544	3.26e-02
ENSG00000286077	ENSG00000286077		lncRNA	0.546	4.62e-02
ENSG00000269439	PGLS-DT	HGNC:55274	lncRNA	0.551	1.10e-02
ENSG00000244265	SIAH2-AS1	HGNC:40526	lncRNA	0.555	4.26e-02
ENSG00000197099	HRG-AS1	HGNC:55915	lncRNA	0.557	3.72e-02
ENSG00000248890	HHIP-AS1	HGNC:44182	lncRNA	0.558	2.07e-02
ENSG00000232682	ENSG00000232682		lncRNA	0.558	4.99e-02
ENSG00000268583	ENSG00000268583		lncRNA	0.559	3.27e-02
ENSG00000259780	ENSG00000259780		lncRNA	0.561	4.33e-02
ENSG00000259118	ENSG00000259118		lncRNA	0.561	1.40e-02
ENSG00000287437	ENSG00000287437		lncRNA	0.561	2.53e-02
ENSG00000233461	ENSG00000233461		lncRNA	0.562	2.80e-02
ENSG00000269821	KCNQ1OT1	HGNC:6295	lncRNA	0.568	4.47e-02
ENSG00000267452	LINC02073	HGNC:52919	lncRNA	0.571	4.38e-02
ENSG00000269534	ENSG00000269534		lncRNA	0.573	2.38e-02
ENSG00000249180	ENSG00000249180		lncRNA	0.576	3.25e-02
ENSG00000261898	ENSG00000261898		lncRNA	0.583	1.11e-02
ENSG00000272906	ENSG00000272906		lncRNA	0.583	3.42e-02
ENSG00000272910	ENSG00000272910		lncRNA	0.583	9.14e-03
ENSG00000270820	USP34-DT	HGNC:55262	lncRNA	0.584	2.15e-02
ENSG00000197734	C14orf178	HGNC:26385	lncRNA	0.584	3.01e-02
ENSG00000284070	ENSG00000284070		lncRNA	0.588	4.56e-02
ENSG00000120664	SPART-AS1	HGNC:39933	lncRNA	0.588	4.72e-02
ENSG00000255435	TTC36-AS1	HGNC:55495	lncRNA	0.589	4.82e-02
ENSG00000260566	ENSG00000260566		lncRNA	0.589	3.34e-02
ENSG00000281376	ABALON	HGNC:49667	lncRNA	0.593	1.60e-02
ENSG00000255474	GAU1	HGNC:53880	lncRNA	0.594	2.93e-02
ENSG00000265399	ENSG00000265399		lncRNA	0.597	3.23e-02
ENSG00000253549	CA3-AS1	HGNC:51657	lncRNA	0.601	3.39e-03
ENSG00000275672	ENSG00000275672		lncRNA	0.604	4.24e-02
ENSG00000225408	ENSG00000225408		lncRNA	0.605	2.76e-02
ENSG00000281332	LINC00997	HGNC:48952	lncRNA	0.605	1.06e-02
ENSG00000260213	CENPN-AS1	HGNC:55106	lncRNA	0.606	1.04e-02
ENSG00000268362	ENSG00000268362		lncRNA	0.606	1.90e-02
ENSG00000272145	NFYC-AS1	HGNC:49451	lncRNA	0.609	3.81e-03
ENSG00000263235	ENSG00000263235		lncRNA	0.61	1.62e-02
ENSG00000225880	LINC00115	HGNC:26211	lncRNA	0.611	1.63e-02
ENSG00000174680	GRIK1-AS1	HGNC:16458	lncRNA	0.612	3.63e-02
ENSG00000286606	ENSG00000286606		lncRNA	0.614	2.22e-02
ENSG00000249348	UGDH-AS1	HGNC:40601	lncRNA	0.615	1.18e-02
ENSG00000247049	ENSG00000247049		lncRNA	0.615	4.38e-02
ENSG00000251187	ENSG00000251187		lncRNA	0.617	1.51e-02
ENSG00000274272	ENSG00000274272		lncRNA	0.618	1.68e-02
ENSG00000225798	ENSG00000225798		lncRNA	0.618	3.53e-03
ENSG00000176659	LINC02910	HGNC:26601	lncRNA	0.627	3.79e-02
ENSG00000270075	ENSG00000270075		lncRNA	0.628	4.61e-02
ENSG00000177337	DLGAP1-AS1	HGNC:31676	lncRNA	0.633	1.21e-02
ENSG00000267379	ENSG00000267379		lncRNA	0.633	4.51e-02
ENSG00000259081	ENSG00000259081		lncRNA	0.633	2.86e-03
ENSG00000239636	TFAP2E-AS1	HGNC:41274	lncRNA	0.633	3.54e-02
ENSG00000272240	ENSG00000272240		lncRNA	0.637	1.53e-02
ENSG00000284959	ENSG00000284959		lncRNA	0.638	1.90e-02
ENSG00000273271	ENSG00000273271		lncRNA	0.642	3.53e-02
ENSG00000231871	IPO9-AS1	HGNC:40892	lncRNA	0.642	1.41e-02
ENSG00000247925	ENSG00000247925		lncRNA	0.643	4.67e-02
ENSG00000233178	ENSG00000233178		lncRNA	0.643	3.79e-02
ENSG00000273107	ENSG00000273107		lncRNA	0.647	4.27e-02
ENSG00000274918	ENSG00000274918		lncRNA	0.649	2.81e-02
ENSG00000278811	LINC00624	HGNC:44254	lncRNA	0.652	1.12e-02
ENSG00000224358	TMCO1-AS1	HGNC:54046	lncRNA	0.653	2.77e-02
ENSG00000287041	ENSG00000287041		lncRNA	0.653	4.86e-02
ENSG00000259976	ENSG00000259976		lncRNA	0.656	1.01e-02
ENSG00000279068	ENSG00000279068		lncRNA	0.656	3.49e-02
ENSG00000272144	ENSG00000272144		lncRNA	0.656	4.45e-02
ENSG00000259668	ENSG00000259668		lncRNA	0.656	4.38e-02
ENSG00000177738	ANXA2R-OT1	HGNC:48996	lncRNA	0.657	2.40e-03
ENSG00000260589	STAM-DT	HGNC:49568	lncRNA	0.671	2.53e-02
ENSG00000287878	ENSG00000287878		lncRNA	0.677	3.27e-02
ENSG00000235865	GSN-AS1	HGNC:23372	lncRNA	0.677	3.97e-02
ENSG00000287385	ENSG00000287385		lncRNA	0.678	3.94e-02
ENSG00000245148	ARAP1-AS2	HGNC:39994	lncRNA	0.679	4.60e-02
ENSG00000284669	ENSG00000284669		lncRNA	0.68	1.49e-02
ENSG00000254860	TMEM9B-AS1	HGNC:19230	lncRNA	0.682	3.59e-02
ENSG00000269570	ENSG00000269570		lncRNA	0.682	3.52e-02
ENSG00000175147	TMEM51-AS1	HGNC:26301	lncRNA	0.684	9.72e-03
ENSG00000197815	ENSG00000197815		lncRNA	0.685	2.80e-02
ENSG00000257027	ENSG00000257027		lncRNA	0.686	1.76e-02
ENSG00000267571	ENSG00000267571		lncRNA	0.686	1.80e-02
ENSG00000244151	ENSG00000244151		lncRNA	0.69	4.55e-03
ENSG00000226862	ENSG00000226862		lncRNA	0.69	1.57e-02
ENSG00000226803	ZNF451-AS1	HGNC:53824	lncRNA	0.691	7.68e-03
ENSG00000237410	NRXN2-AS1	HGNC:40416	lncRNA	0.695	4.73e-02
ENSG00000246560	UBE2D3-AS1	HGNC:54095	lncRNA	0.695	2.61e-02
ENSG00000269925	ENSG00000269925		lncRNA	0.696	1.98e-02
ENSG00000272812	ENSG00000272812		lncRNA	0.698	3.13e-02
ENSG00000260743	ENSG00000260743		lncRNA	0.698	3.53e-02
ENSG00000228124	MDN1-AS1	HGNC:40837	lncRNA	0.7	4.57e-02
ENSG00000275234	ENSG00000275234		lncRNA	0.701	1.06e-02
ENSG00000285928	ENSG00000285928		lncRNA	0.701	4.33e-02
ENSG00000259116	HSPA2-AS1	HGNC:55433	lncRNA	0.702	1.49e-02
ENSG00000253877	LINC01608	HGNC:51662	lncRNA	0.705	4.09e-02
ENSG00000232287	SLC6A1-AS1	HGNC:40546	lncRNA	0.705	3.97e-02
ENSG00000266261	ENSG00000266261		lncRNA	0.705	4.63e-02
ENSG00000269940	ENSG00000269940		lncRNA	0.706	2.60e-02
ENSG00000269910	ENSG00000269910		lncRNA	0.707	3.04e-02
ENSG00000261312	ENSG00000261312		lncRNA	0.708	4.61e-02
ENSG00000286319	ENSG00000286319		lncRNA	0.709	1.26e-02
ENSG00000224429	LINC00539	HGNC:43672	lncRNA	0.711	2.69e-02
ENSG00000178803	ADORA2A-AS1	HGNC:37122	lncRNA	0.713	3.77e-02
ENSG00000286159	ENSG00000286159		lncRNA	0.714	3.03e-02
ENSG00000273599	ENSG00000273599		lncRNA	0.715	1.84e-02
ENSG00000261114	ENSG00000261114		lncRNA	0.715	3.49e-02
ENSG00000287655	ENSG00000287655		lncRNA	0.716	4.88e-02
ENSG00000269480	ENSG00000269480		lncRNA	0.718	1.45e-02
ENSG00000265702	ENSG00000265702		lncRNA	0.718	2.59e-02
ENSG00000287125	ENSG00000287125		lncRNA	0.719	3.08e-02
ENSG00000267365	KCNJ2-AS1	HGNC:43720	lncRNA	0.72	2.88e-02
ENSG00000237422	ENSG00000237422		lncRNA	0.723	3.34e-02
ENSG00000258458	OXA1L-DT	HGNC:55448	lncRNA	0.726	4.87e-02
ENSG00000247416	ENSG00000247416		lncRNA	0.727	1.86e-02
ENSG00000287837	ENSG00000287837		lncRNA	0.728	2.29e-02
ENSG00000261054	SYNM-AS2	HGNC:56228	lncRNA	0.729	1.28e-02
ENSG00000273381	ENSG00000273381		lncRNA	0.733	1.68e-02
ENSG00000254165	ENSG00000254165		lncRNA	0.733	1.80e-02
ENSG00000273476	ENSG00000273476		lncRNA	0.734	4.16e-02
ENSG00000286555	ENSG00000286555		lncRNA	0.741	3.10e-03
ENSG00000258197	NKX2-2-AS1	HGNC:37154	lncRNA	0.741	1.12e-02
ENSG00000268970	ENSG00000268970		lncRNA	0.743	7.19e-03
ENSG00000249685	ENSG00000249685		lncRNA	0.743	4.67e-02
ENSG00000263271	ENSG00000263271		lncRNA	0.744	3.89e-02
ENSG00000265496	ENSG00000265496		lncRNA	0.745	9.54e-03
ENSG00000267096	ENSG00000267096		lncRNA	0.745	4.67e-02
ENSG00000271833	ENSG00000271833		lncRNA	0.746	4.55e-03
ENSG00000224924	LINC00320	HGNC:19690	lncRNA	0.748	1.90e-02
ENSG00000233665	ENSG00000233665		lncRNA	0.752	4.73e-02
ENSG00000255650	FAM222A-AS1	HGNC:28223	lncRNA	0.755	1.84e-02
ENSG00000260091	ENSG00000260091		lncRNA	0.757	1.76e-02
ENSG00000275465	ENSG00000275465		lncRNA	0.76	4.47e-02
ENSG00000238194	PHACTR3-AS1	HGNC:40727	lncRNA	0.76	2.81e-02
ENSG00000269481	ENSG00000269481		lncRNA	0.76	9.21e-03
ENSG00000277020	ENSG00000277020		lncRNA	0.762	4.29e-02
ENSG00000223528	ENSG00000223528		lncRNA	0.763	1.28e-02
ENSG00000197670	ENSG00000197670		lncRNA	0.769	3.61e-02
ENSG00000272512	ENSG00000272512		lncRNA	0.769	3.07e-02
ENSG00000253476	ENSG00000253476		lncRNA	0.77	4.85e-02
ENSG00000244491	ENSG00000244491		lncRNA	0.771	1.30e-02
ENSG00000249035	CLMAT3	HGNC:52287	lncRNA	0.772	7.92e-03
ENSG00000226007	FAM88F	HGNC:56162	lncRNA	0.772	4.39e-02
ENSG00000231528	FAM225A	HGNC:27855	lncRNA	0.776	3.56e-02
ENSG00000230970	HHATL-AS1	HGNC:42439	lncRNA	0.777	1.76e-02
ENSG00000232415	ELN-AS1	HGNC:40212	lncRNA	0.777	3.67e-02
ENSG00000285885	ENSG00000285885		lncRNA	0.783	4.77e-02
ENSG00000246582	TNFRSF10A-DT	HGNC:52647	lncRNA	0.783	4.07e-02
ENSG00000270020	ENSG00000270020		lncRNA	0.783	1.33e-02
ENSG00000258451	EGILA	HGNC:54482	lncRNA	0.785	1.91e-02
ENSG00000259366	ENSG00000259366		lncRNA	0.786	3.35e-02
ENSG00000260233	ZNRD2-DT	HGNC:27384	lncRNA	0.789	6.22e-03
ENSG00000228624	HDAC2-AS2	HGNC:43590	lncRNA	0.791	1.18e-02
ENSG00000250208	FZD10-AS1	HGNC:48632	lncRNA	0.793	3.97e-02
ENSG00000260249	ENSG00000260249		lncRNA	0.793	1.02e-02
ENSG00000260852	FBXL19-AS1	HGNC:27557	lncRNA	0.793	8.65e-03
ENSG00000236255	ENSG00000236255		lncRNA	0.797	1.77e-03
ENSG00000245330	DEPTOR-AS1	HGNC:55602	lncRNA	0.803	3.39e-02
ENSG00000226125	LINC01907	HGNC:52726	lncRNA	0.803	3.51e-02
ENSG00000260911	ENSG00000260911		lncRNA	0.805	3.37e-02
ENSG00000225643	ENSG00000225643		lncRNA	0.807	4.90e-02
ENSG00000232628	ENSG00000232628		lncRNA	0.807	3.87e-02
ENSG00000259349	APPBP2-DT	HGNC:55423	lncRNA	0.808	2.29e-02
ENSG00000241772	ENSG00000241772		lncRNA	0.81	8.73e-03
ENSG00000260439	LMF1-AS1	HGNC:50469	lncRNA	0.811	2.22e-02
ENSG00000256150	ITFG2-AS1	HGNC:53128	lncRNA	0.815	2.82e-02
ENSG00000263917	ENSG00000263917		lncRNA	0.817	3.95e-02
ENSG00000247982	LINC00926	HGNC:27514	lncRNA	0.824	8.10e-03
ENSG00000266578	ENSG00000266578		lncRNA	0.825	2.54e-02
ENSG00000245532	NEAT1	HGNC:30815	lncRNA	0.829	6.05e-03
ENSG00000287490	ENSG00000287490		lncRNA	0.829	1.74e-02
ENSG00000261270	ENSG00000261270		lncRNA	0.836	1.40e-02
ENSG00000287044	ENSG00000287044		lncRNA	0.837	4.49e-02
ENSG00000272156	ENSG00000272156		lncRNA	0.837	3.36e-02
ENSG00000250159	PKD2L2-DT	HGNC:55557	lncRNA	0.837	5.72e-03
ENSG00000230735	ENSG00000230735		lncRNA	0.838	1.49e-02
ENSG00000177369	FLJ40194		lncRNA	0.838	2.79e-03
ENSG00000286186	ENSG00000286186		lncRNA	0.838	4.42e-02
ENSG00000228830	ENSG00000228830		lncRNA	0.848	2.57e-03
ENSG00000273356	LINC02019	HGNC:52854	lncRNA	0.85	4.85e-03
ENSG00000283064	ENSG00000283064		lncRNA	0.853	1.49e-02
ENSG00000285908	ENSG00000285908		lncRNA	0.856	4.05e-02
ENSG00000287431	RENO1	HGNC:54096	lncRNA	0.863	3.93e-02
ENSG00000184608	FAM167A-AS1	HGNC:15548	lncRNA	0.864	4.04e-02
ENSG00000278112	ENSG00000278112		lncRNA	0.865	3.11e-02
ENSG00000248773	ENSG00000248773		lncRNA	0.867	3.46e-02
ENSG00000285577	ENSG00000285577		lncRNA	0.869	2.11e-02
ENSG00000233117	LINC00702	HGNC:44676	lncRNA	0.869	4.23e-02
ENSG00000221817	PPP3CB-AS1	HGNC:50750	lncRNA	0.872	4.60e-03
ENSG00000233351	ENSG00000233351		lncRNA	0.877	3.26e-04
ENSG00000286207	ENSG00000286207		lncRNA	0.877	1.09e-02
ENSG00000254744	ENSG00000254744		lncRNA	0.877	1.15e-02
ENSG00000286511	ENSG00000286511		lncRNA	0.88	1.06e-02
ENSG00000257550	ENSG00000257550		lncRNA	0.883	2.46e-02
ENSG00000286695	ENSG00000286695		lncRNA	0.884	2.79e-02
ENSG00000224536	CSRP1-AS1	HGNC:55856	lncRNA	0.885	9.95e-03
ENSG00000258334	TROAP-AS1	HGNC:55453	lncRNA	0.889	1.64e-02
ENSG00000287586	ENSG00000287586		lncRNA	0.889	3.36e-02
ENSG00000259314	ENSG00000259314		lncRNA	0.89	4.75e-03
ENSG00000236352	ENSG00000236352		lncRNA	0.89	1.26e-02
ENSG00000197813	ENSG00000197813		lncRNA	0.895	4.85e-03
ENSG00000238169	LINC01053	HGNC:49047	lncRNA	0.896	9.21e-03
ENSG00000270108	ENSG00000270108		lncRNA	0.897	4.82e-03
ENSG00000261710	ENSG00000261710		lncRNA	0.897	2.88e-02
ENSG00000287326	ENSG00000287326		lncRNA	0.899	9.33e-03
ENSG00000235033	DAAM2-AS1	HGNC:40830	lncRNA	0.901	8.75e-03
ENSG00000258811	ENSG00000258811		lncRNA	0.903	1.23e-02
ENSG00000236494	ENSG00000236494		lncRNA	0.904	4.43e-02
ENSG00000255310	ENSG00000255310		lncRNA	0.904	1.68e-02
ENSG00000250116	RHOQ-AS1	HGNC:40816	lncRNA	0.906	1.49e-02
ENSG00000259113	ENSG00000259113		lncRNA	0.908	1.22e-02
ENSG00000263220	ENSG00000263220		lncRNA	0.909	4.72e-02
ENSG00000267065	LINC02080	HGNC:52928	lncRNA	0.914	4.89e-02
ENSG00000275092	ENSG00000275092		lncRNA	0.915	4.33e-02
ENSG00000287109	ENSG00000287109		lncRNA	0.916	4.79e-02
ENSG00000258604	ENSG00000258604		lncRNA	0.918	1.49e-02
ENSG00000284657	ENSG00000284657		lncRNA	0.919	2.20e-02
ENSG00000235823	OLMALINC	HGNC:28060	lncRNA	0.922	5.02e-03
ENSG00000230149	ENSG00000230149		lncRNA	0.926	4.09e-03
ENSG00000261329	ENSG00000261329		lncRNA	0.927	1.09e-02
ENSG00000204380	PKP4-AS1	HGNC:52580	lncRNA	0.935	1.23e-02
ENSG00000258904	ENSG00000258904		lncRNA	0.937	3.91e-02
ENSG00000226445	THBS2-AS1	HGNC:56059	lncRNA	0.938	5.89e-03
ENSG00000275371	ENSG00000275371		lncRNA	0.943	1.71e-02
ENSG00000271828	ENSG00000271828		lncRNA	0.944	1.34e-02
ENSG00000251660	ENSG00000251660		lncRNA	0.947	1.56e-02
ENSG00000287859	ENSG00000287859		lncRNA	0.951	3.99e-02
ENSG00000245648	KLRK1-AS1	HGNC:54868	lncRNA	0.957	9.12e-03
ENSG00000285865	ENSG00000285865		lncRNA	0.957	1.03e-03
ENSG00000227188	MGAT3-AS1	HGNC:51356	lncRNA	0.961	3.14e-02
ENSG00000232044	SILC1	HGNC:26403	lncRNA	0.962	4.07e-03
ENSG00000287037	ENSG00000287037		lncRNA	0.965	3.49e-02
ENSG00000260418	ENSG00000260418		lncRNA	0.967	4.60e-03
ENSG00000259914	ENSG00000259914		lncRNA	0.968	4.64e-02
ENSG00000287927	ENSG00000287927		lncRNA	0.968	3.27e-02
ENSG00000278642	ENSG00000278642		lncRNA	0.969	3.18e-02
ENSG00000275709	ENSG00000275709		lncRNA	0.97	3.38e-02
ENSG00000272320	ENSG00000272320		lncRNA	0.971	1.35e-02
ENSG00000286658	ENSG00000286658		lncRNA	0.971	4.85e-03
ENSG00000253372	ENSG00000253372		lncRNA	0.973	4.88e-02
ENSG00000264707	L3MBTL4-AS1	HGNC:51320	lncRNA	0.974	1.48e-02
ENSG00000231346	LINC01160	HGNC:49525	lncRNA	0.976	3.75e-03
ENSG00000227495	KIF1C-AS1	HGNC:40324	lncRNA	0.977	1.18e-02
ENSG00000257702	LBX2-AS1	HGNC:25136	lncRNA	0.979	3.36e-02
ENSG00000254990	ENSG00000254990		lncRNA	0.982	3.65e-02
ENSG00000285755	ENSG00000285755		lncRNA	0.988	3.00e-02
ENSG00000235058	ZMYND10-AS1	HGNC:40890	lncRNA	0.991	3.77e-02
ENSG00000273302	ENSG00000273302		lncRNA	0.995	1.65e-02
ENSG00000265728	ENSG00000265728		lncRNA	0.996	2.25e-02
ENSG00000235910	APOA1-AS	HGNC:40079	lncRNA	0.999	1.81e-02
ENSG00000227392	HPN-AS1	HGNC:47041	lncRNA	1.003	8.39e-03
ENSG00000262412	ENSG00000262412		lncRNA	1.005	3.48e-02
ENSG00000258876	TGFB3-AS1	HGNC:53144	lncRNA	1.005	2.51e-02
ENSG00000248714	ZNF652-AS1	HGNC:55582	lncRNA	1.008	7.68e-03
ENSG00000258647	LINC00930	HGNC:48620	lncRNA	1.014	2.52e-02
ENSG00000255775	ENSG00000255775		lncRNA	1.016	4.75e-02
ENSG00000278467	ENSG00000278467		lncRNA	1.016	1.92e-02
ENSG00000234690	EPCAM-DT	HGNC:52639	lncRNA	1.016	1.09e-02
ENSG00000245694	CRNDE	HGNC:37078	lncRNA	1.018	1.94e-02
ENSG00000282390	ENSG00000282390		lncRNA	1.018	6.38e-03
ENSG00000261696	ENSG00000261696		lncRNA	1.018	2.87e-02
ENSG00000235189	ENSG00000235189		lncRNA	1.026	9.69e-04
ENSG00000229558	SACS-AS1	HGNC:39835	lncRNA	1.031	1.80e-02
ENSG00000269959	SPACA6-AS1	HGNC:49383	lncRNA	1.034	5.29e-03
ENSG00000230623	ENSG00000230623		lncRNA	1.037	4.57e-02
ENSG00000248839	ENSG00000248839		lncRNA	1.043	2.13e-02
ENSG00000251131	ENSG00000251131		lncRNA	1.046	1.37e-02
ENSG00000225877	PSG8-AS1	HGNC:52550	lncRNA	1.048	1.61e-02
ENSG00000228058	LINC01736	HGNC:52524	lncRNA	1.049	2.87e-02
ENSG00000180525	DIP2C-AS1	HGNC:30724	lncRNA	1.052	4.69e-03
ENSG00000285769	ENSG00000285769		lncRNA	1.054	1.66e-02
ENSG00000261170	ENSG00000261170		lncRNA	1.058	1.28e-02
ENSG00000250990	ENSG00000250990		lncRNA	1.063	1.19e-02
ENSG00000228784	LINC00954	HGNC:48668	lncRNA	1.063	1.71e-02
ENSG00000251442	LINC01094	HGNC:49219	lncRNA	1.064	4.69e-03
ENSG00000267339	LINC00906	HGNC:27121	lncRNA	1.07	1.25e-02
ENSG00000177234	LINC01561	HGNC:31365	lncRNA	1.073	1.13e-02
ENSG00000235908	RHOA-IT1	HGNC:41308	lncRNA	1.076	1.28e-02
ENSG00000278831	ENSG00000278831		lncRNA	1.078	7.33e-03
ENSG00000254361	ENSG00000254361		lncRNA	1.079	4.22e-02
ENSG00000228221	LINC00578	HGNC:43807	lncRNA	1.079	2.99e-02
ENSG00000275830	LINC03082	HGNC:56676	lncRNA	1.079	1.92e-02
ENSG00000237863	IRS4-AS1	HGNC:55650	lncRNA	1.08	5.95e-03
ENSG00000288530	ENSG00000288530		lncRNA	1.082	2.90e-02
ENSG00000231749	ABCA9-AS1	HGNC:39983	lncRNA	1.083	5.02e-03
ENSG00000224307	LINC02975	HGNC:56025	lncRNA	1.095	6.32e-03
ENSG00000228392	ENSG00000228392		lncRNA	1.095	4.25e-02
ENSG00000268056	ENSG00000268056		lncRNA	1.098	1.58e-03
ENSG00000277587	ENSG00000277587		lncRNA	1.103	2.79e-02
ENSG00000245293	CYP2U1-AS1	HGNC:54817	lncRNA	1.104	7.17e-03
ENSG00000281327	LINC01338	HGNC:50547	lncRNA	1.112	1.22e-02
ENSG00000242902	FLNC-AS1	HGNC:53474	lncRNA	1.113	9.14e-03
ENSG00000258325	ITFG2-AS1	HGNC:53128	lncRNA	1.114	6.22e-03
ENSG00000287088	ENSG00000287088		lncRNA	1.114	4.57e-02
ENSG00000225683	PACRG-AS3	HGNC:52053	lncRNA	1.116	1.33e-02
ENSG00000276533	ENSG00000276533		lncRNA	1.118	1.57e-02
ENSG00000240770	C21orf91-OT1	HGNC:16729	lncRNA	1.12	2.48e-02
ENSG00000232386	ENSG00000232386		lncRNA	1.121	3.34e-03
ENSG00000287270	ENSG00000287270		lncRNA	1.135	3.36e-02
ENSG00000259172	SNRPA1-DT	HGNC:55431	lncRNA	1.139	1.29e-02
ENSG00000282024	ENSG00000282024		lncRNA	1.158	2.11e-02
ENSG00000286248	ENSG00000286248		lncRNA	1.16	3.34e-03
ENSG00000273076	ENSG00000273076		lncRNA	1.162	7.68e-03
ENSG00000267610	ENSG00000267610		lncRNA	1.166	4.20e-02
ENSG00000239828	CCDC54-AS1	HGNC:56107	lncRNA	1.181	1.22e-02
ENSG00000224950	ENSG00000224950		lncRNA	1.182	2.78e-02
ENSG00000273096	ENSG00000273096		lncRNA	1.183	8.90e-04
ENSG00000241345	ENSG00000241345		lncRNA	1.183	2.42e-02
ENSG00000203721	LINC00862	HGNC:21901	lncRNA	1.19	2.43e-02
ENSG00000248100	ENSG00000248100		lncRNA	1.191	4.89e-02
ENSG00000237166	LINC01792	HGNC:52582	lncRNA	1.191	1.10e-02
ENSG00000237286	CARD11-AS1	HGNC:40766	lncRNA	1.193	3.19e-02
ENSG00000243799	PEX5L-AS1	HGNC:41251	lncRNA	1.196	1.49e-02
ENSG00000281692	PACRG-AS1	HGNC:27772	lncRNA	1.197	3.28e-03
ENSG00000205056	LINC02397	HGNC:53323	lncRNA	1.2	1.80e-02
ENSG00000228107	ENSG00000228107		lncRNA	1.201	7.68e-03
ENSG00000261762	ENSG00000261762		lncRNA	1.206	6.96e-04
ENSG00000261346	ENSG00000261346		lncRNA	1.21	4.04e-02
ENSG00000229832	ENSG00000229832		lncRNA	1.218	2.50e-02
ENSG00000227088	ENSG00000227088		lncRNA	1.218	1.60e-02
ENSG00000250198	LINC02199	HGNC:53065	lncRNA	1.222	5.16e-03
ENSG00000170161	FAM88B	HGNC:31457	lncRNA	1.222	2.74e-03
ENSG00000287110	ACAD9-DT	HGNC:56086	lncRNA	1.225	4.85e-03
ENSG00000274331	ENSG00000274331		lncRNA	1.235	4.38e-02
ENSG00000266498	ENSG00000266498		lncRNA	1.239	1.63e-02
ENSG00000266923	ENSG00000266923		lncRNA	1.239	3.23e-02
ENSG00000257221	ENSG00000257221		lncRNA	1.249	2.26e-02
ENSG00000225937	PCA3	HGNC:8637	lncRNA	1.251	1.19e-02
ENSG00000261332	ENSG00000261332		lncRNA	1.255	2.50e-02
ENSG00000224189	HAGLR	HGNC:43755	lncRNA	1.256	2.01e-02
ENSG00000261241	LINC02128	HGNC:52986	lncRNA	1.268	2.88e-02
ENSG00000277022	ENSG00000277022		lncRNA	1.271	2.74e-03
ENSG00000229205	LINC00200	HGNC:30974	lncRNA	1.273	1.40e-04
ENSG00000225450	ENSG00000225450		lncRNA	1.276	2.74e-03
ENSG00000286271	ENSG00000286271		lncRNA	1.278	1.20e-02
ENSG00000234056	LINC00463	HGNC:42813	lncRNA	1.287	3.28e-03
ENSG00000205696	ADARB2-AS1	HGNC:23299	lncRNA	1.291	1.76e-02
ENSG00000248968	ENSG00000248968		lncRNA	1.299	3.58e-03
ENSG00000266903	CEACAM16-AS1	HGNC:55317	lncRNA	1.301	2.78e-02
ENSG00000270640	ENSG00000270640		lncRNA	1.303	2.93e-02
ENSG00000287538	ENSG00000287538		lncRNA	1.308	4.51e-02
ENSG00000229512	ENSG00000229512		lncRNA	1.309	1.02e-02
ENSG00000203706	SERTAD4-AS1	HGNC:32019	lncRNA	1.316	2.27e-03
ENSG00000260633	ENSG00000260633		lncRNA	1.319	1.68e-02
ENSG00000260971	ENSG00000260971		lncRNA	1.328	1.19e-02
ENSG00000286965	ENSG00000286965		lncRNA	1.33	1.10e-02
ENSG00000231427	LINC01445	HGNC:50771	lncRNA	1.333	7.31e-03
ENSG00000186493	IRX2-DT	HGNC:24226	lncRNA	1.341	3.30e-02
ENSG00000272582	ENSG00000272582		lncRNA	1.347	2.74e-03
ENSG00000286558	ENSG00000286558		lncRNA	1.355	1.03e-02
ENSG00000227375	DLG1-AS1	HGNC:44154	lncRNA	1.357	9.54e-03
ENSG00000274184	ENSG00000274184		lncRNA	1.36	2.25e-03
ENSG00000286618	ENSG00000286618		lncRNA	1.372	2.42e-02
ENSG00000287965	ENSG00000287965		lncRNA	1.383	5.43e-03
ENSG00000286625	ENSG00000286625		lncRNA	1.386	5.66e-03
ENSG00000259807	ENSG00000259807		lncRNA	1.393	6.72e-03
ENSG00000251504	LINC01099	HGNC:49222	lncRNA	1.397	3.59e-02
ENSG00000225299	ENSG00000225299		lncRNA	1.4	7.71e-03
ENSG00000230825	LINC03016	HGNC:56145	lncRNA	1.404	1.98e-02
ENSG00000287236	ENSG00000287236		lncRNA	1.406	1.01e-02
ENSG00000244676	ENSG00000244676		lncRNA	1.418	1.11e-02
ENSG00000261327	ENSG00000261327		lncRNA	1.428	1.83e-02
ENSG00000287680	ENSG00000287680		lncRNA	1.449	1.47e-02
ENSG00000286242	ENSG00000286242		lncRNA	1.462	2.32e-02
ENSG00000287806	ENSG00000287806		lncRNA	1.47	3.69e-02
ENSG00000256609	ENSG00000256609		lncRNA	1.477	1.12e-02
ENSG00000245164	LINC00861	HGNC:45133	lncRNA	1.478	2.58e-02
ENSG00000228541	ENSG00000228541		lncRNA	1.484	1.36e-02
ENSG00000248810	LINC02432	HGNC:53363	lncRNA	1.494	1.57e-02
ENSG00000256597	LINC02393	HGNC:53320	lncRNA	1.497	4.08e-03
ENSG00000259005	ENSG00000259005		lncRNA	1.507	1.10e-02
ENSG00000260162	ENSG00000260162		lncRNA	1.521	3.73e-02
ENSG00000262039	ENSG00000262039		lncRNA	1.527	2.46e-03
ENSG00000274156	ENSG00000274156		lncRNA	1.541	2.33e-02
ENSG00000236953	ZDHHC20-IT1	HGNC:39900	lncRNA	1.549	9.21e-03
ENSG00000272234	ENSG00000272234		lncRNA	1.554	6.96e-04
ENSG00000273113	ENSG00000273113		lncRNA	1.558	8.44e-03
ENSG00000218672	LINC03010	HGNC:56135	lncRNA	1.581	9.21e-03
ENSG00000269553	ENSG00000269553		lncRNA	1.588	1.31e-03
ENSG00000225924	TAB2-AS1	HGNC:53508	lncRNA	1.616	1.40e-02
ENSG00000278903	ENSG00000278903		lncRNA	1.672	2.42e-02
ENSG00000260788	CEDORA	HGNC:56653	lncRNA	1.685	1.03e-03
ENSG00000259143	ENSG00000259143		lncRNA	1.696	6.96e-04
ENSG00000228408	ENSG00000228408		lncRNA	1.701	1.01e-02
ENSG00000227676	LINC01068	HGNC:49106	lncRNA	1.706	3.48e-02
ENSG00000269967	ENSG00000269967		lncRNA	1.713	4.30e-03
ENSG00000287306	ENSG00000287306		lncRNA	1.743	8.74e-04
ENSG00000285999	ENSG00000285999		lncRNA	1.77	2.74e-03
ENSG00000258483	LINC02251	HGNC:53149	lncRNA	1.788	1.73e-02
ENSG00000231304	SGO1-AS1	HGNC:41081	lncRNA	1.793	4.66e-03
ENSG00000274333	ENSG00000274333		lncRNA	1.8	2.33e-02
ENSG00000250948	ENSG00000250948		lncRNA	1.813	8.34e-04
ENSG00000260517	ENSG00000260517		lncRNA	1.814	1.64e-03
ENSG00000276980	ENSG00000276980		lncRNA	1.82	1.62e-02
ENSG00000234665	LERFS	HGNC:51182	lncRNA	1.85	1.02e-02
ENSG00000287043	ENSG00000287043		lncRNA	1.855	2.97e-05
ENSG00000286602	ENSG00000286602		lncRNA	1.921	1.22e-03
ENSG00000287689	ENSG00000287689		lncRNA	2.286	1.40e-04
ENSG00000287949	ENSG00000287949		lncRNA	2.288	5.92e-03
ENSG00000234318	ENSG00000234318		lncRNA	2.296	3.34e-03
ENSG00000279658	ENSG00000279658		lncRNA	2.361	2.88e-02
ENSG00000287560	ENSG00000287560		lncRNA	2.371	3.15e-02
ENSG00000134443	GRP	HGNC:4605	protein_coding	-1.751	4.47e-03
ENSG00000183090	FREM3	HGNC:25172	protein_coding	-1.74	9.15e-04
ENSG00000273540	AGBL1	HGNC:26504	protein_coding	-1.607	9.69e-04
ENSG00000166959	MS4A8	HGNC:13380	protein_coding	-1.477	2.97e-02
ENSG00000213931	HBE1	HGNC:4830	protein_coding	-1.472	1.37e-02
ENSG00000152672	CLEC4F	HGNC:25357	protein_coding	-1.44	4.39e-02
ENSG00000149305	HTR3B	HGNC:5298	protein_coding	-1.422	6.96e-04
ENSG00000171124	FUT3	HGNC:4014	protein_coding	-1.42	3.48e-02
ENSG00000165606	DRGX	HGNC:21536	protein_coding	-1.42	5.95e-03
ENSG00000170290	SLN	HGNC:11089	protein_coding	-1.406	1.07e-02
ENSG00000141194	OR4D1	HGNC:8293	protein_coding	-1.394	1.26e-02
ENSG00000141433	ADCYAP1	HGNC:241	protein_coding	-1.392	7.13e-03
ENSG00000102837	OLFM4	HGNC:17190	protein_coding	-1.363	1.14e-03
ENSG00000197261	C6orf141	HGNC:21351	protein_coding	-1.308	1.51e-02
ENSG00000205899	BHLHA9	HGNC:35126	protein_coding	-1.298	6.42e-04
ENSG00000226490	C8orf90	HGNC:56305	protein_coding	-1.297	1.78e-02
ENSG00000168594	ADAM29	HGNC:207	protein_coding	-1.289	1.54e-02
ENSG00000135426	TESPA1	HGNC:29109	protein_coding	-1.272	5.43e-03
ENSG00000142698	C1orf94	HGNC:28250	protein_coding	-1.268	1.12e-02
ENSG00000203908	KHDC3L	HGNC:33699	protein_coding	-1.255	3.81e-02
ENSG00000108878	CACNG1	HGNC:1405	protein_coding	-1.246	2.34e-02
ENSG00000109255	NMU	HGNC:7859	protein_coding	-1.245	2.10e-02
ENSG00000128045	RASL11B	HGNC:23804	protein_coding	-1.234	8.34e-04
ENSG00000164326	CARTPT	HGNC:24323	protein_coding	-1.229	4.47e-02
ENSG00000205592	MUC19	HGNC:14362	protein_coding	-1.224	1.78e-02
ENSG00000162843	WDR64	HGNC:26570	protein_coding	-1.223	4.90e-02
ENSG00000146147	MLIP	HGNC:21355;	protein_coding	-1.21	2.16e-03
ENSG00000163631	ALB	HGNC:399	protein_coding	-1.198	2.27e-03
ENSG00000163586	FABP1	HGNC:3555	protein_coding	-1.193	4.16e-02
ENSG00000124721	DNAH8	HGNC:2952	protein_coding	-1.19	2.65e-02
ENSG00000162006	MSLNL	HGNC:14170	protein_coding	-1.181	2.96e-02
ENSG00000145863	GABRA6	HGNC:4080	protein_coding	-1.167	1.76e-02
ENSG00000103316	CRYM	HGNC:2418	protein_coding	-1.164	7.99e-03
ENSG00000180044	C3orf80	HGNC:40048	protein_coding	-1.155	1.02e-03
ENSG00000164744	SUN3	HGNC:22429	protein_coding	-1.143	1.60e-02
ENSG00000164794	KCNV1	HGNC:18861	protein_coding	-1.138	3.43e-03
ENSG00000186212	SOWAHB	HGNC:32958	protein_coding	-1.113	2.61e-02
ENSG00000163395	IGFN1	HGNC:24607	protein_coding	-1.113	1.70e-02
ENSG00000171180	OR2M4	HGNC:8270	protein_coding	-1.11	2.41e-02
ENSG00000169271	HSPB3	HGNC:5248	protein_coding	-1.103	1.25e-02
ENSG00000140798	ABCC12	HGNC:14640	protein_coding	-1.103	1.45e-03
ENSG00000110975	SYT10	HGNC:19266	protein_coding	-1.09	4.38e-02
ENSG00000125337	KIF25	HGNC:6390	protein_coding	-1.086	2.93e-02
ENSG00000241484	ARHGAP8	HGNC:677	protein_coding	-1.082	7.03e-03
ENSG00000178015	GPR150	HGNC:23628	protein_coding	-1.076	1.66e-03
ENSG00000122691	TWIST1	HGNC:12428	protein_coding	-1.072	1.05e-03
ENSG00000128218	VPREB3	HGNC:12710	protein_coding	-1.069	7.31e-03
ENSG00000065325	GLP2R	HGNC:4325	protein_coding	-1.065	3.68e-02
ENSG00000119547	ONECUT2	HGNC:8139	protein_coding	-1.064	2.64e-02
ENSG00000148677	ANKRD1	HGNC:15819	protein_coding	-1.059	2.63e-02
ENSG00000117152	RGS4	HGNC:10000	protein_coding	-1.054	1.17e-02
ENSG00000152034	MCHR2	HGNC:20867	protein_coding	-1.052	5.89e-03
ENSG00000261949	GFY	HGNC:44663	protein_coding	-1.026	1.84e-02
ENSG00000165983	PTER	HGNC:9590	protein_coding	-1.016	2.33e-03
ENSG00000156140	ADAMTS3	HGNC:219	protein_coding	-1.016	2.99e-03
ENSG00000138378	STAT4	HGNC:11365	protein_coding	-1.014	1.91e-02
ENSG00000152595	MEPE	HGNC:13361	protein_coding	-1.012	3.72e-02
ENSG00000243480	AMY2A	HGNC:477	protein_coding	-1.007	3.34e-02
ENSG00000125869	LAMP5	HGNC:16097	protein_coding	-1.005	1.95e-02
ENSG00000104327	CALB1	HGNC:1434	protein_coding	-0.999	2.41e-02
ENSG00000203910	C1orf146	HGNC:24032	protein_coding	-0.997	2.78e-02
ENSG00000118733	OLFM3	HGNC:17990	protein_coding	-0.989	1.03e-02
ENSG00000136267	DGKB	HGNC:2850	protein_coding	-0.989	2.61e-03
ENSG00000166558	SLC38A8	HGNC:32434	protein_coding	-0.987	1.29e-02
ENSG00000117069	ST6GALNAC5	HGNC:19342	protein_coding	-0.979	7.57e-03
ENSG00000198670	LPA	HGNC:6667	protein_coding	-0.979	7.68e-03
ENSG00000179477	ALOX12B	HGNC:430	protein_coding	-0.974	1.85e-02
ENSG00000113100	CDH9	HGNC:1768	protein_coding	-0.971	7.95e-03
ENSG00000179774	ATOH7	HGNC:13907	protein_coding	-0.969	1.34e-02
ENSG00000196600	SLC22A25	HGNC:32935	protein_coding	-0.968	4.38e-02
ENSG00000170374	SP7	HGNC:17321	protein_coding	-0.966	3.27e-02
ENSG00000060140	STYK1	HGNC:18889	protein_coding	-0.964	2.63e-02
ENSG00000100593	ISM2	HGNC:23176	protein_coding	-0.963	3.81e-02
ENSG00000156486	KCNS2	HGNC:6301	protein_coding	-0.962	1.02e-02
ENSG00000156463	SH3RF2	HGNC:26299	protein_coding	-0.954	1.05e-02
ENSG00000117724	CENPF	HGNC:1857	protein_coding	-0.944	3.23e-03
ENSG00000196460	RFX8	HGNC:37253	protein_coding	-0.944	2.87e-02
ENSG00000171509	RXFP1	HGNC:19718	protein_coding	-0.94	7.17e-03
ENSG00000104140	RHOV	HGNC:18313	protein_coding	-0.939	4.13e-02
ENSG00000234409	CCDC188	HGNC:51899	protein_coding	-0.939	3.07e-02
ENSG00000124664	SPDEF	HGNC:17257	protein_coding	-0.938	2.83e-02
ENSG00000171243	SOSTDC1	HGNC:21748	protein_coding	-0.935	3.27e-02
ENSG00000147676	MAL2	HGNC:13634	protein_coding	-0.934	1.23e-02
ENSG00000115194	SLC30A3	HGNC:11014	protein_coding	-0.932	2.57e-03
ENSG00000182010	RTKN2	HGNC:19364	protein_coding	-0.93	1.37e-02
ENSG00000170786	SDR16C5	HGNC:30311	protein_coding	-0.925	1.23e-02
ENSG00000145692	BHMT	HGNC:1047	protein_coding	-0.924	1.26e-02
ENSG00000165973	NELL1	HGNC:7750	protein_coding	-0.924	1.52e-02
ENSG00000091136	LAMB1	HGNC:6486	protein_coding	-0.921	3.10e-03
ENSG00000163793	DNAJC5G	HGNC:24844	protein_coding	-0.921	1.49e-02
ENSG00000178750	STX19	HGNC:19300	protein_coding	-0.92	1.75e-02
ENSG00000129451	KLK10	HGNC:6358	protein_coding	-0.92	1.37e-02
ENSG00000146678	IGFBP1	HGNC:5469	protein_coding	-0.916	3.17e-02
ENSG00000171617	ENC1	HGNC:3345	protein_coding	-0.913	1.56e-02
ENSG00000162621	LRRC53	HGNC:25255	protein_coding	-0.91	3.00e-02
ENSG00000185303	SFTPA2	HGNC:10799	protein_coding	-0.905	4.75e-02
ENSG00000159450	TCHH	HGNC:11791	protein_coding	-0.9	3.77e-02
ENSG00000184515	BEX5	HGNC:27990	protein_coding	-0.895	1.43e-02
ENSG00000132141	CCT6B	HGNC:1621	protein_coding	-0.895	3.79e-02
ENSG00000091664	SLC17A6	HGNC:16703	protein_coding	-0.894	4.95e-02
ENSG00000142731	PLK4	HGNC:11397	protein_coding	-0.885	1.02e-02
ENSG00000138115	CYP2C8	HGNC:2622	protein_coding	-0.884	8.75e-03
ENSG00000236444	UBE2L5	HGNC:13477	protein_coding	-0.878	1.59e-02
ENSG00000172031	EPHX4	HGNC:23758	protein_coding	-0.875	9.54e-03
ENSG00000174482	LINGO2	HGNC:21207	protein_coding	-0.875	3.00e-02
ENSG00000171772	SYCE1	HGNC:28852	protein_coding	-0.871	6.53e-03
ENSG00000102468	HTR2A	HGNC:5293	protein_coding	-0.863	1.08e-02
ENSG00000124785	NRN1	HGNC:17972	protein_coding	-0.862	5.68e-03
ENSG00000133169	BEX1	HGNC:1036	protein_coding	-0.862	3.81e-03
ENSG00000144407	PTH2R	HGNC:9609	protein_coding	-0.861	5.89e-03
ENSG00000185742	C11orf87	HGNC:33788	protein_coding	-0.857	1.65e-02
ENSG00000072858	SIDT1	HGNC:25967	protein_coding	-0.854	1.70e-03
ENSG00000261594	TPBGL	HGNC:44159	protein_coding	-0.854	1.03e-02
ENSG00000100628	ASB2	HGNC:16012	protein_coding	-0.853	3.86e-02
ENSG00000165899	OTOGL	HGNC:26901	protein_coding	-0.851	1.11e-02
ENSG00000167754	KLK5	HGNC:6366	protein_coding	-0.85	3.57e-02
ENSG00000173250	GPR151	HGNC:23624	protein_coding	-0.85	3.77e-02
ENSG00000009709	PAX7	HGNC:8621	protein_coding	-0.85	2.59e-02
ENSG00000081138	CDH7	HGNC:1766	protein_coding	-0.847	3.66e-02
ENSG00000137948	BRDT	HGNC:1105	protein_coding	-0.847	2.99e-02
ENSG00000162992	NEUROD1	HGNC:7762	protein_coding	-0.846	3.94e-02
ENSG00000163833	FBXO40	HGNC:29816	protein_coding	-0.842	1.25e-02
ENSG00000232859	LYRM9	HGNC:27314	protein_coding	-0.841	4.92e-03
ENSG00000117009	KMO	HGNC:6381	protein_coding	-0.841	8.35e-03
ENSG00000134343	ANO3	HGNC:14004	protein_coding	-0.839	1.53e-02
ENSG00000054277	OPN3	HGNC:14007	protein_coding	-0.835	7.68e-03
ENSG00000113327	GABRG2	HGNC:4087	protein_coding	-0.835	2.84e-02
ENSG00000267060	PTGES3L	HGNC:43943	protein_coding	-0.834	8.77e-03
ENSG00000225110	PNMA6F	HGNC:53119	protein_coding	-0.833	1.85e-02
ENSG00000156687	UNC5D	HGNC:18634	protein_coding	-0.832	2.41e-02
ENSG00000203697	CAPN8	HGNC:1485	protein_coding	-0.831	1.60e-02
ENSG00000159248	GJD2	HGNC:19154	protein_coding	-0.83	2.99e-02
ENSG00000185774	KCNIP4	HGNC:30083	protein_coding	-0.829	3.81e-03
ENSG00000149269	PAK1	HGNC:8590	protein_coding	-0.828	1.76e-02
ENSG00000162981	LRATD1	HGNC:20743	protein_coding	-0.826	6.90e-03
ENSG00000059588	TARBP1	HGNC:11568	protein_coding	-0.824	3.14e-03
ENSG00000089199	CHGB	HGNC:1930	protein_coding	-0.824	4.20e-02
ENSG00000168348	INSM2	HGNC:17539	protein_coding	-0.822	2.73e-02
ENSG00000183662	TAFA1	HGNC:21587	protein_coding	-0.819	1.68e-02
ENSG00000111218	PRMT8	HGNC:5188	protein_coding	-0.818	3.25e-02
ENSG00000003147	ICA1	HGNC:5343	protein_coding	-0.818	2.35e-02
ENSG00000144152	FBLN7	HGNC:26740	protein_coding	-0.816	3.16e-02
ENSG00000176401	EID2B	HGNC:26796	protein_coding	-0.815	1.26e-03
ENSG00000177432	NAP1L5	HGNC:19968	protein_coding	-0.815	1.62e-02
ENSG00000215252	GOLGA8B	HGNC:31973	protein_coding	-0.814	2.23e-02
ENSG00000180777	ANKRD30B	HGNC:24165	protein_coding	-0.813	1.35e-02
ENSG00000136099	PCDH8	HGNC:8660	protein_coding	-0.811	4.42e-02
ENSG00000095932	SMIM24	HGNC:37244	protein_coding	-0.809	2.11e-02
ENSG00000196950	SLC39A10	HGNC:20861	protein_coding	-0.809	5.42e-03
ENSG00000143194	MAEL	HGNC:25929	protein_coding	-0.805	2.27e-02
ENSG00000163032	VSNL1	HGNC:12722	protein_coding	-0.805	2.91e-02
ENSG00000119125	GDA	HGNC:4212	protein_coding	-0.805	3.72e-02
ENSG00000175643	RMI2	HGNC:28349	protein_coding	-0.803	4.45e-02
ENSG00000165704	HPRT1	HGNC:5157	protein_coding	-0.802	5.92e-03
ENSG00000145526	CDH18	HGNC:1757	protein_coding	-0.796	2.82e-02
ENSG00000169116	PARM1	HGNC:24536	protein_coding	-0.795	3.00e-02
ENSG00000123901	GPR83	HGNC:4523	protein_coding	-0.794	1.10e-02
ENSG00000188674	C2orf80	HGNC:34352	protein_coding	-0.793	8.77e-03
ENSG00000130711	PRDM12	HGNC:13997	protein_coding	-0.791	4.85e-02
ENSG00000152932	RAB3C	HGNC:30269	protein_coding	-0.79	2.23e-02
ENSG00000074706	IPCEF1	HGNC:21204	protein_coding	-0.788	1.23e-02
ENSG00000214376	VSTM5	HGNC:34443	protein_coding	-0.788	1.56e-02
ENSG00000174145	NWD2	HGNC:29229	protein_coding	-0.788	3.33e-02
ENSG00000067715	SYT1	HGNC:11509	protein_coding	-0.785	3.22e-02
ENSG00000053108	FSTL4	HGNC:21389	protein_coding	-0.784	1.23e-02
ENSG00000130649	CYP2E1	HGNC:2631	protein_coding	-0.784	6.22e-03
ENSG00000164129	NPY5R	HGNC:7958	protein_coding	-0.783	2.80e-02
ENSG00000164100	NDST3	HGNC:7682	protein_coding	-0.781	2.51e-02
ENSG00000019505	SYT13	HGNC:14962	protein_coding	-0.78	2.85e-02
ENSG00000126733	DACH2	HGNC:16814	protein_coding	-0.779	2.45e-02
ENSG00000266202	ENSG00000266202		protein_coding	-0.777	2.26e-02
ENSG00000002746	HECW1	HGNC:22195	protein_coding	-0.777	3.06e-02
ENSG00000174460	ZCCHC12	HGNC:27273	protein_coding	-0.777	2.82e-02
ENSG00000171476	HOPX	HGNC:24961	protein_coding	-0.775	3.81e-03
ENSG00000106648	GALNTL5	HGNC:21725	protein_coding	-0.774	1.49e-02
ENSG00000177238	TRIM72	HGNC:32671	protein_coding	-0.774	2.12e-02
ENSG00000145451	GLRA3	HGNC:4328	protein_coding	-0.774	2.35e-02
ENSG00000113946	CLDN16	HGNC:2037	protein_coding	-0.774	2.32e-02
ENSG00000165194	PCDH19	HGNC:14270	protein_coding	-0.771	1.72e-02
ENSG00000125814	NAPB	HGNC:15751	protein_coding	-0.769	2.22e-02
ENSG00000187566	NHLRC1	HGNC:21576	protein_coding	-0.768	5.69e-03
ENSG00000047597	XK	HGNC:12811	protein_coding	-0.767	1.80e-02
ENSG00000078328	RBFOX1	HGNC:18222	protein_coding	-0.766	1.93e-02
ENSG00000187772	LIN28B	HGNC:32207	protein_coding	-0.764	4.07e-02
ENSG00000159674	SPON2	HGNC:11253	protein_coding	-0.763	2.84e-03
ENSG00000196368	NUDT11	HGNC:18011	protein_coding	-0.763	1.13e-02
ENSG00000167011	NAT16	HGNC:22030	protein_coding	-0.762	2.48e-02
ENSG00000176928	GCNT4	HGNC:17973	protein_coding	-0.761	3.28e-02
ENSG00000178965	ERICH3	HGNC:25346	protein_coding	-0.757	1.93e-02
ENSG00000132639	SNAP25	HGNC:11132	protein_coding	-0.757	2.71e-02
ENSG00000139973	SYT16	HGNC:23142	protein_coding	-0.755	1.37e-02
ENSG00000005189	REXO5	HGNC:24661	protein_coding	-0.755	3.81e-03
ENSG00000169676	DRD5	HGNC:3026	protein_coding	-0.755	3.56e-02
ENSG00000101958	GLRA2	HGNC:4327	protein_coding	-0.753	4.66e-02
ENSG00000141668	CBLN2	HGNC:1544	protein_coding	-0.753	8.78e-03
ENSG00000185518	SV2B	HGNC:16874	protein_coding	-0.753	2.61e-02
ENSG00000029993	HMGB3	HGNC:5004	protein_coding	-0.749	8.81e-03
ENSG00000144290	SLC4A10	HGNC:13811	protein_coding	-0.749	3.73e-02
ENSG00000115252	PDE1A	HGNC:8774	protein_coding	-0.749	1.32e-02
ENSG00000286015	ENSG00000286015		protein_coding	-0.747	3.92e-02
ENSG00000127588	GNG13	HGNC:14131	protein_coding	-0.747	4.39e-02
ENSG00000100526	CDKN3	HGNC:1791	protein_coding	-0.747	8.39e-03
ENSG00000223572	CKMT1A	HGNC:31736	protein_coding	-0.747	1.53e-02
ENSG00000174442	ZWILCH	HGNC:25468	protein_coding	-0.746	5.35e-03
ENSG00000138100	TRIM54	HGNC:16008	protein_coding	-0.746	1.70e-02
ENSG00000261587	TMEM249	HGNC:44155	protein_coding	-0.746	1.15e-02
ENSG00000157064	NMNAT2	HGNC:16789	protein_coding	-0.745	3.34e-02
ENSG00000103154	NECAB2	HGNC:23746	protein_coding	-0.744	4.03e-02
ENSG00000148942	SLC5A12	HGNC:28750	protein_coding	-0.744	4.75e-02
ENSG00000104435	STMN2	HGNC:10577	protein_coding	-0.743	4.23e-02
ENSG00000145882	PCYOX1L	HGNC:28477	protein_coding	-0.741	1.35e-02
ENSG00000132386	SERPINF1	HGNC:8824	protein_coding	-0.741	2.61e-03
ENSG00000122824	NUDT10	HGNC:17621	protein_coding	-0.74	5.17e-03
ENSG00000157152	SYN2	HGNC:11495	protein_coding	-0.739	3.42e-02
ENSG00000197044	ZNF441	HGNC:20875	protein_coding	-0.738	8.79e-03
ENSG00000014641	MDH1	HGNC:6970	protein_coding	-0.737	1.61e-02
ENSG00000152495	CAMK4	HGNC:1464	protein_coding	-0.736	1.76e-02
ENSG00000152670	DDX4	HGNC:18700	protein_coding	-0.736	3.42e-02
ENSG00000186377	CYP4X1	HGNC:20244	protein_coding	-0.735	1.21e-02
ENSG00000171224	FAM241B	HGNC:23519	protein_coding	-0.733	1.44e-02
ENSG00000169744	LDB2	HGNC:6533	protein_coding	-0.731	1.92e-02
ENSG00000070159	PTPN3	HGNC:9655	protein_coding	-0.729	4.09e-02
ENSG00000107821	KAZALD1	HGNC:25460	protein_coding	-0.729	2.05e-02
ENSG00000186094	AGBL4	HGNC:25892	protein_coding	-0.729	2.32e-02
ENSG00000143318	CASQ1	HGNC:1512	protein_coding	-0.728	7.75e-03
ENSG00000183527	PSMG1	HGNC:3043	protein_coding	-0.727	5.57e-03
ENSG00000160396	HIPK4	HGNC:19007	protein_coding	-0.726	2.81e-02
ENSG00000128656	CHN1	HGNC:1943	protein_coding	-0.725	1.40e-02
ENSG00000091137	SLC26A4	HGNC:8818	protein_coding	-0.725	1.40e-02
ENSG00000172020	GAP43	HGNC:4140	protein_coding	-0.724	2.02e-02
ENSG00000177465	ACOT4	HGNC:19748	protein_coding	-0.722	9.12e-03
ENSG00000168843	FSTL5	HGNC:21386	protein_coding	-0.721	2.07e-02
ENSG00000186280	KDM4D	HGNC:25498	protein_coding	-0.718	1.19e-02
ENSG00000185760	KCNQ5	HGNC:6299	protein_coding	-0.714	4.92e-02
ENSG00000088325	TPX2	HGNC:1249	protein_coding	-0.713	1.00e-02
ENSG00000136261	BZW2	HGNC:18808	protein_coding	-0.713	2.16e-03
ENSG00000168546	GFRA2	HGNC:4244	protein_coding	-0.713	3.50e-02
ENSG00000085465	OVGP1	HGNC:8524	protein_coding	-0.712	1.40e-02
ENSG00000147036	LANCL3	HGNC:24767	protein_coding	-0.711	4.62e-02
ENSG00000136531	SCN2A	HGNC:10588	protein_coding	-0.706	2.43e-02
ENSG00000163138	PACRGL	HGNC:28442	protein_coding	-0.701	3.53e-03
ENSG00000154620	TMSB4Y	HGNC:11882	protein_coding	-0.698	3.27e-02
ENSG00000006625	GGCT	HGNC:21705	protein_coding	-0.698	1.88e-03
ENSG00000146151	HMGCLL1	HGNC:21359	protein_coding	-0.695	3.56e-02
ENSG00000213190	MLLT11	HGNC:16997	protein_coding	-0.693	2.20e-02
ENSG00000172260	NEGR1	HGNC:17302	protein_coding	-0.693	2.08e-02
ENSG00000116783	TNNI3K	HGNC:19661	protein_coding	-0.692	1.56e-02
ENSG00000168032	ENTPD3	HGNC:3365	protein_coding	-0.692	4.78e-02
ENSG00000104381	GDAP1	HGNC:15968	protein_coding	-0.692	1.23e-02
ENSG00000170962	PDGFD	HGNC:30620	protein_coding	-0.69	3.67e-02
ENSG00000172568	FNDC9	HGNC:33547	protein_coding	-0.69	3.97e-02
ENSG00000107295	SH3GL2	HGNC:10831	protein_coding	-0.689	2.74e-02
ENSG00000169851	PCDH7	HGNC:8659	protein_coding	-0.689	1.08e-02
ENSG00000136492	BRIP1	HGNC:20473	protein_coding	-0.689	4.16e-02
ENSG00000164951	PDP1	HGNC:9279	protein_coding	-0.689	1.90e-02
ENSG00000203668	CHML	HGNC:1941	protein_coding	-0.687	2.51e-02
ENSG00000134256	CD101	HGNC:5949	protein_coding	-0.687	2.52e-02
ENSG00000066248	NGEF	HGNC:7807	protein_coding	-0.686	2.08e-02
ENSG00000204147	ASAH2B	HGNC:23456	protein_coding	-0.686	3.28e-02
ENSG00000162188	GNG3	HGNC:4405	protein_coding	-0.684	1.62e-02
ENSG00000125864	BFSP1	HGNC:1040	protein_coding	-0.684	1.72e-02
ENSG00000204071	TCEAL6	HGNC:24553	protein_coding	-0.684	1.63e-02
ENSG00000166006	KCNC2	HGNC:6234	protein_coding	-0.683	2.77e-02
ENSG00000176396	EID2	HGNC:28292	protein_coding	-0.682	4.75e-03
ENSG00000157470	FAM81A	HGNC:28379	protein_coding	-0.682	3.68e-02
ENSG00000189410	SH2D5	HGNC:28819	protein_coding	-0.68	1.85e-02
ENSG00000189292	ALKAL2	HGNC:27683	protein_coding	-0.679	3.54e-02
ENSG00000168496	FEN1	HGNC:3650	protein_coding	-0.678	6.35e-03
ENSG00000165379	LRFN5	HGNC:20360	protein_coding	-0.677	3.88e-02
ENSG00000163827	LRRC2	HGNC:14676	protein_coding	-0.677	3.48e-02
ENSG00000070087	PFN2	HGNC:8882	protein_coding	-0.677	3.28e-03
ENSG00000172244	C5orf34	HGNC:24738	protein_coding	-0.674	5.94e-03
ENSG00000186462	NAP1L2	HGNC:7638	protein_coding	-0.673	3.29e-02
ENSG00000275074	NUDT18	HGNC:26194	protein_coding	-0.672	1.60e-02
ENSG00000114279	FGF12	HGNC:3668	protein_coding	-0.672	4.68e-02
ENSG00000160886	LY6K	HGNC:24225	protein_coding	-0.672	1.98e-02
ENSG00000102317	RBM3	HGNC:9900	protein_coding	-0.671	2.97e-02
ENSG00000197140	ADAM32	HGNC:15479	protein_coding	-0.671	6.12e-03
ENSG00000145335	SNCA	HGNC:11138	protein_coding	-0.67	2.08e-02
ENSG00000130643	CALY	HGNC:17938	protein_coding	-0.67	3.07e-02
ENSG00000215475	SIAH3	HGNC:30553	protein_coding	-0.67	3.97e-02
ENSG00000104112	SCG3	HGNC:13707	protein_coding	-0.669	8.73e-03
ENSG00000172995	ARPP21	HGNC:16968	protein_coding	-0.669	2.53e-02
ENSG00000004660	CAMKK1	HGNC:1469	protein_coding	-0.668	2.79e-02
ENSG00000112486	CCR6	HGNC:1607	protein_coding	-0.668	2.33e-02
ENSG00000081803	CADPS2	HGNC:16018	protein_coding	-0.668	2.76e-02
ENSG00000156414	TDRD9	HGNC:20122	protein_coding	-0.667	1.40e-02
ENSG00000151952	TMEM132D	HGNC:29411	protein_coding	-0.666	1.60e-02
ENSG00000187094	CCK	HGNC:1569	protein_coding	-0.665	1.25e-02
ENSG00000164122	ASB5	HGNC:17180	protein_coding	-0.665	4.83e-02
ENSG00000145428	RNF175	HGNC:27735	protein_coding	-0.663	1.52e-02
ENSG00000198633	ZNF534	HGNC:26337	protein_coding	-0.663	3.57e-02
ENSG00000145248	SLC10A4	HGNC:22980	protein_coding	-0.663	1.65e-02
ENSG00000081189	MEF2C	HGNC:6996	protein_coding	-0.659	4.26e-02
ENSG00000166863	TAC3	HGNC:11521	protein_coding	-0.659	2.86e-02
ENSG00000133019	CHRM3	HGNC:1952	protein_coding	-0.659	3.51e-02
ENSG00000104361	NIPAL2	HGNC:25854	protein_coding	-0.658	3.58e-02
ENSG00000111674	ENO2	HGNC:3353	protein_coding	-0.658	1.73e-02
ENSG00000153044	CENPH	HGNC:17268	protein_coding	-0.658	7.77e-03
ENSG00000138311	ZNF365	HGNC:18194	protein_coding	-0.657	2.29e-02
ENSG00000134317	GRHL1	HGNC:17923	protein_coding	-0.657	4.34e-03
ENSG00000133134	BEX2	HGNC:30933	protein_coding	-0.656	7.24e-03
ENSG00000114948	ADAM23	HGNC:202	protein_coding	-0.656	4.29e-02
ENSG00000102003	SYP	HGNC:11506	protein_coding	-0.656	3.94e-02
ENSG00000184613	NELL2	HGNC:7751	protein_coding	-0.655	4.49e-02
ENSG00000104044	OCA2	HGNC:8101	protein_coding	-0.654	2.44e-02
ENSG00000162062	TEDC2	HGNC:25849	protein_coding	-0.653	1.26e-02
ENSG00000153132	CLGN	HGNC:2060	protein_coding	-0.653	4.78e-02
ENSG00000137267	TUBB2A	HGNC:12412	protein_coding	-0.651	2.32e-02
ENSG00000179148	ALOXE3	HGNC:13743	protein_coding	-0.651	3.73e-02
ENSG00000158301	GPRASP2	HGNC:25169	protein_coding	-0.651	2.49e-02
ENSG00000146670	CDCA5	HGNC:14626	protein_coding	-0.65	2.93e-02
ENSG00000062038	CDH3	HGNC:1762	protein_coding	-0.648	3.58e-03
ENSG00000068615	REEP1	HGNC:25786	protein_coding	-0.647	2.84e-02
ENSG00000130770	ATP5IF1	HGNC:871	protein_coding	-0.645	7.24e-03
ENSG00000135549	PKIB	HGNC:9018	protein_coding	-0.644	7.86e-03
ENSG00000214944	ARHGEF28	HGNC:30322	protein_coding	-0.644	7.87e-03
ENSG00000175206	NPPA	HGNC:7939	protein_coding	-0.644	6.22e-03
ENSG00000198846	TOX	HGNC:18988	protein_coding	-0.643	7.68e-03
ENSG00000157782	CABP1	HGNC:1384	protein_coding	-0.643	3.40e-02
ENSG00000160606	TLCD1	HGNC:25177	protein_coding	-0.643	1.92e-02
ENSG00000198739	LRRTM3	HGNC:19410	protein_coding	-0.642	1.02e-02
ENSG00000186288	PABPC1L2A	HGNC:27989	protein_coding	-0.642	2.93e-02
ENSG00000196502	SULT1A1	HGNC:11453	protein_coding	-0.642	1.50e-02
ENSG00000174808	BTC	HGNC:1121	protein_coding	-0.64	1.83e-02
ENSG00000204065	TCEAL5	HGNC:22282	protein_coding	-0.64	9.21e-03
ENSG00000008118	CAMK1G	HGNC:14585	protein_coding	-0.64	3.85e-02
ENSG00000198934	MAGEE1	HGNC:24934	protein_coding	-0.64	2.99e-02
ENSG00000278535	DHRS11	HGNC:28639	protein_coding	-0.638	4.62e-02
ENSG00000145632	PLK2	HGNC:19699	protein_coding	-0.638	1.80e-02
ENSG00000169884	WNT10B	HGNC:12775	protein_coding	-0.638	1.85e-02
ENSG00000107518	ATRNL1	HGNC:29063	protein_coding	-0.637	4.04e-02
ENSG00000110148	CCKBR	HGNC:1571	protein_coding	-0.636	1.23e-02
ENSG00000125931	CITED1	HGNC:1986	protein_coding	-0.635	3.24e-02
ENSG00000128578	STRIP2	HGNC:22209	protein_coding	-0.635	2.50e-02
ENSG00000047249	ATP6V1H	HGNC:18303	protein_coding	-0.634	4.30e-03
ENSG00000196503	ARL9	HGNC:23592	protein_coding	-0.634	3.46e-02
ENSG00000221823	PPP3R1	HGNC:9317	protein_coding	-0.632	1.27e-02
ENSG00000088756	ARHGAP28	HGNC:25509	protein_coding	-0.632	3.68e-02
ENSG00000162409	PRKAA2	HGNC:9377	protein_coding	-0.631	1.08e-02
ENSG00000109832	DDX25	HGNC:18698	protein_coding	-0.631	7.68e-03
ENSG00000164112	SMIM43	HGNC:55077	protein_coding	-0.63	3.60e-02
ENSG00000061918	GUCY1B1	HGNC:4687	protein_coding	-0.63	1.32e-02
ENSG00000163507	CIP2A	HGNC:29302	protein_coding	-0.63	1.99e-02
ENSG00000154277	UCHL1	HGNC:12513	protein_coding	-0.63	1.60e-02
ENSG00000100749	VRK1	HGNC:12718	protein_coding	-0.628	7.19e-03
ENSG00000168490	PHYHIP	HGNC:16865	protein_coding	-0.627	2.63e-02
ENSG00000108018	SORCS1	HGNC:16697	protein_coding	-0.627	2.43e-02
ENSG00000172602	RND1	HGNC:18314	protein_coding	-0.627	1.03e-02
ENSG00000166448	TMEM130	HGNC:25429	protein_coding	-0.626	3.51e-02
ENSG00000164109	MAD2L1	HGNC:6763	protein_coding	-0.626	1.58e-02
ENSG00000171714	ANO5	HGNC:27337	protein_coding	-0.626	1.75e-02
ENSG00000151490	PTPRO	HGNC:9678	protein_coding	-0.624	3.47e-02
ENSG00000157214	STEAP2	HGNC:17885	protein_coding	-0.623	2.93e-02
ENSG00000175395	ZNF25	HGNC:13043	protein_coding	-0.621	1.34e-02
ENSG00000203760	CENPW	HGNC:21488	protein_coding	-0.62	2.11e-02
ENSG00000139970	RTN1	HGNC:10467	protein_coding	-0.619	2.05e-02
ENSG00000176204	LRRTM4	HGNC:19411	protein_coding	-0.619	3.05e-02
ENSG00000138036	DYNC2LI1	HGNC:24595	protein_coding	-0.619	4.75e-03
ENSG00000221843	C2orf16	HGNC:25275	protein_coding	-0.618	2.20e-02
ENSG00000143067	ZNF697	HGNC:32034	protein_coding	-0.617	1.74e-02
ENSG00000165995	CACNB2	HGNC:1402	protein_coding	-0.617	9.21e-03
ENSG00000188191	PRKAR1B	HGNC:9390	protein_coding	-0.617	2.73e-02
ENSG00000196937	FAM3C	HGNC:18664	protein_coding	-0.616	2.83e-02
ENSG00000003137	CYP26B1	HGNC:20581	protein_coding	-0.616	3.07e-02
ENSG00000075340	ADD2	HGNC:244	protein_coding	-0.616	3.62e-02
ENSG00000175906	ARL4D	HGNC:656	protein_coding	-0.611	1.98e-02
ENSG00000130347	RTN4IP1	HGNC:18647	protein_coding	-0.611	8.35e-03
ENSG00000152822	GRM1	HGNC:4593	protein_coding	-0.61	4.42e-02
ENSG00000160145	KALRN	HGNC:4814	protein_coding	-0.609	1.42e-02
ENSG00000115616	SLC9A2	HGNC:11072	protein_coding	-0.609	3.51e-02
ENSG00000186854	TRABD2A	HGNC:27013	protein_coding	-0.609	6.05e-03
ENSG00000134940	ACRV1	HGNC:127	protein_coding	-0.607	3.30e-02
ENSG00000171132	PRKCE	HGNC:9401	protein_coding	-0.607	3.66e-02
ENSG00000174684	B4GAT1	HGNC:15685	protein_coding	-0.606	1.10e-02
ENSG00000184388	PABPC1L2B	HGNC:31852	protein_coding	-0.606	3.57e-02
ENSG00000158748	HTR6	HGNC:5301	protein_coding	-0.606	4.30e-02
ENSG00000106367	AP1S1	HGNC:559	protein_coding	-0.605	1.10e-02
ENSG00000186260	MRTFB	HGNC:29819	protein_coding	-0.605	1.65e-02
ENSG00000117281	CD160	HGNC:17013	protein_coding	-0.604	3.85e-02
ENSG00000102385	DRP2	HGNC:3032	protein_coding	-0.604	2.79e-02
ENSG00000173825	TIGD3	HGNC:18334	protein_coding	-0.604	4.38e-02
ENSG00000240694	PNMA2	HGNC:9159	protein_coding	-0.603	4.13e-02
ENSG00000175265	GOLGA8A	HGNC:31972	protein_coding	-0.603	9.21e-03
ENSG00000198932	GPRASP1	HGNC:24834	protein_coding	-0.602	2.67e-02
ENSG00000174501	ANKRD36C	HGNC:32946	protein_coding	-0.602	1.51e-02
ENSG00000162755	KLHDC9	HGNC:28489	protein_coding	-0.601	7.19e-03
ENSG00000179388	EGR3	HGNC:3240	protein_coding	-0.601	3.93e-02
ENSG00000284773	ENSG00000284773		protein_coding	-0.6	1.80e-02
ENSG00000173275	ZNF449	HGNC:21039	protein_coding	-0.6	1.68e-02
ENSG00000166681	BEX3	HGNC:13388	protein_coding	-0.6	5.17e-03
ENSG00000176410	DNAJC30	HGNC:16410	protein_coding	-0.6	1.90e-02
ENSG00000130032	PRRG3	HGNC:30798	protein_coding	-0.599	1.75e-02
ENSG00000108395	TRIM37	HGNC:7523	protein_coding	-0.599	2.93e-02
ENSG00000152969	JAKMIP1	HGNC:26460	protein_coding	-0.598	4.43e-02
ENSG00000122873	CISD1	HGNC:30880	protein_coding	-0.597	1.06e-02
ENSG00000109670	FBXW7	HGNC:16712	protein_coding	-0.596	2.72e-02
ENSG00000163618	CADPS	HGNC:1426	protein_coding	-0.595	4.58e-02
ENSG00000044524	EPHA3	HGNC:3387	protein_coding	-0.595	4.17e-02
ENSG00000174842	GLMN	HGNC:14373	protein_coding	-0.595	1.63e-02
ENSG00000170091	NSG2	HGNC:24955	protein_coding	-0.594	3.67e-02
ENSG00000147416	ATP6V1B2	HGNC:854	protein_coding	-0.593	1.92e-02
ENSG00000103591	AAGAB	HGNC:25662	protein_coding	-0.592	6.05e-03
ENSG00000112232	KHDRBS2	HGNC:18114	protein_coding	-0.592	5.00e-02
ENSG00000168000	BSCL2	HGNC:15832	protein_coding	-0.592	1.26e-02
ENSG00000011677	GABRA3	HGNC:4077	protein_coding	-0.592	4.45e-02
ENSG00000074803	SLC12A1	HGNC:10910	protein_coding	-0.591	4.48e-02
ENSG00000184203	PPP1R2	HGNC:9288	protein_coding	-0.59	1.32e-02
ENSG00000113387	SUB1	HGNC:19985	protein_coding	-0.59	6.87e-03
ENSG00000144834	TAGLN3	HGNC:29868	protein_coding	-0.588	1.67e-02
ENSG00000120265	PCMT1	HGNC:8728	protein_coding	-0.588	9.21e-03
ENSG00000112796	ENPP5	HGNC:13717	protein_coding	-0.588	5.38e-03
ENSG00000189241	TSPYL1	HGNC:12382	protein_coding	-0.587	1.89e-02
ENSG00000120899	PTK2B	HGNC:9612	protein_coding	-0.587	2.12e-02
ENSG00000128609	NDUFA5	HGNC:7688	protein_coding	-0.586	1.11e-02
ENSG00000183153	GJD3	HGNC:19147	protein_coding	-0.585	3.56e-02
ENSG00000163898	LIPH	HGNC:18483	protein_coding	-0.585	4.46e-02
ENSG00000206140	TMEM191C	HGNC:33601	protein_coding	-0.583	4.24e-02
ENSG00000212916	MAP10	HGNC:29265	protein_coding	-0.582	3.81e-02
ENSG00000166342	NETO1	HGNC:13823	protein_coding	-0.581	3.87e-02
ENSG00000171033	PKIA	HGNC:9017	protein_coding	-0.581	1.26e-02
ENSG00000125851	PCSK2	HGNC:8744	protein_coding	-0.581	3.77e-02
ENSG00000112290	WASF1	HGNC:12732	protein_coding	-0.581	2.30e-02
ENSG00000185345	PRKN	HGNC:8607	protein_coding	-0.581	3.28e-02
ENSG00000091651	ORC6	HGNC:17151	protein_coding	-0.58	1.05e-02
ENSG00000154548	SRSF12	HGNC:21220	protein_coding	-0.578	6.35e-03
ENSG00000110931	CAMKK2	HGNC:1470	protein_coding	-0.576	1.00e-02
ENSG00000204851	PNMA8B	HGNC:29206	protein_coding	-0.576	4.89e-02
ENSG00000138028	CGREF1	HGNC:16962	protein_coding	-0.575	6.15e-03
ENSG00000131100	ATP6V1E1	HGNC:857	protein_coding	-0.574	5.92e-03
ENSG00000176769	TCERG1L	HGNC:23533	protein_coding	-0.573	4.56e-02
ENSG00000077080	ACTL6B	HGNC:160	protein_coding	-0.572	3.09e-02
ENSG00000105143	SLC1A6	HGNC:10944	protein_coding	-0.571	3.81e-02
ENSG00000196872	CRACDL	HGNC:33454	protein_coding	-0.571	2.82e-02
ENSG00000240204	SMKR1	HGNC:43561	protein_coding	-0.57	3.57e-02
ENSG00000129636	ITFG1	HGNC:30697	protein_coding	-0.569	1.92e-02
ENSG00000167371	PRRT2	HGNC:30500	protein_coding	-0.568	9.12e-03
ENSG00000243477	NAA80	HGNC:30252	protein_coding	-0.568	4.24e-02
ENSG00000167642	SPINT2	HGNC:11247	protein_coding	-0.568	1.49e-02
ENSG00000097021	ACOT7	HGNC:24157	protein_coding	-0.567	3.82e-02
ENSG00000110786	PTPN5	HGNC:9657	protein_coding	-0.566	4.86e-02
ENSG00000139174	PRICKLE1	HGNC:17019	protein_coding	-0.566	2.11e-02
ENSG00000145349	CAMK2D	HGNC:1462	protein_coding	-0.565	3.57e-02
ENSG00000197885	NKIRAS1	HGNC:17899	protein_coding	-0.564	8.04e-03
ENSG00000173267	SNCG	HGNC:11141	protein_coding	-0.564	3.72e-02
ENSG00000075073	TACR2	HGNC:11527	protein_coding	-0.563	2.20e-02
ENSG00000127337	YEATS4	HGNC:24859	protein_coding	-0.563	8.81e-03
ENSG00000089123	TASP1	HGNC:15859	protein_coding	-0.562	2.29e-02
ENSG00000155858	LSM11	HGNC:30860	protein_coding	-0.562	3.14e-02
ENSG00000185272	RBM11	HGNC:9897	protein_coding	-0.561	2.45e-02
ENSG00000123360	PDE1B	HGNC:8775	protein_coding	-0.561	1.45e-02
ENSG00000164924	YWHAZ	HGNC:12855	protein_coding	-0.56	1.80e-02
ENSG00000169139	UBE2V2	HGNC:12495	protein_coding	-0.56	1.26e-02
ENSG00000184307	ZDHHC23	HGNC:28654	protein_coding	-0.56	2.22e-02
ENSG00000134490	TMEM241	HGNC:31723	protein_coding	-0.559	2.55e-02
ENSG00000108825	PTGES3L-AARSD1	HGNC:43946	protein_coding	-0.558	2.67e-03
ENSG00000135597	REPS1	HGNC:15578	protein_coding	-0.558	1.35e-02
ENSG00000128245	YWHAH	HGNC:12853	protein_coding	-0.558	4.66e-02
ENSG00000177511	ST8SIA3	HGNC:14269	protein_coding	-0.558	4.31e-02
ENSG00000165028	NIPSNAP3B	HGNC:23641	protein_coding	-0.558	1.12e-02
ENSG00000137261	KIAA0319	HGNC:21580	protein_coding	-0.557	3.87e-02
ENSG00000182732	RGS6	HGNC:10002	protein_coding	-0.557	3.91e-02
ENSG00000164332	UBLCP1	HGNC:28110	protein_coding	-0.557	1.02e-02
ENSG00000114573	ATP6V1A	HGNC:851	protein_coding	-0.555	4.50e-02
ENSG00000184905	TCEAL2	HGNC:29818	protein_coding	-0.554	1.85e-02
ENSG00000221946	FXYD7	HGNC:4034	protein_coding	-0.554	1.02e-02
ENSG00000070961	ATP2B1	HGNC:814	protein_coding	-0.553	3.06e-02
ENSG00000134326	CMPK2	HGNC:27015	protein_coding	-0.553	3.62e-02
ENSG00000004779	NDUFAB1	HGNC:7694	protein_coding	-0.55	1.03e-02
ENSG00000138814	PPP3CA	HGNC:9314	protein_coding	-0.549	4.23e-02
ENSG00000136153	LMO7	HGNC:6646	protein_coding	-0.549	4.52e-02
ENSG00000186310	NAP1L3	HGNC:7639	protein_coding	-0.548	3.54e-02
ENSG00000167550	RHEBL1	HGNC:21166	protein_coding	-0.548	2.90e-02
ENSG00000095203	EPB41L4B	HGNC:19818	protein_coding	-0.548	3.66e-02
ENSG00000091972	CD200	HGNC:7203	protein_coding	-0.548	3.55e-02
ENSG00000135002	RFK	HGNC:30324	protein_coding	-0.547	2.75e-02
ENSG00000131507	NDFIP1	HGNC:17592	protein_coding	-0.546	1.82e-02
ENSG00000165533	TTC8	HGNC:20087	protein_coding	-0.546	1.68e-02
ENSG00000112053	SLC26A8	HGNC:14468	protein_coding	-0.545	3.12e-02
ENSG00000164087	POC1A	HGNC:24488	protein_coding	-0.545	9.30e-03
ENSG00000132821	VSTM2L	HGNC:16096	protein_coding	-0.545	2.02e-02
ENSG00000165169	DYNLT3	HGNC:11694	protein_coding	-0.544	2.35e-02
ENSG00000050767	COL23A1	HGNC:22990	protein_coding	-0.544	1.06e-02
ENSG00000107758	PPP3CB	HGNC:9315	protein_coding	-0.544	2.77e-02
ENSG00000239672	NME1	HGNC:7849	protein_coding	-0.544	1.90e-02
ENSG00000010438	PRSS3	HGNC:9486	protein_coding	-0.543	6.11e-03
ENSG00000132837	DMGDH	HGNC:24475	protein_coding	-0.543	1.40e-02
ENSG00000185420	SMYD3	HGNC:15513	protein_coding	-0.543	1.60e-02
ENSG00000116120	FARSB	HGNC:17800	protein_coding	-0.542	1.01e-02
ENSG00000055813	CCDC85A	HGNC:29400	protein_coding	-0.541	2.47e-02
ENSG00000164418	GRIK2	HGNC:4580	protein_coding	-0.54	2.09e-02
ENSG00000182400	TRAPPC6B	HGNC:23066	protein_coding	-0.539	1.42e-02
ENSG00000176788	BASP1	HGNC:957	protein_coding	-0.538	3.98e-02
ENSG00000106605	BLVRA	HGNC:1062	protein_coding	-0.537	4.75e-03
ENSG00000185010	F8	HGNC:3546	protein_coding	-0.537	1.37e-03
ENSG00000266967	AARSD1	HGNC:28417	protein_coding	-0.535	2.40e-03
ENSG00000142686	C1orf216	HGNC:26800	protein_coding	-0.533	3.07e-02
ENSG00000198689	SLC9A6	HGNC:11079	protein_coding	-0.532	1.34e-02
ENSG00000139112	GABARAPL1	HGNC:4068	protein_coding	-0.531	4.10e-02
ENSG00000156298	TSPAN7	HGNC:11854	protein_coding	-0.531	1.22e-02
ENSG00000111726	CMAS	HGNC:18290	protein_coding	-0.531	1.33e-02
ENSG00000128944	KNSTRN	HGNC:30767	protein_coding	-0.531	5.95e-03
ENSG00000156642	NPTN	HGNC:17867	protein_coding	-0.53	3.22e-02
ENSG00000164142	FHIP1A	HGNC:34237	protein_coding	-0.529	2.40e-02
ENSG00000136950	ARPC5L	HGNC:23366	protein_coding	-0.529	9.86e-03
ENSG00000162746	FCRLB	HGNC:26431	protein_coding	-0.528	3.97e-02
ENSG00000258102	MAP1LC3B2	HGNC:34390	protein_coding	-0.527	2.96e-02
ENSG00000186665	C17orf58	HGNC:27568	protein_coding	-0.526	7.60e-03
ENSG00000123119	NECAB1	HGNC:20983	protein_coding	-0.526	3.79e-02
ENSG00000112357	PEX7	HGNC:8860	protein_coding	-0.525	1.11e-02
ENSG00000175322	ZNF519	HGNC:30574	protein_coding	-0.524	2.22e-02
ENSG00000136521	NDUFB5	HGNC:7700	protein_coding	-0.523	9.07e-03
ENSG00000259030	FPGT-TNNI3K	HGNC:42952	protein_coding	-0.523	2.08e-02
ENSG00000197872	CYRIA	HGNC:25373	protein_coding	-0.523	3.66e-02
ENSG00000132423	COQ3	HGNC:18175	protein_coding	-0.522	1.97e-02
ENSG00000119782	FKBP1B	HGNC:3712	protein_coding	-0.522	1.67e-02
ENSG00000125962	ARMCX5	HGNC:25772	protein_coding	-0.522	1.37e-02
ENSG00000072274	TFRC	HGNC:11763	protein_coding	-0.522	1.68e-02
ENSG00000172731	LRRC20	HGNC:23421	protein_coding	-0.521	2.16e-02
ENSG00000149636	DSN1	HGNC:16165	protein_coding	-0.521	7.17e-03
ENSG00000179431	FJX1	HGNC:17166	protein_coding	-0.52	1.54e-02
ENSG00000105784	RUNDC3B	HGNC:30286	protein_coding	-0.518	3.60e-02
ENSG00000148925	BTBD10	HGNC:21445	protein_coding	-0.517	1.68e-02
ENSG00000173726	TOMM20	HGNC:20947	protein_coding	-0.517	2.92e-02
ENSG00000139220	PPFIA2	HGNC:9246	protein_coding	-0.517	2.82e-02
ENSG00000021645	NRXN3	HGNC:8010	protein_coding	-0.517	4.67e-02
ENSG00000170899	GSTA4	HGNC:4629	protein_coding	-0.516	7.19e-03
ENSG00000050030	NEXMIF	HGNC:29433	protein_coding	-0.515	3.21e-02
ENSG00000134375	TIMM17A	HGNC:17315	protein_coding	-0.514	1.00e-02
ENSG00000196990	FAM163B	HGNC:33277	protein_coding	-0.513	2.75e-02
ENSG00000151366	NDUFC2	HGNC:7706	protein_coding	-0.513	4.47e-03
ENSG00000068912	ERLEC1	HGNC:25222	protein_coding	-0.513	1.40e-02
ENSG00000013392	RWDD2A	HGNC:21385	protein_coding	-0.512	6.24e-03
ENSG00000069509	FUNDC1	HGNC:28746	protein_coding	-0.512	7.17e-03
ENSG00000270170	NCBP2AS2	HGNC:25121	protein_coding	-0.512	7.41e-03
ENSG00000048540	LMO3	HGNC:6643	protein_coding	-0.512	1.67e-02
ENSG00000043591	ADRB1	HGNC:285	protein_coding	-0.512	3.67e-02
ENSG00000089818	NECAP1	HGNC:24539	protein_coding	-0.512	2.06e-02
ENSG00000101003	GINS1	HGNC:28980	protein_coding	-0.512	1.78e-02
ENSG00000143164	DCAF6	HGNC:30002	protein_coding	-0.511	1.52e-02
ENSG00000152580	IGSF10	HGNC:26384	protein_coding	-0.51	1.01e-02
ENSG00000261147	ENSG00000261147		protein_coding	-0.509	7.57e-03
ENSG00000147642	SYBU	HGNC:26011	protein_coding	-0.508	2.45e-02
ENSG00000152583	SPARCL1	HGNC:11220	protein_coding	-0.507	3.28e-02
ENSG00000163257	DCAF16	HGNC:25987	protein_coding	-0.507	1.53e-02
ENSG00000182810	DDX28	HGNC:17330	protein_coding	-0.506	2.06e-02
ENSG00000042317	SPATA7	HGNC:20423	protein_coding	-0.505	2.36e-02
ENSG00000154975	CA10	HGNC:1369	protein_coding	-0.505	4.10e-02
ENSG00000143106	PSMA5	HGNC:9534	protein_coding	-0.505	3.24e-03
ENSG00000168491	CCDC110	HGNC:28504	protein_coding	-0.505	2.83e-02
ENSG00000100554	ATP6V1D	HGNC:13527	protein_coding	-0.505	8.44e-03
ENSG00000129214	SHBG	HGNC:10839	protein_coding	-0.504	4.58e-02
ENSG00000067992	PDK3	HGNC:8811	protein_coding	-0.503	3.36e-02
ENSG00000040731	CDH10	HGNC:1749	protein_coding	-0.503	1.83e-02
ENSG00000165832	TRUB1	HGNC:16060	protein_coding	-0.503	1.57e-02
ENSG00000103021	CCDC113	HGNC:25002	protein_coding	-0.503	1.77e-02
ENSG00000110107	PRPF19	HGNC:17896	protein_coding	-0.503	1.34e-02
ENSG00000112149	CD83	HGNC:1703	protein_coding	-0.502	2.98e-02
ENSG00000179796	LRRC3B	HGNC:28105	protein_coding	-0.502	3.51e-02
ENSG00000198797	BRINP2	HGNC:13746	protein_coding	-0.502	3.22e-02
ENSG00000163596	ICA1L	HGNC:14442	protein_coding	-0.501	1.02e-02
ENSG00000256500	ENSG00000256500		protein_coding	-0.501	2.90e-02
ENSG00000106328	FSCN3	HGNC:3961	protein_coding	-0.5	1.96e-02
ENSG00000125821	DTD1	HGNC:16219	protein_coding	-0.5	1.35e-02
ENSG00000130558	OLFM1	HGNC:17187	protein_coding	-0.499	4.40e-02
ENSG00000159685	CHCHD6	HGNC:28184	protein_coding	-0.499	2.34e-02
ENSG00000166669	ATF7IP2	HGNC:20397	protein_coding	-0.498	8.49e-03
ENSG00000042753	AP2S1	HGNC:565	protein_coding	-0.497	6.32e-03
ENSG00000264813	ENSG00000264813		protein_coding	-0.497	4.03e-02
ENSG00000169288	MRPL1	HGNC:14275	protein_coding	-0.497	1.72e-02
ENSG00000131966	ACTR10	HGNC:17372	protein_coding	-0.495	2.76e-03
ENSG00000204899	MZT1	HGNC:33830	protein_coding	-0.495	2.55e-02
ENSG00000165678	GHITM	HGNC:17281	protein_coding	-0.495	7.18e-03
ENSG00000053372	MRTO4	HGNC:18477	protein_coding	-0.495	1.18e-02
ENSG00000156411	ATP5MJ	HGNC:1188	protein_coding	-0.495	1.67e-02
ENSG00000163923	RPL39L	HGNC:17094	protein_coding	-0.493	4.60e-03
ENSG00000151882	CCL28	HGNC:17700	protein_coding	-0.492	1.82e-02
ENSG00000129484	PARP2	HGNC:272	protein_coding	-0.492	2.48e-02
ENSG00000067221	STOML1	HGNC:14560	protein_coding	-0.492	2.67e-02
ENSG00000106733	NMRK1	HGNC:26057	protein_coding	-0.491	1.58e-02
ENSG00000102471	NDFIP2	HGNC:18537	protein_coding	-0.491	3.54e-02
ENSG00000106524	ANKMY2	HGNC:25370	protein_coding	-0.49	6.35e-03
ENSG00000105696	TMEM59L	HGNC:13237	protein_coding	-0.489	2.20e-02
ENSG00000008283	CYB561	HGNC:2571	protein_coding	-0.489	3.69e-02
ENSG00000188010	MORN2	HGNC:30166	protein_coding	-0.489	2.17e-02
ENSG00000146386	ABRACL	HGNC:21230	protein_coding	-0.488	3.54e-02
ENSG00000152234	ATP5F1A	HGNC:823	protein_coding	-0.488	1.79e-02
ENSG00000162706	CADM3	HGNC:17601	protein_coding	-0.487	2.29e-02
ENSG00000072201	LNX1	HGNC:6657	protein_coding	-0.487	3.97e-02
ENSG00000163001	CFAP36	HGNC:30540	protein_coding	-0.487	1.60e-02
ENSG00000141622	RNF165	HGNC:31696	protein_coding	-0.487	3.50e-02
ENSG00000102078	SLC25A14	HGNC:10984	protein_coding	-0.487	1.12e-02
ENSG00000115419	GLS	HGNC:4331	protein_coding	-0.486	4.19e-02
ENSG00000198729	PPP1R14C	HGNC:14952	protein_coding	-0.486	4.66e-02
ENSG00000170540	ARL6IP1	HGNC:697	protein_coding	-0.486	5.29e-03
ENSG00000281039	ENSG00000281039		protein_coding	-0.485	4.60e-03
ENSG00000011295	TTC19	HGNC:26006	protein_coding	-0.484	1.02e-02
ENSG00000153558	FBXL2	HGNC:13598	protein_coding	-0.484	4.42e-02
ENSG00000135919	SERPINE2	HGNC:8951	protein_coding	-0.484	2.73e-02
ENSG00000087095	NLK	HGNC:29858	protein_coding	-0.484	4.03e-02
ENSG00000138190	EXOC6	HGNC:23196	protein_coding	-0.484	1.90e-02
ENSG00000179222	MAGED1	HGNC:6813	protein_coding	-0.483	1.76e-02
ENSG00000114023	FAM162A	HGNC:17865	protein_coding	-0.483	1.74e-02
ENSG00000034510	TMSB10	HGNC:11879	protein_coding	-0.483	1.17e-02
ENSG00000070785	EIF2B3	HGNC:3259	protein_coding	-0.482	4.93e-03
ENSG00000261308	FIGNL2	HGNC:13287	protein_coding	-0.482	1.78e-02
ENSG00000134121	CHL1	HGNC:1939	protein_coding	-0.482	4.18e-02
ENSG00000133302	SLF1	HGNC:25408	protein_coding	-0.481	3.72e-02
ENSG00000135119	RNFT2	HGNC:25905	protein_coding	-0.481	2.43e-02
ENSG00000129295	DNAAF11	HGNC:16725	protein_coding	-0.48	3.92e-02
ENSG00000178741	COX5A	HGNC:2267	protein_coding	-0.48	1.98e-02
ENSG00000179083	FAM133A	HGNC:26748	protein_coding	-0.479	3.72e-02
ENSG00000105278	ZFR2	HGNC:29189	protein_coding	-0.479	1.78e-02
ENSG00000062282	DGAT2	HGNC:16940	protein_coding	-0.479	4.13e-02
ENSG00000162639	HENMT1	HGNC:26400	protein_coding	-0.479	1.50e-02
ENSG00000102466	FGF14	HGNC:3671	protein_coding	-0.478	3.67e-02
ENSG00000150625	GPM6A	HGNC:4460	protein_coding	-0.477	3.50e-02
ENSG00000082458	DLG3	HGNC:2902	protein_coding	-0.477	4.54e-02
ENSG00000133135	RNF128	HGNC:21153	protein_coding	-0.477	4.73e-02
ENSG00000163630	SYNPR	HGNC:16507	protein_coding	-0.477	3.72e-02
ENSG00000213920	MDP1	HGNC:28781	protein_coding	-0.476	8.54e-03
ENSG00000152154	TMEM178A	HGNC:28517	protein_coding	-0.475	2.34e-02
ENSG00000164187	LMBRD2	HGNC:25287	protein_coding	-0.475	1.40e-02
ENSG00000181610	MRPS23	HGNC:14509	protein_coding	-0.475	6.05e-03
ENSG00000156253	RWDD2B	HGNC:1302	protein_coding	-0.475	3.97e-02
ENSG00000182768	NGRN	HGNC:18077	protein_coding	-0.474	7.24e-03
ENSG00000156603	MED19	HGNC:29600	protein_coding	-0.474	7.47e-03
ENSG00000057757	PITHD1	HGNC:25022	protein_coding	-0.474	1.29e-02
ENSG00000164919	COX6C	HGNC:2285	protein_coding	-0.474	3.75e-02
ENSG00000133318	RTN3	HGNC:10469	protein_coding	-0.473	3.13e-02
ENSG00000100744	GSKIP	HGNC:20343	protein_coding	-0.473	2.08e-02
ENSG00000146701	MDH2	HGNC:6971	protein_coding	-0.473	1.09e-02
ENSG00000091483	FH	HGNC:3700	protein_coding	-0.473	1.20e-02
ENSG00000159231	CBR3	HGNC:1549	protein_coding	-0.472	1.45e-02
ENSG00000149488	TMC2	HGNC:16527	protein_coding	-0.472	1.88e-02
ENSG00000154079	SDHAF4	HGNC:20957	protein_coding	-0.472	1.35e-02
ENSG00000008056	SYN1	HGNC:11494	protein_coding	-0.472	4.56e-02
ENSG00000146350	TBC1D32	HGNC:21485	protein_coding	-0.471	2.17e-02
ENSG00000111652	COPS7A	HGNC:16758	protein_coding	-0.47	9.21e-03
ENSG00000005448	WDR54	HGNC:25770	protein_coding	-0.47	1.80e-02
ENSG00000154518	ATP5MC3	HGNC:843	protein_coding	-0.47	1.03e-02
ENSG00000135541	AHI1	HGNC:21575	protein_coding	-0.47	4.21e-02
ENSG00000205808	PLPP6	HGNC:23682	protein_coding	-0.469	1.35e-02
ENSG00000073146	MOV10L1	HGNC:7201	protein_coding	-0.469	2.64e-02
ENSG00000091140	DLD	HGNC:2898	protein_coding	-0.468	5.26e-03
ENSG00000125868	DSTN	HGNC:15750	protein_coding	-0.467	1.30e-02
ENSG00000087470	DNM1L	HGNC:2973	protein_coding	-0.466	2.20e-02
ENSG00000176563	CNTD1	HGNC:26847	protein_coding	-0.466	1.24e-02
ENSG00000137944	KYAT3	HGNC:33238	protein_coding	-0.466	4.62e-02
ENSG00000164989	CCDC171	HGNC:29828	protein_coding	-0.466	3.38e-02
ENSG00000124772	CPNE5	HGNC:2318	protein_coding	-0.465	4.77e-02
ENSG00000085415	SEH1L	HGNC:30379	protein_coding	-0.465	1.97e-02
ENSG00000050748	MAPK9	HGNC:6886	protein_coding	-0.465	4.64e-02
ENSG00000173715	C11orf80	HGNC:26197	protein_coding	-0.464	3.43e-02
ENSG00000144893	MED12L	HGNC:16050	protein_coding	-0.464	8.34e-03
ENSG00000173660	UQCRH	HGNC:12590	protein_coding	-0.464	3.41e-02
ENSG00000117155	SSX2IP	HGNC:16509	protein_coding	-0.464	4.80e-02
ENSG00000145247	OCIAD2	HGNC:28685	protein_coding	-0.464	4.84e-02
ENSG00000213585	VDAC1	HGNC:12669	protein_coding	-0.463	1.01e-02
ENSG00000154174	TOMM70	HGNC:11985	protein_coding	-0.462	1.54e-02
ENSG00000189157	FAM47E	HGNC:34343	protein_coding	-0.462	1.57e-02
ENSG00000138663	COPS4	HGNC:16702	protein_coding	-0.461	7.68e-03
ENSG00000178234	GALNT11	HGNC:19875	protein_coding	-0.461	1.91e-02
ENSG00000036448	MYOM2	HGNC:7614	protein_coding	-0.461	3.22e-02
ENSG00000181061	HIGD1A	HGNC:29527	protein_coding	-0.46	2.25e-03
ENSG00000137547	MRPL15	HGNC:14054	protein_coding	-0.46	1.79e-02
ENSG00000158623	COPG2	HGNC:2237	protein_coding	-0.46	3.56e-02
ENSG00000128654	MTX2	HGNC:7506	protein_coding	-0.458	9.43e-03
ENSG00000131779	PEX11B	HGNC:8853	protein_coding	-0.456	1.10e-02
ENSG00000004059	ARF5	HGNC:658	protein_coding	-0.455	1.90e-02
ENSG00000101489	CELF4	HGNC:14015	protein_coding	-0.455	4.42e-02
ENSG00000254858	MPV17L2	HGNC:28177	protein_coding	-0.454	2.23e-02
ENSG00000101746	NOL4	HGNC:7870	protein_coding	-0.454	4.91e-02
ENSG00000169255	B3GALNT1	HGNC:918	protein_coding	-0.454	2.67e-02
ENSG00000102409	BEX4	HGNC:25475	protein_coding	-0.453	1.65e-02
ENSG00000178105	DDX10	HGNC:2735	protein_coding	-0.453	1.02e-02
ENSG00000214128	TMEM213	HGNC:27220	protein_coding	-0.451	4.89e-02
ENSG00000137274	BPHL	HGNC:1094	protein_coding	-0.451	7.75e-03
ENSG00000144120	TMEM177	HGNC:28143	protein_coding	-0.451	4.64e-02
ENSG00000168653	NDUFS5	HGNC:7712	protein_coding	-0.45	2.63e-02
ENSG00000163633	C4orf36	HGNC:28386	protein_coding	-0.45	1.86e-02
ENSG00000259112	NDUFC2-KCTD14	HGNC:42956	protein_coding	-0.449	4.75e-03
ENSG00000165629	ATP5F1C	HGNC:833	protein_coding	-0.449	1.57e-02
ENSG00000149927	DOC2A	HGNC:2985	protein_coding	-0.448	1.05e-02
ENSG00000116918	TSNAX	HGNC:12380	protein_coding	-0.448	2.53e-02
ENSG00000169021	UQCRFS1	HGNC:12587	protein_coding	-0.448	6.11e-03
ENSG00000143158	MPC2	HGNC:24515	protein_coding	-0.448	1.56e-02
ENSG00000101132	PFDN4	HGNC:8868	protein_coding	-0.447	2.20e-02
ENSG00000177889	UBE2N	HGNC:12492	protein_coding	-0.447	1.29e-02
ENSG00000082213	C5orf22	HGNC:25639	protein_coding	-0.447	7.68e-03
ENSG00000185305	ARL15	HGNC:25945	protein_coding	-0.446	4.01e-02
ENSG00000138430	OLA1	HGNC:28833	protein_coding	-0.446	2.50e-02
ENSG00000134287	ARF3	HGNC:654	protein_coding	-0.446	1.47e-02
ENSG00000174132	FAM174A	HGNC:24943	protein_coding	-0.446	3.18e-02
ENSG00000188501	LCTL	HGNC:15583	protein_coding	-0.444	1.51e-02
ENSG00000214960	CRPPA	HGNC:37276	protein_coding	-0.444	3.32e-02
ENSG00000172336	POP7	HGNC:19949	protein_coding	-0.444	2.99e-02
ENSG00000169567	HINT1	HGNC:4912	protein_coding	-0.443	1.03e-02
ENSG00000168234	TTC39C	HGNC:26595	protein_coding	-0.443	4.96e-02
ENSG00000139364	TMEM132B	HGNC:29397	protein_coding	-0.443	2.64e-02
ENSG00000076003	MCM6	HGNC:6949	protein_coding	-0.443	1.54e-02
ENSG00000131089	ARHGEF9	HGNC:14561	protein_coding	-0.443	4.64e-02
ENSG00000131174	COX7B	HGNC:2291	protein_coding	-0.442	2.39e-02
ENSG00000155097	ATP6V1C1	HGNC:856	protein_coding	-0.442	4.73e-02
ENSG00000165300	SLITRK5	HGNC:20295	protein_coding	-0.441	3.72e-02
ENSG00000065833	ME1	HGNC:6983	protein_coding	-0.441	2.84e-03
ENSG00000198929	NOS1AP	HGNC:16859	protein_coding	-0.441	4.64e-02
ENSG00000273331	TM4SF19-DYNLT2B	HGNC:49190	protein_coding	-0.441	2.36e-02
ENSG00000072832	CRMP1	HGNC:2365	protein_coding	-0.441	3.67e-02
ENSG00000130590	SAMD10	HGNC:16129	protein_coding	-0.441	3.78e-02
ENSG00000164615	CAMLG	HGNC:1471	protein_coding	-0.44	4.68e-02
ENSG00000185737	NRG3	HGNC:7999	protein_coding	-0.44	2.43e-02
ENSG00000158019	BABAM2	HGNC:1106	protein_coding	-0.44	1.62e-02
ENSG00000135750	KCNK1	HGNC:6272	protein_coding	-0.44	3.22e-02
ENSG00000205352	PRR13	HGNC:24528	protein_coding	-0.439	5.43e-03
ENSG00000145743	FBXL17	HGNC:13615	protein_coding	-0.439	3.04e-02
ENSG00000153130	SCOC	HGNC:20335	protein_coding	-0.439	2.47e-02
ENSG00000102001	CACNA1F	HGNC:1393	protein_coding	-0.439	4.39e-02
ENSG00000154914	USP43	HGNC:20072	protein_coding	-0.439	4.17e-02
ENSG00000132432	SEC61G	HGNC:18277	protein_coding	-0.438	3.18e-02
ENSG00000164815	ORC5	HGNC:8491	protein_coding	-0.438	1.03e-02
ENSG00000104738	MCM4	HGNC:6947	protein_coding	-0.437	4.93e-02
ENSG00000134809	TIMM10	HGNC:11814	protein_coding	-0.437	3.11e-03
ENSG00000078668	VDAC3	HGNC:12674	protein_coding	-0.437	1.76e-02
ENSG00000198513	ATL1	HGNC:11231	protein_coding	-0.437	4.48e-02
ENSG00000137571	SLCO5A1	HGNC:19046	protein_coding	-0.437	2.21e-02
ENSG00000091129	NRCAM	HGNC:7994	protein_coding	-0.436	2.04e-02
ENSG00000164978	NUDT2	HGNC:8049	protein_coding	-0.436	3.10e-03
ENSG00000050426	LETMD1	HGNC:24241	protein_coding	-0.435	9.33e-03
ENSG00000205629	LCMT1	HGNC:17557	protein_coding	-0.435	4.34e-03
ENSG00000184205	TSPYL2	HGNC:24358	protein_coding	-0.435	1.55e-02
ENSG00000185414	MRPL30	HGNC:14036	protein_coding	-0.435	2.94e-03
ENSG00000171792	RHNO1	HGNC:28206	protein_coding	-0.434	4.81e-03
ENSG00000163053	SLC16A14	HGNC:26417	protein_coding	-0.433	4.81e-02
ENSG00000184220	CMSS1	HGNC:28666	protein_coding	-0.433	3.00e-02
ENSG00000104388	RAB2A	HGNC:9763	protein_coding	-0.432	1.06e-02
ENSG00000121766	ZCCHC17	HGNC:30246	protein_coding	-0.432	6.42e-03
ENSG00000049759	NEDD4L	HGNC:7728	protein_coding	-0.432	4.99e-02
ENSG00000100138	SNU13	HGNC:7819	protein_coding	-0.432	1.18e-02
ENSG00000047579	DTNBP1	HGNC:17328	protein_coding	-0.431	6.38e-03
ENSG00000059691	GATB	HGNC:8849	protein_coding	-0.431	8.10e-03
ENSG00000116752	BCAS2	HGNC:975	protein_coding	-0.431	8.29e-03
ENSG00000166913	YWHAB	HGNC:12849	protein_coding	-0.431	2.34e-02
ENSG00000143155	TIPRL	HGNC:30231	protein_coding	-0.431	1.55e-02
ENSG00000131876	SNRPA1	HGNC:11152	protein_coding	-0.43	3.87e-02
ENSG00000119865	CNRIP1	HGNC:24546	protein_coding	-0.43	1.44e-02
ENSG00000178947	SMIM10L2A	HGNC:34499	protein_coding	-0.43	4.49e-02
ENSG00000116885	OSCP1	HGNC:29971	protein_coding	-0.43	2.05e-02
ENSG00000111669	TPI1	HGNC:12009	protein_coding	-0.43	1.01e-02
ENSG00000232119	MCTS1	HGNC:23357	protein_coding	-0.429	2.97e-02
ENSG00000104290	FZD3	HGNC:4041	protein_coding	-0.429	4.76e-02
ENSG00000184831	APOO	HGNC:28727	protein_coding	-0.427	4.36e-02
ENSG00000113161	HMGCR	HGNC:5006	protein_coding	-0.427	4.46e-02
ENSG00000066557	LRRC40	HGNC:26004	protein_coding	-0.427	2.95e-02
ENSG00000100994	PYGB	HGNC:9723	protein_coding	-0.427	1.90e-02
ENSG00000104427	ZC2HC1A	HGNC:24277	protein_coding	-0.427	3.80e-02
ENSG00000116141	MARK1	HGNC:6896	protein_coding	-0.426	4.77e-02
ENSG00000137815	RTF1	HGNC:28996	protein_coding	-0.426	3.74e-02
ENSG00000103174	NAGPA	HGNC:17378	protein_coding	-0.426	1.56e-02
ENSG00000106591	MRPL32	HGNC:14035	protein_coding	-0.426	6.35e-03
ENSG00000285723	MKKS		protein_coding	-0.423	2.28e-02
ENSG00000174173	TRMT10C	HGNC:26022	protein_coding	-0.423	2.97e-02
ENSG00000184117	NIPSNAP1	HGNC:7827	protein_coding	-0.423	3.51e-02
ENSG00000186106	ANKRD46	HGNC:27229	protein_coding	-0.423	2.96e-02
ENSG00000134049	IER3IP1	HGNC:18550	protein_coding	-0.423	6.72e-03
ENSG00000128482	RNF112	HGNC:12968	protein_coding	-0.422	3.54e-02
ENSG00000166685	COG1	HGNC:6545	protein_coding	-0.422	2.11e-02
ENSG00000115902	SLC1A4	HGNC:10942	protein_coding	-0.422	4.69e-02
ENSG00000267561	ENSG00000267561		protein_coding	-0.421	4.42e-02
ENSG00000174446	SNAPC5	HGNC:15484	protein_coding	-0.421	3.12e-02
ENSG00000125841	NRSN2	HGNC:16229	protein_coding	-0.421	4.79e-02
ENSG00000114021	NIT2	HGNC:29878	protein_coding	-0.421	2.92e-02
ENSG00000166848	TERF2IP	HGNC:19246	protein_coding	-0.421	1.00e-02
ENSG00000032389	EIPR1	HGNC:12383	protein_coding	-0.42	2.13e-02
ENSG00000139200	PIANP	HGNC:25338	protein_coding	-0.42	4.13e-02
ENSG00000213123	DYNLT2B	HGNC:28482	protein_coding	-0.42	3.10e-02
ENSG00000111711	GOLT1B	HGNC:20175	protein_coding	-0.419	9.33e-03
ENSG00000154723	ATP5PF	HGNC:847	protein_coding	-0.419	3.14e-02
ENSG00000115415	STAT1	HGNC:11362	protein_coding	-0.419	4.05e-02
ENSG00000006071	ABCC8	HGNC:59	protein_coding	-0.418	3.67e-02
ENSG00000174109	UQCC4	HGNC:27558	protein_coding	-0.417	1.10e-02
ENSG00000126267	COX6B1	HGNC:2280	protein_coding	-0.417	1.36e-02
ENSG00000117395	EBNA1BP2	HGNC:15531	protein_coding	-0.416	5.29e-03
ENSG00000146007	ZMAT2	HGNC:26433	protein_coding	-0.416	5.92e-03
ENSG00000172954	LCLAT1	HGNC:26756	protein_coding	-0.416	3.41e-02
ENSG00000100246	DNAL4	HGNC:2955	protein_coding	-0.415	2.17e-02
ENSG00000129055	ANAPC13	HGNC:24540	protein_coding	-0.415	1.65e-02
ENSG00000184009	ACTG1	HGNC:144	protein_coding	-0.415	1.08e-02
ENSG00000137494	ANKRD42	HGNC:26752	protein_coding	-0.415	1.53e-02
ENSG00000197223	C1D	HGNC:29911	protein_coding	-0.415	1.05e-02
ENSG00000198331	HYLS1	HGNC:26558	protein_coding	-0.415	3.43e-02
ENSG00000065923	SLC9A7	HGNC:17123	protein_coding	-0.414	4.14e-02
ENSG00000100116	GCAT	HGNC:4188	protein_coding	-0.414	1.90e-02
ENSG00000126214	KLC1	HGNC:6387	protein_coding	-0.413	2.97e-02
ENSG00000157778	PSMG3	HGNC:22420	protein_coding	-0.413	2.20e-02
ENSG00000145819	ARHGAP26	HGNC:17073	protein_coding	-0.413	4.07e-02
ENSG00000198554	WDHD1	HGNC:23170	protein_coding	-0.412	1.21e-02
ENSG00000005486	RHBDD2	HGNC:23082	protein_coding	-0.412	2.20e-02
ENSG00000285508	MKKS		protein_coding	-0.412	2.37e-02
ENSG00000273820	USP27X	HGNC:13486	protein_coding	-0.412	4.89e-02
ENSG00000156735	BAG4	HGNC:940	protein_coding	-0.412	4.89e-02
ENSG00000169612	RAMAC	HGNC:31022	protein_coding	-0.411	1.02e-02
ENSG00000116353	MECR	HGNC:19691	protein_coding	-0.411	3.21e-02
ENSG00000167863	ATP5PD	HGNC:845	protein_coding	-0.411	3.84e-02
ENSG00000107833	NPM3	HGNC:7931	protein_coding	-0.411	4.45e-02
ENSG00000182180	MRPS16	HGNC:14048	protein_coding	-0.411	7.66e-03
ENSG00000112651	MRPL2	HGNC:14056	protein_coding	-0.41	1.36e-02
ENSG00000116761	CTH	HGNC:2501	protein_coding	-0.41	2.17e-02
ENSG00000171314	PGAM1	HGNC:8888	protein_coding	-0.41	3.81e-02
ENSG00000129596	CDO1	HGNC:1795	protein_coding	-0.409	8.29e-03
ENSG00000129355	CDKN2D	HGNC:1790	protein_coding	-0.409	3.72e-02
ENSG00000139726	DENR	HGNC:2769	protein_coding	-0.409	1.18e-02
ENSG00000005194	CIAPIN1	HGNC:28050	protein_coding	-0.408	1.32e-02
ENSG00000140876	NUDT7	HGNC:8054	protein_coding	-0.408	3.36e-02
ENSG00000196072	BLOC1S2	HGNC:20984	protein_coding	-0.407	2.99e-02
ENSG00000184056	VPS33B	HGNC:12712	protein_coding	-0.407	1.41e-02
ENSG00000285645	ENSG00000285645		protein_coding	-0.406	4.38e-02
ENSG00000156113	KCNMA1	HGNC:6284	protein_coding	-0.406	2.27e-02
ENSG00000198863	RUNDC1	HGNC:25418	protein_coding	-0.406	1.72e-02
ENSG00000182220	ATP6AP2	HGNC:18305	protein_coding	-0.406	1.56e-02
ENSG00000005469	CROT	HGNC:2366	protein_coding	-0.406	1.11e-02
ENSG00000105887	MTPN	HGNC:15667	protein_coding	-0.406	3.48e-02
ENSG00000152556	PFKM	HGNC:8877	protein_coding	-0.405	4.74e-02
ENSG00000174721	FGFBP3	HGNC:23428	protein_coding	-0.405	2.45e-02
ENSG00000161267	BDH1	HGNC:1027	protein_coding	-0.404	4.24e-02
ENSG00000177383	MAGEF1	HGNC:29639	protein_coding	-0.404	1.68e-02
ENSG00000130638	ATXN10	HGNC:10549	protein_coding	-0.403	1.92e-02
ENSG00000105220	GPI	HGNC:4458	protein_coding	-0.403	1.26e-02
ENSG00000136003	ISCU	HGNC:29882	protein_coding	-0.403	3.34e-02
ENSG00000145979	TBC1D7	HGNC:21066	protein_coding	-0.403	2.85e-02
ENSG00000126067	PSMB2	HGNC:9539	protein_coding	-0.402	4.60e-03
ENSG00000123178	SPRYD7	HGNC:14297	protein_coding	-0.402	1.20e-02
ENSG00000204271	SPIN3	HGNC:27272	protein_coding	-0.401	2.33e-02
ENSG00000184508	HDDC3	HGNC:30522	protein_coding	-0.401	1.70e-02
ENSG00000133193	FAM104A	HGNC:25918	protein_coding	-0.401	1.28e-02
ENSG00000109339	MAPK10	HGNC:6872	protein_coding	-0.399	4.66e-02
ENSG00000134590	RTL8C	HGNC:2569	protein_coding	-0.399	1.23e-02
ENSG00000165102	HGSNAT	HGNC:26527	protein_coding	-0.398	3.50e-02
ENSG00000184900	SUMO3	HGNC:11124	protein_coding	-0.398	2.45e-02
ENSG00000198836	OPA1	HGNC:8140	protein_coding	-0.398	3.43e-02
ENSG00000163626	COX18	HGNC:26801	protein_coding	-0.398	1.01e-03
ENSG00000161395	PGAP3	HGNC:23719	protein_coding	-0.398	1.40e-02
ENSG00000121671	CRY2	HGNC:2385	protein_coding	-0.398	1.78e-02
ENSG00000175193	PARL	HGNC:18253	protein_coding	-0.397	2.48e-02
ENSG00000171160	MORN4	HGNC:24001	protein_coding	-0.397	2.69e-02
ENSG00000137210	TMEM14B	HGNC:21384	protein_coding	-0.397	1.35e-02
ENSG00000102226	USP11	HGNC:12609	protein_coding	-0.396	3.08e-02
ENSG00000164258	NDUFS4	HGNC:7711	protein_coding	-0.396	1.89e-02
ENSG00000137133	HINT2	HGNC:18344	protein_coding	-0.396	4.90e-02
ENSG00000182512	GLRX5	HGNC:20134	protein_coding	-0.396	1.32e-02
ENSG00000114346	ECT2	HGNC:3155	protein_coding	-0.395	1.57e-02
ENSG00000173692	PSMD1	HGNC:9554	protein_coding	-0.395	1.03e-02
ENSG00000110200	ANAPC15	HGNC:24531	protein_coding	-0.394	1.89e-02
ENSG00000103528	SYT17	HGNC:24119	protein_coding	-0.394	1.28e-02
ENSG00000083750	RRAGB	HGNC:19901	protein_coding	-0.394	1.83e-02
ENSG00000070718	AP3M2	HGNC:570	protein_coding	-0.394	4.21e-02
ENSG00000010256	UQCRC1	HGNC:12585	protein_coding	-0.393	3.30e-02
ENSG00000141428	C18orf21	HGNC:28802	protein_coding	-0.393	1.12e-02
ENSG00000206418	RAB12	HGNC:31332	protein_coding	-0.392	4.41e-03
ENSG00000180543	TSPYL5	HGNC:29367	protein_coding	-0.391	4.33e-02
ENSG00000164683	HEY1	HGNC:4880	protein_coding	-0.391	4.17e-02
ENSG00000114956	DGUOK	HGNC:2858	protein_coding	-0.39	1.83e-02
ENSG00000170846	ENSG00000170846		protein_coding	-0.39	2.27e-02
ENSG00000184178	SCFD2	HGNC:30676	protein_coding	-0.39	1.16e-02
ENSG00000182004	SNRPE	HGNC:11161	protein_coding	-0.39	2.05e-02
ENSG00000166479	TMX3	HGNC:24718	protein_coding	-0.39	5.81e-03
ENSG00000183978	COA3	HGNC:24990	protein_coding	-0.39	2.58e-02
ENSG00000137364	TPMT	HGNC:12014	protein_coding	-0.39	1.40e-02
ENSG00000267673	FDX2	HGNC:30546	protein_coding	-0.389	2.82e-02
ENSG00000129084	PSMA1	HGNC:9530	protein_coding	-0.389	5.89e-03
ENSG00000162688	AGL	HGNC:321	protein_coding	-0.389	4.03e-02
ENSG00000170791	CHCHD7	HGNC:28314	protein_coding	-0.389	1.86e-02
ENSG00000163798	SLC4A1AP	HGNC:13813	protein_coding	-0.389	1.37e-02
ENSG00000137563	GGH	HGNC:4248	protein_coding	-0.388	4.03e-02
ENSG00000136810	TXN	HGNC:12435	protein_coding	-0.388	3.56e-02
ENSG00000115944	COX7A2L	HGNC:2289	protein_coding	-0.388	3.42e-02
ENSG00000042088	TDP1	HGNC:18884	protein_coding	-0.388	2.12e-02
ENSG00000163875	MEAF6	HGNC:25674	protein_coding	-0.388	1.90e-02
ENSG00000101856	PGRMC1	HGNC:16090	protein_coding	-0.387	3.91e-02
ENSG00000185745	IFIT1	HGNC:5407	protein_coding	-0.387	3.70e-02
ENSG00000109180	OCIAD1	HGNC:16074	protein_coding	-0.387	1.37e-02
ENSG00000091640	SPAG7	HGNC:11216	protein_coding	-0.386	1.18e-02
ENSG00000124767	GLO1	HGNC:4323	protein_coding	-0.385	4.75e-03
ENSG00000163214	DHX57	HGNC:20086	protein_coding	-0.385	2.61e-02
ENSG00000184983	NDUFA6	HGNC:7690	protein_coding	-0.384	1.40e-02
ENSG00000237190	CDKN2AIPNL	HGNC:30545	protein_coding	-0.383	4.98e-02
ENSG00000024862	CCDC28A	HGNC:21098	protein_coding	-0.383	2.69e-02
ENSG00000120509	PDZD11	HGNC:28034	protein_coding	-0.383	1.99e-02
ENSG00000127125	PPCS	HGNC:25686	protein_coding	-0.383	2.20e-02
ENSG00000187325	TAF9B	HGNC:17306	protein_coding	-0.383	7.57e-03
ENSG00000255526	NEDD8-MDP1	HGNC:39551	protein_coding	-0.382	4.07e-03
ENSG00000159199	ATP5MC1	HGNC:841	protein_coding	-0.381	3.05e-02
ENSG00000196372	ASB13	HGNC:19765	protein_coding	-0.381	4.59e-02
ENSG00000120820	GLT8D2	HGNC:24890	protein_coding	-0.381	4.71e-02
ENSG00000145029	NICN1	HGNC:18317	protein_coding	-0.38	1.99e-02
ENSG00000138030	KHK	HGNC:6315	protein_coding	-0.38	2.14e-02
ENSG00000196655	TRAPPC4	HGNC:19943	protein_coding	-0.379	1.59e-02
ENSG00000115661	STK16	HGNC:11394	protein_coding	-0.379	4.76e-02
ENSG00000116750	UCHL5	HGNC:19678	protein_coding	-0.379	3.66e-02
ENSG00000127922	SEM1	HGNC:10845	protein_coding	-0.377	3.84e-02
ENSG00000176209	SMIM19	HGNC:25166	protein_coding	-0.377	3.51e-02
ENSG00000156515	HK1	HGNC:4922	protein_coding	-0.376	4.76e-02
ENSG00000214517	PPME1	HGNC:30178	protein_coding	-0.376	3.05e-02
ENSG00000111716	LDHB	HGNC:6541	protein_coding	-0.376	2.42e-02
ENSG00000285043	ENSG00000285043		protein_coding	-0.376	2.80e-02
ENSG00000102172	SMS	HGNC:11123	protein_coding	-0.375	2.91e-02
ENSG00000114656	CFAP92	HGNC:29231	protein_coding	-0.375	2.34e-02
ENSG00000129559	NEDD8	HGNC:7732	protein_coding	-0.374	4.69e-03
ENSG00000149925	ALDOA	HGNC:414	protein_coding	-0.374	2.90e-02
ENSG00000041357	PSMA4	HGNC:9533	protein_coding	-0.374	1.62e-02
ENSG00000172301	COPRS	HGNC:28848	protein_coding	-0.373	4.67e-02
ENSG00000265354	TIMM23	HGNC:17312	protein_coding	-0.373	2.74e-02
ENSG00000163558	PRKCI	HGNC:9404	protein_coding	-0.373	2.44e-02
ENSG00000214113	LYRM4	HGNC:21365	protein_coding	-0.372	8.43e-03
ENSG00000239789	MRPS17	HGNC:14047	protein_coding	-0.372	1.59e-02
ENSG00000171960	PPIH	HGNC:14651	protein_coding	-0.372	5.24e-03
ENSG00000185386	MAPK11	HGNC:6873	protein_coding	-0.372	4.68e-02
ENSG00000185055	EFCAB10	HGNC:34531	protein_coding	-0.371	3.66e-02
ENSG00000172500	FIBP	HGNC:3705	protein_coding	-0.371	3.27e-02
ENSG00000172172	MRPL13	HGNC:14278	protein_coding	-0.37	1.35e-02
ENSG00000111731	C2CD5	HGNC:29062	protein_coding	-0.37	3.51e-02
ENSG00000167815	PRDX2	HGNC:9353	protein_coding	-0.37	2.90e-02
ENSG00000169599	NFU1	HGNC:16287	protein_coding	-0.37	1.89e-02
ENSG00000014824	SLC30A9	HGNC:1329	protein_coding	-0.369	4.34e-02
ENSG00000136104	RNASEH2B	HGNC:25671	protein_coding	-0.369	3.48e-02
ENSG00000167283	ATP5MG	HGNC:14247	protein_coding	-0.369	1.64e-02
ENSG00000120805	ARL1	HGNC:692	protein_coding	-0.369	1.36e-02
ENSG00000277791	PSMB3	HGNC:9540	protein_coding	-0.368	1.98e-02
ENSG00000211450	SELENOH	HGNC:18251	protein_coding	-0.368	2.59e-02
ENSG00000130956	HABP4	HGNC:17062	protein_coding	-0.368	3.87e-02
ENSG00000163328	GPR155	HGNC:22951	protein_coding	-0.367	3.06e-02
ENSG00000189007	ADAT2	HGNC:21172	protein_coding	-0.367	3.85e-02
ENSG00000125356	NDUFA1	HGNC:7683	protein_coding	-0.365	4.01e-02
ENSG00000159208	CIART	HGNC:25200	protein_coding	-0.365	4.18e-02
ENSG00000110955	ATP5F1B	HGNC:830	protein_coding	-0.364	4.65e-02
ENSG00000266472	MRPS21	HGNC:14046	protein_coding	-0.364	3.22e-02
ENSG00000116459	ATP5PB	HGNC:840	protein_coding	-0.364	1.51e-02
ENSG00000188266	HYKK	HGNC:34403	protein_coding	-0.363	3.09e-02
ENSG00000103769	RAB11A	HGNC:9760	protein_coding	-0.362	2.60e-02
ENSG00000138279	ANXA7	HGNC:545	protein_coding	-0.361	4.60e-03
ENSG00000163634	THOC7	HGNC:29874	protein_coding	-0.361	7.56e-03
ENSG00000115514	TXNDC9	HGNC:24110	protein_coding	-0.361	2.50e-02
ENSG00000132305	IMMT	HGNC:6047	protein_coding	-0.361	9.33e-03
ENSG00000241837	ATP5PO	HGNC:850	protein_coding	-0.361	3.94e-02
ENSG00000111058	ACSS3	HGNC:24723	protein_coding	-0.361	4.29e-02
ENSG00000133111	RFXAP	HGNC:9988	protein_coding	-0.361	1.19e-02
ENSG00000133731	IMPA1	HGNC:6050	protein_coding	-0.36	4.42e-02
ENSG00000121871	SLITRK3	HGNC:23501	protein_coding	-0.36	4.51e-02
ENSG00000215712	TMEM242	HGNC:17206	protein_coding	-0.36	1.60e-02
ENSG00000158882	TOMM40L	HGNC:25756	protein_coding	-0.359	3.30e-02
ENSG00000102595	UGGT2	HGNC:15664	protein_coding	-0.359	3.14e-02
ENSG00000116221	MRPL37	HGNC:14034	protein_coding	-0.358	1.64e-02
ENSG00000188649	CC2D2B	HGNC:31666	protein_coding	-0.358	4.14e-02
ENSG00000137806	NDUFAF1	HGNC:18828	protein_coding	-0.358	2.08e-02
ENSG00000174917	MICOS13	HGNC:33702	protein_coding	-0.357	1.79e-02
ENSG00000155876	RRAGA	HGNC:16963	protein_coding	-0.357	8.98e-03
ENSG00000285854	ENSG00000285854		protein_coding	-0.357	2.77e-02
ENSG00000151500	THYN1	HGNC:29560	protein_coding	-0.357	1.74e-02
ENSG00000149100	EIF3M	HGNC:24460	protein_coding	-0.356	1.06e-02
ENSG00000126581	BECN1	HGNC:1034	protein_coding	-0.356	1.04e-02
ENSG00000184076	UQCR10	HGNC:30863	protein_coding	-0.355	3.00e-02
ENSG00000180881	CAPS2	HGNC:16471	protein_coding	-0.355	4.17e-02
ENSG00000004961	HCCS	HGNC:4837	protein_coding	-0.355	4.11e-02
ENSG00000137760	ALKBH8	HGNC:25189	protein_coding	-0.355	3.23e-02
ENSG00000234857	HNRNPUL2-BSCL2	HGNC:49189	protein_coding	-0.355	2.08e-02
ENSG00000106299	WASL	HGNC:12735	protein_coding	-0.354	3.87e-02
ENSG00000140416	TPM1	HGNC:12010	protein_coding	-0.354	8.77e-03
ENSG00000126945	HNRNPH2	HGNC:5042	protein_coding	-0.354	5.26e-03
ENSG00000134057	CCNB1	HGNC:1579	protein_coding	-0.354	4.38e-02
ENSG00000225973	PIGBOS1	HGNC:50696	protein_coding	-0.354	3.50e-02
ENSG00000147669	POLR2K	HGNC:9198	protein_coding	-0.353	1.85e-02
ENSG00000124702	KLHDC3	HGNC:20704	protein_coding	-0.352	1.68e-02
ENSG00000100902	PSMA6	HGNC:9535	protein_coding	-0.352	1.20e-02
ENSG00000140675	SLC5A2	HGNC:11037	protein_coding	-0.352	1.64e-02
ENSG00000118473	SGIP1	HGNC:25412	protein_coding	-0.351	3.52e-02
ENSG00000144935	TRPC1	HGNC:12333	protein_coding	-0.351	4.66e-02
ENSG00000167699	GLOD4	HGNC:14111	protein_coding	-0.351	1.40e-02
ENSG00000124688	MAD2L1BP	HGNC:21059	protein_coding	-0.35	1.46e-02
ENSG00000123416	TUBA1B	HGNC:18809	protein_coding	-0.35	3.94e-02
ENSG00000100350	FOXRED2	HGNC:26264	protein_coding	-0.349	4.66e-02
ENSG00000081870	IFT25	HGNC:25019	protein_coding	-0.349	9.07e-03
ENSG00000179918	SEPHS2	HGNC:19686	protein_coding	-0.348	1.92e-02
ENSG00000105778	AVL9	HGNC:28994	protein_coding	-0.348	2.04e-02
ENSG00000198208	RPS6KL1	HGNC:20222	protein_coding	-0.348	3.97e-02
ENSG00000101421	CHMP4B	HGNC:16171	protein_coding	-0.347	1.33e-02
ENSG00000184445	KNTC1	HGNC:17255	protein_coding	-0.347	2.04e-02
ENSG00000109072	VTN	HGNC:12724	protein_coding	-0.347	3.96e-02
ENSG00000181852	RNF41	HGNC:18401	protein_coding	-0.346	2.30e-02
ENSG00000272741	ENSG00000272741		protein_coding	-0.346	2.38e-02
ENSG00000176165	FOXG1	HGNC:3811	protein_coding	-0.345	4.48e-02
ENSG00000244005	NFS1	HGNC:15910	protein_coding	-0.345	6.40e-03
ENSG00000196177	ACADSB	HGNC:91	protein_coding	-0.344	1.83e-02
ENSG00000197808	ZNF461	HGNC:21629	protein_coding	-0.344	1.52e-02
ENSG00000181191	PJA1	HGNC:16648	protein_coding	-0.342	1.73e-02
ENSG00000079785	DDX1	HGNC:2734	protein_coding	-0.342	3.42e-02
ENSG00000165637	VDAC2	HGNC:12672	protein_coding	-0.342	8.78e-03
ENSG00000084764	MAPRE3	HGNC:6892	protein_coding	-0.341	3.65e-02
ENSG00000144712	CAND2	HGNC:30689	protein_coding	-0.341	1.37e-02
ENSG00000113649	TCERG1	HGNC:15630	protein_coding	-0.341	2.05e-02
ENSG00000102897	LYRM1	HGNC:25074	protein_coding	-0.341	4.62e-02
ENSG00000165264	NDUFB6	HGNC:7701	protein_coding	-0.34	1.51e-02
ENSG00000105568	PPP2R1A	HGNC:9302	protein_coding	-0.34	2.96e-02
ENSG00000255639	ENSG00000255639		protein_coding	-0.339	4.70e-02
ENSG00000128581	IFT22	HGNC:21895	protein_coding	-0.339	2.50e-02
ENSG00000244687	UBE2V1	HGNC:12494	protein_coding	-0.338	1.37e-02
ENSG00000115233	PSMD14	HGNC:16889	protein_coding	-0.338	1.30e-02
ENSG00000114520	SNX4	HGNC:11175	protein_coding	-0.338	3.21e-02
ENSG00000132664	POLR3F	HGNC:15763	protein_coding	-0.338	2.39e-02
ENSG00000149582	TMEM25	HGNC:25890	protein_coding	-0.337	3.56e-02
ENSG00000189159	JPT1	HGNC:14569	protein_coding	-0.336	3.07e-02
ENSG00000162065	TBC1D24	HGNC:29203	protein_coding	-0.336	1.60e-02
ENSG00000137842	TMEM62	HGNC:26269	protein_coding	-0.336	2.51e-02
ENSG00000104164	BLOC1S6	HGNC:8549	protein_coding	-0.336	3.11e-02
ENSG00000116288	PARK7	HGNC:16369	protein_coding	-0.336	9.51e-03
ENSG00000170860	LSM3	HGNC:17874	protein_coding	-0.336	2.26e-02
ENSG00000166619	BLCAP	HGNC:1055	protein_coding	-0.335	4.46e-02
ENSG00000179958	DCTPP1	HGNC:28777	protein_coding	-0.335	1.01e-02
ENSG00000102804	TSC22D1	HGNC:16826	protein_coding	-0.335	3.91e-02
ENSG00000116857	TMEM9	HGNC:18823	protein_coding	-0.335	1.35e-02
ENSG00000122417	ODF2L	HGNC:29225	protein_coding	-0.334	4.42e-02
ENSG00000139180	NDUFA9	HGNC:7693	protein_coding	-0.334	3.98e-02
ENSG00000196440	ARMCX4	HGNC:28615	protein_coding	-0.334	3.41e-02
ENSG00000147400	CETN2	HGNC:1867	protein_coding	-0.334	2.64e-02
ENSG00000151465	CDC123	HGNC:16827	protein_coding	-0.333	1.03e-02
ENSG00000152193	OBI1	HGNC:20308	protein_coding	-0.333	9.57e-03
ENSG00000006757	PNPLA4	HGNC:24887	protein_coding	-0.332	4.20e-02
ENSG00000125246	CLYBL	HGNC:18355	protein_coding	-0.332	2.21e-02
ENSG00000126953	TIMM8A	HGNC:11817	protein_coding	-0.332	3.15e-02
ENSG00000254999	BRK1	HGNC:23057	protein_coding	-0.332	7.68e-03
ENSG00000198919	DZIP3	HGNC:30938	protein_coding	-0.331	3.28e-02
ENSG00000175203	DCTN2	HGNC:2712	protein_coding	-0.331	2.44e-02
ENSG00000142230	SAE1	HGNC:30660	protein_coding	-0.331	1.93e-02
ENSG00000172426	RSPH9	HGNC:21057	protein_coding	-0.331	2.12e-02
ENSG00000106153	CHCHD2	HGNC:21645	protein_coding	-0.331	3.95e-02
ENSG00000161980	POLR3K	HGNC:14121	protein_coding	-0.331	2.43e-02
ENSG00000278615	C11orf98	HGNC:51238	protein_coding	-0.33	3.85e-02
ENSG00000288564	ENSG00000288564		protein_coding	-0.33	2.87e-02
ENSG00000166189	HPS6	HGNC:18817	protein_coding	-0.33	4.26e-02
ENSG00000173545	ZNF622	HGNC:30958	protein_coding	-0.33	2.28e-02
ENSG00000087299	L2HGDH	HGNC:20499	protein_coding	-0.33	1.98e-02
ENSG00000035141	FAM136A	HGNC:25911	protein_coding	-0.329	2.64e-02
ENSG00000203791	EEF1AKMT2	HGNC:33787	protein_coding	-0.329	2.65e-02
ENSG00000122378	PRXL2A	HGNC:28651	protein_coding	-0.329	1.76e-02
ENSG00000140374	ETFA	HGNC:3481	protein_coding	-0.329	4.09e-02
ENSG00000198954	KIFBP	HGNC:23419	protein_coding	-0.328	1.35e-02
ENSG00000203705	TATDN3	HGNC:27010	protein_coding	-0.327	2.82e-02
ENSG00000048544	MRPS10	HGNC:14502	protein_coding	-0.327	8.10e-03
ENSG00000037241	RPL26L1	HGNC:17050	protein_coding	-0.327	2.35e-02
ENSG00000118680	MYL12B	HGNC:29827	protein_coding	-0.327	4.33e-02
ENSG00000170043	TRAPPC1	HGNC:19894	protein_coding	-0.327	2.93e-02
ENSG00000169490	TM2D2	HGNC:24127	protein_coding	-0.326	1.04e-02
ENSG00000105270	CLIP3	HGNC:24314	protein_coding	-0.326	3.22e-02
ENSG00000116030	SUMO1	HGNC:12502	protein_coding	-0.325	3.93e-02
ENSG00000089220	PEBP1	HGNC:8630	protein_coding	-0.325	3.61e-02
ENSG00000145414	NAF1	HGNC:25126	protein_coding	-0.324	2.97e-02
ENSG00000110888	CAPRIN2	HGNC:21259	protein_coding	-0.323	2.76e-02
ENSG00000136930	PSMB7	HGNC:9544	protein_coding	-0.323	4.30e-03
ENSG00000134480	CCNH	HGNC:1594	protein_coding	-0.322	4.63e-02
ENSG00000151553	FHIP2A	HGNC:29320	protein_coding	-0.322	2.11e-02
ENSG00000258790	ENSG00000258790		protein_coding	-0.322	8.33e-03
ENSG00000140382	HMG20A	HGNC:5001	protein_coding	-0.322	2.33e-02
ENSG00000100271	TTLL1	HGNC:1312	protein_coding	-0.322	1.43e-02
ENSG00000165355	FBXO33	HGNC:19833	protein_coding	-0.322	3.73e-02
ENSG00000178982	EIF3K	HGNC:24656	protein_coding	-0.322	2.89e-02
ENSG00000063322	MED29	HGNC:23074	protein_coding	-0.321	3.68e-02
ENSG00000283189	ENSG00000283189		protein_coding	-0.32	9.19e-03
ENSG00000242485	MRPL20	HGNC:14478	protein_coding	-0.32	4.33e-02
ENSG00000113558	SKP1	HGNC:10899	protein_coding	-0.319	1.59e-02
ENSG00000173950	XXYLT1	HGNC:26639	protein_coding	-0.319	2.30e-02
ENSG00000249209	ENSG00000249209		protein_coding	-0.318	3.19e-02
ENSG00000114902	SPCS1	HGNC:23401	protein_coding	-0.318	1.89e-02
ENSG00000131475	VPS25	HGNC:28122	protein_coding	-0.318	1.05e-02
ENSG00000025156	HSF2	HGNC:5225	protein_coding	-0.318	4.97e-02
ENSG00000218739	CEBPZOS	HGNC:49288	protein_coding	-0.318	3.81e-02
ENSG00000197603	CPLANE1	HGNC:25801	protein_coding	-0.317	3.45e-02
ENSG00000099901	RANBP1	HGNC:9847	protein_coding	-0.317	3.95e-02
ENSG00000197302	KRBOX5	HGNC:26987	protein_coding	-0.317	3.27e-02
ENSG00000125863	MKKS	HGNC:7108	protein_coding	-0.317	3.72e-02
ENSG00000140538	NTRK3	HGNC:8033	protein_coding	-0.317	4.72e-02
ENSG00000188690	UROS	HGNC:12592	protein_coding	-0.317	3.74e-02
ENSG00000170035	UBE2E3	HGNC:12479	protein_coding	-0.317	3.66e-02
ENSG00000074603	DPP8	HGNC:16490	protein_coding	-0.317	3.84e-02
ENSG00000123472	ATPAF1	HGNC:18803	protein_coding	-0.316	3.31e-02
ENSG00000138101	DTNB	HGNC:3058	protein_coding	-0.315	4.07e-02
ENSG00000130520	LSM4	HGNC:17259	protein_coding	-0.315	4.42e-02
ENSG00000134056	MRPS36	HGNC:16631	protein_coding	-0.315	2.18e-02
ENSG00000018610	STEEP1	HGNC:26239	protein_coding	-0.315	3.22e-02
ENSG00000138758	SEPTIN11	HGNC:25589	protein_coding	-0.315	3.31e-02
ENSG00000028203	VEZT	HGNC:18258	protein_coding	-0.315	4.51e-02
ENSG00000260916	CCPG1	HGNC:24227	protein_coding	-0.315	2.28e-02
ENSG00000122705	CLTA	HGNC:2090	protein_coding	-0.315	2.18e-02
ENSG00000143549	TPM3	HGNC:12012	protein_coding	-0.314	1.04e-02
ENSG00000125037	EMC3	HGNC:23999	protein_coding	-0.314	6.74e-04
ENSG00000177034	MTX3	HGNC:24812	protein_coding	-0.314	2.01e-02
ENSG00000157895	C12orf43	HGNC:25719	protein_coding	-0.313	4.80e-02
ENSG00000143742	SRP9	HGNC:11304	protein_coding	-0.313	3.26e-02
ENSG00000166171	DPCD	HGNC:24542	protein_coding	-0.313	3.15e-02
ENSG00000196290	NIF3L1	HGNC:13390	protein_coding	-0.313	2.65e-02
ENSG00000123983	ACSL3	HGNC:3570	protein_coding	-0.312	3.79e-02
ENSG00000118454	ANKRD13C	HGNC:25374	protein_coding	-0.312	3.25e-02
ENSG00000137996	RTCA	HGNC:17981	protein_coding	-0.312	3.86e-02
ENSG00000181789	COPG1	HGNC:2236	protein_coding	-0.311	3.88e-02
ENSG00000109536	FRG1	HGNC:3954	protein_coding	-0.311	4.45e-02
ENSG00000100417	PMM1	HGNC:9114	protein_coding	-0.31	3.02e-02
ENSG00000176903	PNMA1	HGNC:9158	protein_coding	-0.31	3.34e-02
ENSG00000196262	PPIA	HGNC:9253	protein_coding	-0.309	3.30e-02
ENSG00000205981	DNAJC19	HGNC:30528	protein_coding	-0.309	2.87e-02
ENSG00000015153	YAF2	HGNC:17363	protein_coding	-0.309	2.67e-02
ENSG00000158828	PINK1	HGNC:14581	protein_coding	-0.309	1.70e-02
ENSG00000092108	SCFD1	HGNC:20726	protein_coding	-0.308	2.34e-02
ENSG00000086504	MRPL28	HGNC:14484	protein_coding	-0.308	4.32e-02
ENSG00000272414	FAM47E-STBD1	HGNC:44667	protein_coding	-0.308	1.45e-02
ENSG00000129128	SPCS3	HGNC:26212	protein_coding	-0.308	1.51e-02
ENSG00000183520	UTP11	HGNC:24329	protein_coding	-0.307	1.12e-02
ENSG00000106028	SSBP1	HGNC:11317	protein_coding	-0.307	2.87e-02
ENSG00000165669	FAM204A	HGNC:25794	protein_coding	-0.307	2.63e-02
ENSG00000112992	NNT	HGNC:7863	protein_coding	-0.307	2.33e-02
ENSG00000187713	TMEM203	HGNC:28217	protein_coding	-0.306	1.31e-02
ENSG00000143207	COP1	HGNC:17440	protein_coding	-0.306	1.41e-02
ENSG00000198492	YTHDF2	HGNC:31675	protein_coding	-0.305	2.15e-02
ENSG00000156471	PTDSS1	HGNC:9587	protein_coding	-0.305	2.64e-02
ENSG00000175606	TMEM70	HGNC:26050	protein_coding	-0.305	3.75e-02
ENSG00000137876	RSL24D1	HGNC:18479	protein_coding	-0.305	5.00e-02
ENSG00000162517	PEF1	HGNC:30009	protein_coding	-0.305	1.72e-02
ENSG00000168894	RNF181	HGNC:28037	protein_coding	-0.305	1.52e-02
ENSG00000113643	RARS1	HGNC:9870	protein_coding	-0.304	3.14e-02
ENSG00000126088	UROD	HGNC:12591	protein_coding	-0.304	1.63e-02
ENSG00000136463	TACO1	HGNC:24316	protein_coding	-0.303	3.13e-02
ENSG00000213619	NDUFS3	HGNC:7710	protein_coding	-0.302	4.01e-02
ENSG00000138443	ABI2	HGNC:24011	protein_coding	-0.301	3.67e-02
ENSG00000011523	CEP68	HGNC:29076	protein_coding	-0.301	3.39e-02
ENSG00000135336	ORC3	HGNC:8489	protein_coding	-0.3	2.96e-02
ENSG00000151353	TMEM18	HGNC:25257	protein_coding	-0.3	3.92e-02
ENSG00000167807	ENSG00000167807		protein_coding	-0.3	4.29e-02
ENSG00000145715	RASA1	HGNC:9871	protein_coding	-0.299	2.89e-02
ENSG00000204536	CCHCR1	HGNC:13930	protein_coding	-0.299	2.05e-02
ENSG00000137038	DMAC1	HGNC:30536	protein_coding	-0.299	1.35e-02
ENSG00000165283	STOML2	HGNC:14559	protein_coding	-0.299	7.14e-03
ENSG00000205659	LIN52	HGNC:19856	protein_coding	-0.299	3.87e-02
ENSG00000172586	CHCHD1	HGNC:23518	protein_coding	-0.298	4.96e-02
ENSG00000103035	PSMD7	HGNC:9565	protein_coding	-0.298	2.72e-02
ENSG00000075415	SLC25A3	HGNC:10989	protein_coding	-0.298	3.85e-02
[truncated: 1,729 more rows]

## Sheet: common
ens_gene	symbol	gene_type	log2FoldChange_FG	log2FoldChange_HIP
ENSG00000287844	ENSG00000287844	lncRNA	-1.52169	-3.91594
ENSG00000255474	GAU1	lncRNA	0.593577	-3.70387
ENSG00000251187	ENSG00000251187	lncRNA	0.616848	-3.53687
ENSG00000278811	LINC00624	lncRNA	0.65186	-2.81449
ENSG00000287901	ENSG00000287901	lncRNA	-0.905086	-2.70209
ENSG00000224116	INHBA-AS1	lncRNA	-1.04988	-2.6531
ENSG00000287841	ENSG00000287841	lncRNA	-1.14446	-2.3716
ENSG00000261325	LINC02192	lncRNA	-1.26389	-2.27516
ENSG00000248673	LINC01331	lncRNA	-1.21238	-2.1811
ENSG00000254102	BHLHE22-AS1	lncRNA	-0.948848	-2.16667
ENSG00000229672	ENSG00000229672	lncRNA	-1.19411	-2.11822
ENSG00000283445	ENSG00000283445	lncRNA	-1.57467	-2.1015
ENSG00000225539	LINC01821	lncRNA	-1.43041	-1.9972
ENSG00000251450	RASGRF2-AS1	lncRNA	-0.744194	-1.95753
ENSG00000286818	ENSG00000286818	lncRNA	-1.10214	-1.94297
ENSG00000287805	ENSG00000287805	lncRNA	-1.11387	-1.86304
ENSG00000225937	PCA3	lncRNA	1.25062	-1.82295
ENSG00000286428	ENSG00000286428	lncRNA	-1.10543	-1.82054
ENSG00000233290	ENSG00000233290	lncRNA	-1.45887	-1.80085
ENSG00000242428	CFAP20DC-AS1	lncRNA	-1.07878	-1.73607
ENSG00000285898	ENSG00000285898	lncRNA	-1.24142	-1.70689
ENSG00000286481	ENSG00000286481	lncRNA	-1.17218	-1.69693
ENSG00000226519	LINC00390	lncRNA	-1.41988	-1.6599
ENSG00000248473	LINC01962	lncRNA	-1.61885	-1.60831
ENSG00000281160	ENSG00000281160	lncRNA	-1.02085	-1.59289
ENSG00000261026	ENSG00000261026	lncRNA	-1.25786	-1.51928
ENSG00000230133	LINC01721	lncRNA	-1.01181	-1.48094
ENSG00000255087	ENSG00000255087	lncRNA	-1.20779	-1.47568
ENSG00000287583	ENSG00000287583	lncRNA	-1.12567	-1.44777
ENSG00000261340	LINC01616	lncRNA	-0.721546	-1.4459
ENSG00000278727	ENSG00000278727	lncRNA	-1.027	-1.43146
ENSG00000233208	LINC00642	lncRNA	-0.863904	-1.42436
ENSG00000226828	LINC02774	lncRNA	-1.07781	-1.41249
ENSG00000260328	ENSG00000260328	lncRNA	-0.898581	-1.39991
ENSG00000277159	ENSG00000277159	lncRNA	-0.805863	-1.39062
ENSG00000287516	ENSG00000287516	lncRNA	-1.03062	-1.37394
ENSG00000283538	ENSG00000283538	lncRNA	-0.829907	-1.37235
ENSG00000239332	LINC01119	lncRNA	-0.788089	-1.37023
ENSG00000216863	LY86-AS1	lncRNA	-1.03924	-1.35512
ENSG00000288020	ENSG00000288020	lncRNA	-0.691959	-1.33671
ENSG00000225978	HAR1A	lncRNA	-0.788593	-1.32748
ENSG00000244063	ENSG00000244063	lncRNA	-1.07995	-1.31557
ENSG00000231533	ENSG00000231533	lncRNA	-0.729003	-1.31186
ENSG00000286084	ENSG00000286084	lncRNA	-1.15678	-1.30671
ENSG00000229727	ENSG00000229727	lncRNA	-1.13934	-1.29743
ENSG00000206187	LINC02346	lncRNA	-1.04313	-1.283
ENSG00000286389	ENSG00000286389	lncRNA	-0.736656	-1.27554
ENSG00000285572	ENSG00000285572	lncRNA	-1.73965	-1.2697
ENSG00000287720	ENSG00000287720	lncRNA	-0.691412	-1.2578
ENSG00000259583	ALDH1A3-AS1	lncRNA	-0.432068	-1.22248
ENSG00000287900	ENSG00000287900	lncRNA	-0.591614	-1.22216
ENSG00000270883	ENSG00000270883	lncRNA	-0.955341	-1.21056
ENSG00000271614	ATP2B1-AS1	lncRNA	-0.87806	-1.20032
ENSG00000285652	ENSG00000285652	lncRNA	-1.21686	-1.19796
ENSG00000224609	FGGY-DT	lncRNA	-0.962251	-1.19315
ENSG00000287705	ENSG00000287705	lncRNA	-0.386579	-1.18285
ENSG00000242242	NECTIN3-AS1	lncRNA	-1.17376	-1.18075
ENSG00000225465	RFPL1S	lncRNA	-0.61936	-1.16971
ENSG00000185904	LINC00839	lncRNA	-0.671586	-1.16763
ENSG00000230393	ENSG00000230393	lncRNA	-1.24118	-1.12558
ENSG00000274718	ENSG00000274718	lncRNA	-0.751727	-1.07947
ENSG00000231312	MAP4K3-DT	lncRNA	-0.645274	-1.07598
ENSG00000267651	ENSG00000267651	lncRNA	-0.757738	-1.0582
ENSG00000259153	MAP3K9-DT	lncRNA	-0.653402	-1.04636
ENSG00000283294	ENSG00000283294	lncRNA	-0.886162	-1.02532
ENSG00000237737	DCTN1-AS1	lncRNA	-0.612666	-1.01825
ENSG00000248441	LETR1	lncRNA	-0.64426	-1.01368
ENSG00000228824	MIR4500HG	lncRNA	-0.671726	-1.00866
ENSG00000272121	ENSG00000272121	lncRNA	-0.834335	-1.00618
ENSG00000205562	FLRT2-AS1	lncRNA	-0.791752	-1.00208
ENSG00000260163	ENSG00000260163	lncRNA	-1.09978	-0.992609
ENSG00000258768	ENSG00000258768	lncRNA	-0.631057	-0.984335
ENSG00000251600	ENSG00000251600	lncRNA	-0.916464	-0.975155
ENSG00000258399	MIR493HG	lncRNA	-0.401818	-0.971046
ENSG00000253596	ENSG00000253596	lncRNA	-1.24732	-0.958878
ENSG00000233351	ENSG00000233351	lncRNA	0.876536	-0.939023
ENSG00000268996	MAN1B1-DT	lncRNA	-0.824432	-0.933643
ENSG00000248360	LINC00504	lncRNA	-0.730876	-0.875696
ENSG00000234405	ENSG00000234405	lncRNA	-0.612915	-0.865596
ENSG00000261188	TFIP11-DT	lncRNA	-0.54341	-0.858359
ENSG00000257135	ODC1-DT	lncRNA	-0.815726	-0.832189
ENSG00000271755	ENSG00000271755	lncRNA	-0.493893	-0.826054
ENSG00000261654	ENSG00000261654	lncRNA	-0.971866	-0.776747
ENSG00000205959	ENSG00000205959	lncRNA	-0.695914	-0.758712
ENSG00000226149	ENSG00000226149	lncRNA	0.53861	-0.7557
ENSG00000250320	EDIL3-DT	lncRNA	0.493826	-0.727366
ENSG00000231769	ENSG00000231769	lncRNA	-0.717034	-0.690176
ENSG00000288557	ENSG00000288557	lncRNA	-0.732335	-0.658837
ENSG00000254531	FLJ20021	lncRNA	-0.442755	-0.650929
ENSG00000251022	THAP9-AS1	lncRNA	-0.421303	-0.521637
ENSG00000247950	SEC24B-AS1	lncRNA	-0.417169	-0.516023
ENSG00000286888	ENSG00000286888	lncRNA	-1.61921	-0.512382
ENSG00000234456	MAGI2-AS3	lncRNA	0.41446	0.60602
ENSG00000249348	UGDH-AS1	lncRNA	0.614983	0.662993
ENSG00000257027	ENSG00000257027	lncRNA	0.685543	0.678633
ENSG00000254343	ENSG00000254343	lncRNA	0.496716	0.703241
ENSG00000234160	ENSG00000234160	lncRNA	0.486111	0.739877
ENSG00000258458	OXA1L-DT	lncRNA	0.726064	0.740517
ENSG00000259366	ENSG00000259366	lncRNA	0.786445	0.753254
ENSG00000258634	ENSG00000258634	lncRNA	0.329454	0.763883
ENSG00000240770	C21orf91-OT1	lncRNA	1.12009	0.805426
ENSG00000272910	ENSG00000272910	lncRNA	0.583064	0.806177
ENSG00000177337	DLGAP1-AS1	lncRNA	0.632635	0.815254
ENSG00000261114	ENSG00000261114	lncRNA	0.715456	0.820965
ENSG00000226125	LINC01907	lncRNA	0.802998	0.862357
ENSG00000261270	ENSG00000261270	lncRNA	0.836313	0.885164
ENSG00000239828	CCDC54-AS1	lncRNA	1.18108	0.88908
ENSG00000282390	ENSG00000282390	lncRNA	1.01775	0.88967
ENSG00000275672	ENSG00000275672	lncRNA	0.603872	0.895434
ENSG00000269958	ENSG00000269958	lncRNA	0.462553	0.897553
ENSG00000231528	FAM225A	lncRNA	0.775503	0.914834
ENSG00000259349	APPBP2-DT	lncRNA	0.80765	0.939221
ENSG00000275709	ENSG00000275709	lncRNA	0.969884	0.954309
ENSG00000238194	PHACTR3-AS1	lncRNA	0.760145	0.957128
ENSG00000285999	ENSG00000285999	lncRNA	1.76974	1.02467
ENSG00000255874	PRECSIT	lncRNA	-0.798565	1.03629
ENSG00000228624	HDAC2-AS2	lncRNA	0.791285	1.04244
ENSG00000237166	LINC01792	lncRNA	1.1914	1.05774
ENSG00000274272	ENSG00000274272	lncRNA	0.618427	1.06082
ENSG00000224307	LINC02975	lncRNA	1.09486	1.07535
ENSG00000272156	ENSG00000272156	lncRNA	0.837209	1.09184
ENSG00000273599	ENSG00000273599	lncRNA	0.715305	1.09251
ENSG00000287110	ACAD9-DT	lncRNA	1.22542	1.09528
ENSG00000231304	SGO1-AS1	lncRNA	1.7933	1.09785
ENSG00000228058	LINC01736	lncRNA	1.0495	1.1051
ENSG00000259143	ENSG00000259143	lncRNA	1.69552	1.10554
ENSG00000269439	PGLS-DT	lncRNA	0.550517	1.11899
ENSG00000286965	ENSG00000286965	lncRNA	1.32961	1.12642
ENSG00000246560	UBE2D3-AS1	lncRNA	0.694854	1.13932
ENSG00000224924	LINC00320	lncRNA	0.747832	1.14345
ENSG00000272906	ENSG00000272906	lncRNA	0.582945	1.15159
ENSG00000266903	CEACAM16-AS1	lncRNA	1.30098	1.15556
ENSG00000177369	FLJ40194	lncRNA	0.837898	1.17396
ENSG00000214043	LINC02347	lncRNA	-1.22229	1.1931
ENSG00000224950	ENSG00000224950	lncRNA	1.18198	1.20314
ENSG00000230149	ENSG00000230149	lncRNA	0.925735	1.21361
ENSG00000233461	ENSG00000233461	lncRNA	0.56154	1.21465
ENSG00000229832	ENSG00000229832	lncRNA	1.21828	1.21825
ENSG00000260633	ENSG00000260633	lncRNA	1.31884	1.22544
ENSG00000228408	ENSG00000228408	lncRNA	1.70142	1.23431
ENSG00000259891	ENSG00000259891	lncRNA	0.462875	1.24436
ENSG00000228392	ENSG00000228392	lncRNA	1.0954	1.29102
ENSG00000273356	LINC02019	lncRNA	0.849732	1.29507
ENSG00000225643	ENSG00000225643	lncRNA	0.806567	1.31591
ENSG00000287044	ENSG00000287044	lncRNA	0.837159	1.32718
ENSG00000225408	ENSG00000225408	lncRNA	0.604846	1.3336
ENSG00000257181	ENSG00000257181	lncRNA	0.320267	1.33388
ENSG00000269967	ENSG00000269967	lncRNA	1.71348	1.3459
ENSG00000251364	SYT9-AS1	lncRNA	0.524499	1.34668
ENSG00000254860	TMEM9B-AS1	lncRNA	0.682015	1.35397
ENSG00000224536	CSRP1-AS1	lncRNA	0.885462	1.36008
ENSG00000287431	RENO1	lncRNA	0.863096	1.36309
ENSG00000285769	ENSG00000285769	lncRNA	1.0542	1.36415
ENSG00000278642	ENSG00000278642	lncRNA	0.968847	1.41005
ENSG00000259005	ENSG00000259005	lncRNA	1.50709	1.41159
ENSG00000233117	LINC00702	lncRNA	0.869208	1.41312
ENSG00000235513	L3MBTL2-AS1	lncRNA	0.475856	1.43284
ENSG00000227392	HPN-AS1	lncRNA	1.00255	1.45537
ENSG00000249740	OSMR-DT	lncRNA	-0.639913	1.4659
ENSG00000281692	PACRG-AS1	lncRNA	1.19713	1.47385
ENSG00000230825	LINC03016	lncRNA	1.40351	1.49077
ENSG00000205056	LINC02397	lncRNA	1.19974	1.51036
ENSG00000287927	ENSG00000287927	lncRNA	0.967668	1.51635
ENSG00000260971	ENSG00000260971	lncRNA	1.32836	1.53061
ENSG00000234056	LINC00463	lncRNA	1.28657	1.54637
ENSG00000266573	ENSG00000266573	lncRNA	-1.46746	1.55008
ENSG00000286658	ENSG00000286658	lncRNA	0.971396	1.55147
ENSG00000235189	ENSG00000235189	lncRNA	1.0261	1.56801
ENSG00000266923	ENSG00000266923	lncRNA	1.23906	1.57064
ENSG00000259807	ENSG00000259807	lncRNA	1.39275	1.57744
ENSG00000259780	ENSG00000259780	lncRNA	0.560787	1.5814
ENSG00000260788	CEDORA	lncRNA	1.68468	1.59257
ENSG00000235033	DAAM2-AS1	lncRNA	0.901356	1.60361
ENSG00000261241	LINC02128	lncRNA	1.26764	1.62833
ENSG00000237863	IRS4-AS1	lncRNA	1.07973	1.63197
ENSG00000286271	ENSG00000286271	lncRNA	1.27757	1.63214
ENSG00000231427	LINC01445	lncRNA	1.3333	1.63609
ENSG00000286558	ENSG00000286558	lncRNA	1.35503	1.64846
ENSG00000248100	ENSG00000248100	lncRNA	1.19102	1.66296
ENSG00000250198	LINC02199	lncRNA	1.22197	1.66714
ENSG00000287043	ENSG00000287043	lncRNA	1.8549	1.75315
ENSG00000248714	ZNF652-AS1	lncRNA	1.00773	1.76227
ENSG00000236653	LINC01923	lncRNA	-1.27328	1.76657
ENSG00000265702	ENSG00000265702	lncRNA	0.71777	1.78448
ENSG00000274184	ENSG00000274184	lncRNA	1.35993	1.79721
ENSG00000275830	LINC03082	lncRNA	1.07942	1.81064
ENSG00000275465	ENSG00000275465	lncRNA	0.759549	1.821
ENSG00000237422	ENSG00000237422	lncRNA	0.72253	1.85641
ENSG00000269553	ENSG00000269553	lncRNA	1.58781	1.85718
ENSG00000276980	ENSG00000276980	lncRNA	1.81953	1.8654
ENSG00000234690	EPCAM-DT	lncRNA	1.01636	1.87471
ENSG00000224429	LINC00539	lncRNA	0.71056	1.88554
ENSG00000263220	ENSG00000263220	lncRNA	0.90864	1.89392
ENSG00000229512	ENSG00000229512	lncRNA	1.30941	1.90926
ENSG00000203721	LINC00862	lncRNA	1.19017	1.91231
ENSG00000258811	ENSG00000258811	lncRNA	0.902847	1.91851
ENSG00000240567	LINC02067	lncRNA	0.482998	1.91901
ENSG00000287306	ENSG00000287306	lncRNA	1.74305	1.9461
ENSG00000261710	ENSG00000261710	lncRNA	0.897292	1.95902
ENSG00000287270	ENSG00000287270	lncRNA	1.13508	1.9657
ENSG00000274331	ENSG00000274331	lncRNA	1.23517	1.9679
ENSG00000261329	ENSG00000261329	lncRNA	0.927114	1.99017
ENSG00000270020	ENSG00000270020	lncRNA	0.783408	1.99515
ENSG00000277587	ENSG00000277587	lncRNA	1.10308	2.03517
ENSG00000225683	PACRG-AS3	lncRNA	1.11616	2.09144
ENSG00000270640	ENSG00000270640	lncRNA	1.30268	2.10006
ENSG00000260439	LMF1-AS1	lncRNA	0.811436	2.15613
ENSG00000251442	LINC01094	lncRNA	1.06399	2.18952
ENSG00000259668	ENSG00000259668	lncRNA	0.656052	2.23971
ENSG00000258483	LINC02251	lncRNA	1.78751	2.27057
ENSG00000262039	ENSG00000262039	lncRNA	1.52723	2.33852
ENSG00000287680	ENSG00000287680	lncRNA	1.44907	2.35529
ENSG00000257702	LBX2-AS1	lncRNA	0.97868	2.40507
ENSG00000287236	ENSG00000287236	lncRNA	1.4062	2.43178
ENSG00000250948	ENSG00000250948	lncRNA	1.81278	2.43508
ENSG00000248323	LUCAT1	lncRNA	0.483992	2.52562
ENSG00000286186	ENSG00000286186	lncRNA	0.837958	2.53717
ENSG00000241956	LINC03000	lncRNA	-0.942491	2.55634
ENSG00000245532	NEAT1	lncRNA	0.828603	2.6032
ENSG00000273113	ENSG00000273113	lncRNA	1.55804	2.62313
ENSG00000287949	ENSG00000287949	lncRNA	2.28843	2.94744
ENSG00000287538	ENSG00000287538	lncRNA	1.30779	3.19237
ENSG00000287806	ENSG00000287806	lncRNA	1.46987	3.3153
ENSG00000228541	ENSG00000228541	lncRNA	1.48365	3.4785
ENSG00000287689	ENSG00000287689	lncRNA	2.28612	4.53921
ENSG00000164694	FNDC1	protein_coding	1.17103	-5.45154
ENSG00000158486	DNAH3	protein_coding	1.60955	-3.20394
ENSG00000159212	CLIC6	protein_coding	2.0361	-2.96446
ENSG00000186198	SLC51B	protein_coding	0.685332	-2.69479
ENSG00000115194	SLC30A3	protein_coding	-0.931563	-2.64702
ENSG00000163395	IGFN1	protein_coding	-1.11251	-2.60143
ENSG00000077327	SPAG6	protein_coding	1.14803	-2.60123
ENSG00000130720	FIBCD1	protein_coding	2.07661	-2.57698
ENSG00000126838	PZP	protein_coding	1.45188	-2.50343
ENSG00000163793	DNAJC5G	protein_coding	-0.920616	-2.49972
ENSG00000091181	IL5RA	protein_coding	1.84455	-2.49231
ENSG00000162992	NEUROD1	protein_coding	-0.846111	-2.43704
ENSG00000138100	TRIM54	protein_coding	-0.746237	-2.35059
ENSG00000134443	GRP	protein_coding	-1.75096	-2.3155
ENSG00000089199	CHGB	protein_coding	-0.8239	-2.25611
ENSG00000166558	SLC38A8	protein_coding	-0.987329	-2.23054
ENSG00000140798	ABCC12	protein_coding	-1.10293	-2.17935
ENSG00000117069	ST6GALNAC5	protein_coding	-0.978875	-2.17588
ENSG00000261594	TPBGL	protein_coding	-0.853821	-2.16072
ENSG00000196600	SLC22A25	protein_coding	-0.968295	-2.15511
ENSG00000125869	LAMP5	protein_coding	-1.00496	-2.13117
ENSG00000183662	TAFA1	protein_coding	-0.81906	-2.11896
ENSG00000197057	DTHD1	protein_coding	1.65633	-2.09949
ENSG00000213085	CFAP45	protein_coding	1.32285	-2.07782
ENSG00000255274	SMIM35	protein_coding	2.13853	-2.06952
ENSG00000030304	MUSK	protein_coding	1.47605	-2.03389
ENSG00000115718	PROC	protein_coding	0.697912	-2.03308
ENSG00000167754	KLK5	protein_coding	-0.850406	-2.03101
ENSG00000167646	DNAAF3	protein_coding	1.06016	-2.02534
ENSG00000174460	ZCCHC12	protein_coding	-0.776655	-2.00689
ENSG00000198774	RASSF9	protein_coding	1.99796	-1.99284
ENSG00000176601	MAP3K19	protein_coding	1.35406	-1.98439
ENSG00000141194	OR4D1	protein_coding	-1.39396	-1.97697
ENSG00000277639	CHD9NB	protein_coding	2.18775	-1.96521
ENSG00000123901	GPR83	protein_coding	-0.794323	-1.96308
ENSG00000132821	VSTM2L	protein_coding	-0.544644	-1.95936
ENSG00000166959	MS4A8	protein_coding	-1.47694	-1.94731
ENSG00000136099	PCDH8	protein_coding	-0.811111	-1.94708
ENSG00000164794	KCNV1	protein_coding	-1.13774	-1.92513
ENSG00000185055	EFCAB10	protein_coding	-0.371458	-1.8957
ENSG00000144407	PTH2R	protein_coding	-0.860825	-1.87365
ENSG00000075275	CELSR1	protein_coding	0.95603	-1.86871
ENSG00000286015	ENSG00000286015	protein_coding	-0.747006	-1.86599
ENSG00000165194	PCDH19	protein_coding	-0.771399	-1.84355
ENSG00000104327	CALB1	protein_coding	-0.998868	-1.8264
ENSG00000117724	CENPF	protein_coding	-0.944497	-1.80475
ENSG00000143365	RORC	protein_coding	1.42995	-1.80198
ENSG00000179388	EGR3	protein_coding	-0.60076	-1.77441
ENSG00000105289	TJP3	protein_coding	0.984208	-1.74946
ENSG00000273540	AGBL1	protein_coding	-1.60734	-1.7367
ENSG00000134343	ANO3	protein_coding	-0.838925	-1.72329
ENSG00000135116	HRK	protein_coding	0.557316	-1.71982
ENSG00000111837	MAK	protein_coding	0.541134	-1.68949
ENSG00000107821	KAZALD1	protein_coding	-0.729307	-1.68864
ENSG00000124785	NRN1	protein_coding	-0.861915	-1.67342
ENSG00000172426	RSPH9	protein_coding	-0.330952	-1.64952
ENSG00000162621	LRRC53	protein_coding	-0.910388	-1.64436
ENSG00000171617	ENC1	protein_coding	-0.912505	-1.64146
ENSG00000185742	C11orf87	protein_coding	-0.857011	-1.62987
ENSG00000243480	AMY2A	protein_coding	-1.00722	-1.58895
ENSG00000091136	LAMB1	protein_coding	-0.9211	-1.58014
ENSG00000156140	ADAMTS3	protein_coding	-1.01557	-1.5498
ENSG00000119782	FKBP1B	protein_coding	-0.52235	-1.5474
ENSG00000070159	PTPN3	protein_coding	-0.729349	-1.54473
ENSG00000177511	ST8SIA3	protein_coding	-0.557832	-1.52372
ENSG00000114656	CFAP92	protein_coding	-0.374717	-1.52291
ENSG00000164129	NPY5R	protein_coding	-0.782966	-1.51705
ENSG00000011677	GABRA3	protein_coding	-0.591684	-1.50252
ENSG00000171962	DRC3	protein_coding	0.312122	-1.49569
ENSG00000278535	DHRS11	protein_coding	-0.638286	-1.48528
ENSG00000145632	PLK2	protein_coding	-0.637826	-1.48515
ENSG00000136267	DGKB	protein_coding	-0.988701	-1.47879
ENSG00000169676	DRD5	protein_coding	-0.754547	-1.46865
ENSG00000108878	CACNG1	protein_coding	-1.24649	-1.46756
ENSG00000214376	VSTM5	protein_coding	-0.787833	-1.46624
ENSG00000113100	CDH9	protein_coding	-0.97143	-1.45589
ENSG00000165973	NELL1	protein_coding	-0.923978	-1.4504
ENSG00000184613	NELL2	protein_coding	-0.655468	-1.44866
ENSG00000010438	PRSS3	protein_coding	-0.543478	-1.44397
ENSG00000047249	ATP6V1H	protein_coding	-0.63413	-1.44369
ENSG00000174145	NWD2	protein_coding	-0.787567	-1.43994
ENSG00000004838	ZMYND10	protein_coding	1.0866	-1.43591
ENSG00000188674	C2orf80	protein_coding	-0.79269	-1.43267
ENSG00000106367	AP1S1	protein_coding	-0.605282	-1.42874
ENSG00000166448	TMEM130	protein_coding	-0.626488	-1.41964
ENSG00000266202	ENSG00000266202	protein_coding	-0.777495	-1.41836
ENSG00000168658	VWA3B	protein_coding	1.20601	-1.41616
ENSG00000102003	SYP	protein_coding	-0.655632	-1.41119
ENSG00000184307	ZDHHC23	protein_coding	-0.559884	-1.40765
ENSG00000183153	GJD3	protein_coding	-0.585244	-1.40512
ENSG00000152495	CAMK4	protein_coding	-0.736027	-1.38986
ENSG00000141622	RNF165	protein_coding	-0.486896	-1.36544
ENSG00000137267	TUBB2A	protein_coding	-0.651416	-1.35911
ENSG00000175643	RMI2	protein_coding	-0.802902	-1.35862
ENSG00000078328	RBFOX1	protein_coding	-0.765993	-1.35361
ENSG00000170091	NSG2	protein_coding	-0.594011	-1.34975
ENSG00000138814	PPP3CA	protein_coding	-0.549448	-1.34028
ENSG00000082458	DLG3	protein_coding	-0.476947	-1.3371
ENSG00000174808	BTC	protein_coding	-0.640491	-1.33196
ENSG00000146386	ABRACL	protein_coding	-0.487905	-1.33068
ENSG00000008118	CAMK1G	protein_coding	-0.639922	-1.31999
ENSG00000112290	WASF1	protein_coding	-0.580528	-1.31882
ENSG00000164100	NDST3	protein_coding	-0.780593	-1.31732
ENSG00000178965	ERICH3	protein_coding	-0.756778	-1.31401
ENSG00000232859	LYRM9	protein_coding	-0.84104	-1.31251
ENSG00000128218	VPREB3	protein_coding	-1.06917	-1.30285
ENSG00000125851	PCSK2	protein_coding	-0.580648	-1.29532
ENSG00000113161	HMGCR	protein_coding	-0.426959	-1.28057
ENSG00000119508	NR4A3	protein_coding	0.76517	-1.27208
ENSG00000178947	SMIM10L2A	protein_coding	-0.429839	-1.26608
ENSG00000187094	CCK	protein_coding	-0.665037	-1.26518
ENSG00000104140	RHOV	protein_coding	-0.939173	-1.2611
ENSG00000157064	NMNAT2	protein_coding	-0.745146	-1.25685
ENSG00000124721	DNAH8	protein_coding	-1.19047	-1.25462
ENSG00000100246	DNAL4	protein_coding	-0.4152	-1.25112
ENSG00000164924	YWHAZ	protein_coding	-0.55994	-1.2333
ENSG00000168490	PHYHIP	protein_coding	-0.627298	-1.23268
ENSG00000159625	DRC7	protein_coding	1.02988	-1.22919
ENSG00000105143	SLC1A6	protein_coding	-0.57123	-1.22672
ENSG00000154975	CA10	protein_coding	-0.505135	-1.22573
ENSG00000110148	CCKBR	protein_coding	-0.635637	-1.22127
ENSG00000005486	RHBDD2	protein_coding	-0.41238	-1.21509
ENSG00000135002	RFK	protein_coding	-0.546809	-1.21476
ENSG00000112486	CCR6	protein_coding	-0.667547	-1.21416
ENSG00000133135	RNF128	protein_coding	-0.47673	-1.20765
ENSG00000157152	SYN2	protein_coding	-0.738781	-1.20714
ENSG00000154277	UCHL1	protein_coding	-0.629511	-1.2031
ENSG00000156298	TSPAN7	protein_coding	-0.531086	-1.19799
ENSG00000221823	PPP3R1	protein_coding	-0.632026	-1.19668
ENSG00000113946	CLDN16	protein_coding	-0.773544	-1.19195
ENSG00000005448	WDR54	protein_coding	-0.470141	-1.1853
ENSG00000169744	LDB2	protein_coding	-0.731098	-1.18287
ENSG00000110931	CAMKK2	protein_coding	-0.575792	-1.17981
ENSG00000239672	NME1	protein_coding	-0.544006	-1.17787
ENSG00000145247	OCIAD2	protein_coding	-0.463568	-1.17531
ENSG00000120899	PTK2B	protein_coding	-0.586808	-1.17444
ENSG00000171224	FAM241B	protein_coding	-0.733113	-1.17006
ENSG00000152822	GRM1	protein_coding	-0.609955	-1.15682
ENSG00000196950	SLC39A10	protein_coding	-0.808838	-1.15143
ENSG00000198934	MAGEE1	protein_coding	-0.639686	-1.134
ENSG00000004660	CAMKK1	protein_coding	-0.668494	-1.13331
ENSG00000188316	ENO4	protein_coding	0.679272	-1.13319
ENSG00000102837	OLFM4	protein_coding	-1.36296	-1.1281
ENSG00000139220	PPFIA2	protein_coding	-0.516829	-1.12269
ENSG00000107518	ATRNL1	protein_coding	-0.637008	-1.1224
ENSG00000130643	CALY	protein_coding	-0.669867	-1.11953
ENSG00000142686	C1orf216	protein_coding	-0.533053	-1.11857
ENSG00000185774	KCNIP4	protein_coding	-0.828632	-1.11761
ENSG00000159685	CHCHD6	protein_coding	-0.498575	-1.11629
ENSG00000138115	CYP2C8	protein_coding	-0.88387	-1.10819
ENSG00000059588	TARBP1	protein_coding	-0.824134	-1.10763
ENSG00000131089	ARHGEF9	protein_coding	-0.442605	-1.10213
ENSG00000097021	ACOT7	protein_coding	-0.567241	-1.09759
ENSG00000075340	ADD2	protein_coding	-0.615645	-1.09208
ENSG00000125864	BFSP1	protein_coding	-0.684196	-1.08796
ENSG00000130558	OLFM1	protein_coding	-0.49886	-1.08727
ENSG00000138028	CGREF1	protein_coding	-0.57544	-1.0812
ENSG00000105696	TMEM59L	protein_coding	-0.489213	-1.08099
ENSG00000072858	SIDT1	protein_coding	-0.854032	-1.08068
ENSG00000156642	NPTN	protein_coding	-0.530003	-1.07729
ENSG00000103021	CCDC113	protein_coding	-0.502637	-1.07139
ENSG00000163618	CADPS	protein_coding	-0.594909	-1.05875
ENSG00000137494	ANKRD42	protein_coding	-0.414855	-1.05251
ENSG00000139174	PRICKLE1	protein_coding	-0.566137	-1.04355
ENSG00000121871	SLITRK3	protein_coding	-0.359551	-1.03519
ENSG00000072832	CRMP1	protein_coding	-0.440877	-1.01581
ENSG00000186260	MRTFB	protein_coding	-0.605249	-1.01195
ENSG00000159199	ATP5MC1	protein_coding	-0.381022	-1.00985
ENSG00000157423	HYDIN	protein_coding	0.742847	-1.00651
ENSG00000128482	RNF112	protein_coding	-0.422457	-1.00068
ENSG00000189410	SH2D5	protein_coding	-0.680355	-0.996773
ENSG00000214944	ARHGEF28	protein_coding	-0.643704	-0.995506
ENSG00000168000	BSCL2	protein_coding	-0.59174	-0.986608
ENSG00000203760	CENPW	protein_coding	-0.620327	-0.986339
ENSG00000162981	LRATD1	protein_coding	-0.826199	-0.980816
ENSG00000130770	ATP5IF1	protein_coding	-0.64472	-0.963457
ENSG00000062282	DGAT2	protein_coding	-0.4788	-0.963441
ENSG00000008056	SYN1	protein_coding	-0.47151	-0.960657
ENSG00000179431	FJX1	protein_coding	-0.51998	-0.960075
ENSG00000156253	RWDD2B	protein_coding	-0.474632	-0.959775
ENSG00000169851	PCDH7	protein_coding	-0.68935	-0.951782
ENSG00000179222	MAGED1	protein_coding	-0.483443	-0.951399
ENSG00000102385	DRP2	protein_coding	-0.604124	-0.950567
ENSG00000134490	TMEM241	protein_coding	-0.559208	-0.947483
ENSG00000116885	OSCP1	protein_coding	-0.429837	-0.942559
ENSG00000215252	GOLGA8B	protein_coding	-0.814271	-0.933756
ENSG00000162706	CADM3	protein_coding	-0.487081	-0.932629
ENSG00000145882	PCYOX1L	protein_coding	-0.740864	-0.931184
ENSG00000134940	ACRV1	protein_coding	-0.607355	-0.928488
ENSG00000091651	ORC6	protein_coding	-0.579566	-0.921216
ENSG00000136950	ARPC5L	protein_coding	-0.528543	-0.919722
ENSG00000137261	KIAA0319	protein_coding	-0.557198	-0.913289
ENSG00000105568	PPP2R1A	protein_coding	-0.339653	-0.908003
ENSG00000186094	AGBL4	protein_coding	-0.728892	-0.903571
ENSG00000198929	NOS1AP	protein_coding	-0.441178	-0.898596
ENSG00000105784	RUNDC3B	protein_coding	-0.517906	-0.897357
ENSG00000084764	MAPRE3	protein_coding	-0.341376	-0.896703
ENSG00000165379	LRFN5	protein_coding	-0.67714	-0.893854
ENSG00000184117	NIPSNAP1	protein_coding	-0.422827	-0.885261
ENSG00000003147	ICA1	protein_coding	-0.817729	-0.878366
ENSG00000130590	SAMD10	protein_coding	-0.440728	-0.875141
ENSG00000188266	HYKK	protein_coding	-0.362917	-0.870299
ENSG00000165533	TTC8	protein_coding	-0.545745	-0.864412
ENSG00000196872	CRACDL	protein_coding	-0.570554	-0.862075
ENSG00000166685	COG1	protein_coding	-0.422444	-0.861038
ENSG00000100271	TTLL1	protein_coding	-0.322113	-0.848004
ENSG00000102226	USP11	protein_coding	-0.396351	-0.832384
ENSG00000184205	TSPYL2	protein_coding	-0.434606	-0.829442
ENSG00000067221	STOML1	protein_coding	-0.491767	-0.821983
ENSG00000081803	CADPS2	protein_coding	-0.667539	-0.815909
ENSG00000125841	NRSN2	protein_coding	-0.421143	-0.812672
ENSG00000118473	SGIP1	protein_coding	-0.351006	-0.794776
ENSG00000152556	PFKM	protein_coding	-0.405149	-0.786002
ENSG00000214517	PPME1	protein_coding	-0.375784	-0.785145
ENSG00000166619	BLCAP	protein_coding	-0.335458	-0.784049
ENSG00000198554	WDHD1	protein_coding	-0.412463	-0.775342
ENSG00000134287	ARF3	protein_coding	-0.446231	-0.773251
ENSG00000204851	PNMA8B	protein_coding	-0.575677	-0.771616
ENSG00000166171	DPCD	protein_coding	-0.31304	-0.769531
ENSG00000152969	JAKMIP1	protein_coding	-0.59847	-0.768592
ENSG00000146701	MDH2	protein_coding	-0.472958	-0.763963
ENSG00000106299	WASL	protein_coding	-0.354432	-0.753976
ENSG00000138190	EXOC6	protein_coding	-0.483785	-0.749864
ENSG00000145248	SLC10A4	protein_coding	-0.662922	-0.748916
ENSG00000130649	CYP2E1	protein_coding	-0.78432	-0.747915
ENSG00000172954	LCLAT1	protein_coding	-0.415836	-0.741329
ENSG00000089123	TASP1	protein_coding	-0.56234	-0.741139
ENSG00000188690	UROS	protein_coding	-0.316672	-0.736475
ENSG00000134317	GRHL1	protein_coding	-0.65686	-0.72939
ENSG00000105220	GPI	protein_coding	-0.40324	-0.725896
ENSG00000285043	ENSG00000285043	protein_coding	-0.375523	-0.718944
ENSG00000149925	ALDOA	protein_coding	-0.373901	-0.715864
ENSG00000116353	MECR	protein_coding	-0.411151	-0.715475
ENSG00000053372	MRTO4	protein_coding	-0.494811	-0.714041
ENSG00000137815	RTF1	protein_coding	-0.426366	-0.711763
ENSG00000168234	TTC39C	protein_coding	-0.443241	-0.701425
ENSG00000180509	KCNE1	protein_coding	0.954363	-0.697544
ENSG00000165995	CACNB2	protein_coding	-0.617289	-0.696649
ENSG00000171160	MORN4	protein_coding	-0.396548	-0.692788
ENSG00000050767	COL23A1	protein_coding	-0.544093	-0.690503
ENSG00000181610	MRPS23	protein_coding	-0.474983	-0.679813
ENSG00000138101	DTNB	protein_coding	-0.315316	-0.675124
ENSG00000135119	RNFT2	protein_coding	-0.480842	-0.669349
ENSG00000108825	PTGES3L-AARSD1	protein_coding	-0.558429	-0.66924
ENSG00000164418	GRIK2	protein_coding	-0.539705	-0.667601
ENSG00000143761	ARF1	protein_coding	-0.274671	-0.664316
ENSG00000188010	MORN2	protein_coding	-0.488567	-0.65759
ENSG00000115685	PPP1R7	protein_coding	-0.276888	-0.653159
ENSG00000129295	DNAAF11	protein_coding	-0.480125	-0.652455
ENSG00000063601	MTMR1	protein_coding	-0.263324	-0.650678
ENSG00000170035	UBE2E3	protein_coding	-0.316569	-0.636382
ENSG00000172731	LRRC20	protein_coding	-0.520994	-0.631236
ENSG00000086504	MRPL28	protein_coding	-0.308229	-0.627371
ENSG00000158019	BABAM2	protein_coding	-0.440043	-0.626092
ENSG00000266967	AARSD1	protein_coding	-0.534951	-0.625524
ENSG00000122641	INHBA	protein_coding	1.54005	-0.617923
ENSG00000234857	HNRNPUL2-BSCL2	protein_coding	-0.35466	-0.616974
ENSG00000121671	CRY2	protein_coding	-0.397513	-0.615684
ENSG00000140538	NTRK3	protein_coding	-0.316672	-0.614804
ENSG00000105778	AVL9	protein_coding	-0.347996	-0.610718
ENSG00000189007	ADAT2	protein_coding	-0.366665	-0.598728
ENSG00000175265	GOLGA8A	protein_coding	-0.602909	-0.592592
ENSG00000267673	FDX2	protein_coding	-0.389166	-0.585122
ENSG00000182197	EXT1	protein_coding	-0.276922	-0.579836
ENSG00000116857	TMEM9	protein_coding	-0.335109	-0.579049
ENSG00000167371	PRRT2	protein_coding	-0.56799	-0.55313
ENSG00000105270	CLIP3	protein_coding	-0.326088	-0.550666
ENSG00000144120	TMEM177	protein_coding	-0.450505	-0.545753
ENSG00000135541	AHI1	protein_coding	-0.469512	-0.536408
ENSG00000130347	RTN4IP1	protein_coding	-0.610736	-0.526234
ENSG00000005194	CIAPIN1	protein_coding	-0.408481	-0.521672
ENSG00000184056	VPS33B	protein_coding	-0.406813	-0.517184
ENSG00000145029	NICN1	protein_coding	-0.380463	-0.511866
ENSG00000178105	DDX10	protein_coding	-0.452651	-0.5104
ENSG00000158882	TOMM40L	protein_coding	-0.359183	-0.510195
ENSG00000254858	MPV17L2	protein_coding	-0.454213	-0.508028
ENSG00000062038	CDH3	protein_coding	-0.648442	-0.491335
ENSG00000180881	CAPS2	protein_coding	-0.355387	-0.480498
ENSG00000164989	CCDC171	protein_coding	-0.46575	-0.47802
ENSG00000176410	DNAJC30	protein_coding	-0.59982	-0.472187
ENSG00000032389	EIPR1	protein_coding	-0.420185	-0.462196
ENSG00000241878	PISD	protein_coding	-0.278521	-0.456376
ENSG00000283189	ENSG00000283189	protein_coding	-0.320292	-0.446305
ENSG00000244687	UBE2V1	protein_coding	-0.33846	-0.434458
ENSG00000214113	LYRM4	protein_coding	-0.372029	-0.431883
ENSG00000068438	FTSJ1	protein_coding	-0.170386	-0.428581
ENSG00000198408	OGA	protein_coding	-0.241765	-0.427942
ENSG00000136842	TMOD1	protein_coding	-0.264856	-0.415975
ENSG00000121542	SEC22A	protein_coding	-0.232263	-0.412077
ENSG00000185420	SMYD3	protein_coding	-0.543174	-0.387337
ENSG00000181991	MRPS11	protein_coding	-0.223638	-0.375209
ENSG00000143207	COP1	protein_coding	-0.30607	-0.341103
ENSG00000086758	HUWE1	protein_coding	0.218434	-0.238147
ENSG00000104133	SPG11	protein_coding	0.213567	0.264105
ENSG00000166024	R3HCC1L	protein_coding	0.293791	0.270696
ENSG00000135679	MDM2	protein_coding	0.313967	0.280698
ENSG00000100485	SOS2	protein_coding	0.329533	0.283383
ENSG00000112234	FBXL4	protein_coding	0.299411	0.286137
ENSG00000118482	PHF3	protein_coding	0.501848	0.28915
ENSG00000154845	PPP4R1	protein_coding	0.233363	0.299707
ENSG00000065243	PKN2	protein_coding	0.338126	0.30608
ENSG00000122008	POLK	protein_coding	0.333696	0.311619
ENSG00000178177	LCORL	protein_coding	0.426418	0.319902
ENSG00000124151	NCOA3	protein_coding	0.307012	0.336332
ENSG00000165240	ATP7A	protein_coding	0.443092	0.340285
ENSG00000172466	ZNF24	protein_coding	0.637105	0.341634
ENSG00000122482	ZNF644	protein_coding	0.403966	0.349319
ENSG00000159658	EFCAB14	protein_coding	0.315225	0.35319
ENSG00000103479	RBL2	protein_coding	0.377741	0.356064
ENSG00000076053	RBM7	protein_coding	0.401913	0.361599
ENSG00000137845	ADAM10	protein_coding	0.410958	0.36434
ENSG00000135837	CEP350	protein_coding	0.369475	0.368488
ENSG00000159086	PAXBP1	protein_coding	0.342861	0.372165
ENSG00000140265	ZSCAN29	protein_coding	0.32206	0.373198
ENSG00000125952	MAX	protein_coding	0.406236	0.377834
ENSG00000139946	PELI2	protein_coding	0.453809	0.380317
ENSG00000158615	PPP1R15B	protein_coding	0.338137	0.382902
ENSG00000168795	ZBTB5	protein_coding	0.377951	0.389087
ENSG00000165494	PCF11	protein_coding	0.300021	0.391444
ENSG00000160310	PRMT2	protein_coding	0.348645	0.400815
ENSG00000072501	SMC1A	protein_coding	0.41304	0.401355
ENSG00000122783	CYREN	protein_coding	0.4142	0.409219
ENSG00000156162	DPY19L4	protein_coding	0.339329	0.411771
ENSG00000096717	SIRT1	protein_coding	0.414107	0.425098
ENSG00000133131	MORC4	protein_coding	0.605012	0.425122
ENSG00000113658	SMAD5	protein_coding	0.33458	0.432218
ENSG00000079999	KEAP1	protein_coding	0.367103	0.436613
ENSG00000177125	ZBTB34	protein_coding	0.466008	0.440661
ENSG00000116668	SWT1	protein_coding	0.380172	0.441242
ENSG00000111961	SASH1	protein_coding	0.469833	0.446064
ENSG00000166439	RNF169	protein_coding	0.423993	0.446452
ENSG00000187736	NHEJ1	protein_coding	0.374013	0.44938
ENSG00000109323	MANBA	protein_coding	0.299147	0.45988
ENSG00000118263	KLF7	protein_coding	0.353507	0.460243
ENSG00000085982	USP40	protein_coding	0.33638	0.463065
ENSG00000158411	MITD1	protein_coding	0.446154	0.464029
ENSG00000070756	PABPC1	protein_coding	0.354297	0.464428
ENSG00000143157	POGK	protein_coding	0.582381	0.464825
ENSG00000118007	STAG1	protein_coding	0.26465	0.466731
ENSG00000186522	SEPTIN10	protein_coding	0.562781	0.470089
ENSG00000174718	RESF1	protein_coding	0.412429	0.475373
ENSG00000122566	HNRNPA2B1	protein_coding	0.323313	0.478125
ENSG00000123636	BAZ2B	protein_coding	0.354668	0.478661
ENSG00000187514	PTMA	protein_coding	0.443202	0.482518
ENSG00000126804	ZBTB1	protein_coding	0.465372	0.482648
ENSG00000153922	CHD1	protein_coding	0.391016	0.483785
ENSG00000145794	MEGF10	protein_coding	0.611193	0.483895
ENSG00000280537	ENSG00000280537	protein_coding	0.44391	0.485361
ENSG00000126777	KTN1	protein_coding	0.402498	0.487387
ENSG00000104205	SGK3	protein_coding	0.47547	0.495171
ENSG00000065978	YBX1	protein_coding	0.486392	0.496286
ENSG00000155545	MIER3	protein_coding	0.355018	0.501787
ENSG00000083168	KAT6A	protein_coding	0.447165	0.50568
ENSG00000254788	CKLF-CMTM1	protein_coding	0.3783	0.511691
ENSG00000101972	STAG2	protein_coding	0.517002	0.511831
ENSG00000066855	MTFR1	protein_coding	0.300929	0.519508
ENSG00000137502	RAB30	protein_coding	0.407093	0.523216
ENSG00000165632	TAF3	protein_coding	0.366382	0.523614
ENSG00000109381	ELF2	protein_coding	0.377293	0.525568
ENSG00000072736	NFATC3	protein_coding	0.56013	0.533743
ENSG00000122435	TRMT13	protein_coding	0.404624	0.534873
ENSG00000166025	AMOTL1	protein_coding	0.300926	0.538317
ENSG00000131652	THOC6	protein_coding	0.259868	0.540002
ENSG00000058673	ZC3H11A	protein_coding	0.587931	0.541633
ENSG00000154124	OTULIN	protein_coding	0.600181	0.542072
ENSG00000257315	ZBED6	protein_coding	0.589801	0.543694
ENSG00000119638	NEK9	protein_coding	0.316112	0.54742
ENSG00000010292	NCAPD2	protein_coding	0.537879	0.549321
ENSG00000140262	TCF12	protein_coding	0.687849	0.549818
ENSG00000090060	PAPOLA	protein_coding	0.461709	0.550304
ENSG00000101868	POLA1	protein_coding	0.36396	0.550637
ENSG00000185278	ZBTB37	protein_coding	0.629073	0.555648
ENSG00000146373	RNF217	protein_coding	0.583427	0.55587
ENSG00000166912	MTMR10	protein_coding	0.633675	0.556491
ENSG00000217555	CKLF	protein_coding	0.439636	0.557064
ENSG00000124615	MOCS1	protein_coding	0.528894	0.56417
ENSG00000136051	WASHC4	protein_coding	0.407243	0.568234
ENSG00000174799	CEP135	protein_coding	0.570166	0.571056
ENSG00000030582	GRN	protein_coding	0.372462	0.571106
ENSG00000166889	PATL1	protein_coding	0.375712	0.577482
ENSG00000105856	HBP1	protein_coding	0.717464	0.584145
ENSG00000067900	ROCK1	protein_coding	0.357121	0.588602
ENSG00000108349	CASC3	protein_coding	0.47337	0.590644
ENSG00000170802	FOXN2	protein_coding	0.749984	0.590779
ENSG00000130962	PRRG1	protein_coding	0.695175	0.592825
ENSG00000257923	CUX1	protein_coding	0.238743	0.593354
ENSG00000180370	PAK2	protein_coding	0.35885	0.594952
ENSG00000132635	PCED1A	protein_coding	0.333942	0.596
ENSG00000021300	PLEKHB1	protein_coding	0.507485	0.597772
ENSG00000116679	IVNS1ABP	protein_coding	0.928028	0.598152
ENSG00000150760	DOCK1	protein_coding	0.585001	0.601579
ENSG00000168887	C2orf68	protein_coding	0.464043	0.601824
ENSG00000136518	ACTL6A	protein_coding	0.603921	0.602024
ENSG00000187239	FNBP1	protein_coding	0.361291	0.603578
ENSG00000157827	FMNL2	protein_coding	0.715976	0.604082
ENSG00000137710	RDX	protein_coding	0.602023	0.604419
ENSG00000012983	MAP4K5	protein_coding	0.439477	0.604493
ENSG00000149311	ATM	protein_coding	0.895343	0.604719
ENSG00000172888	ZNF621	protein_coding	0.578712	0.605157
ENSG00000166398	GARRE1	protein_coding	0.599198	0.607618
ENSG00000080200	CRYBG3	protein_coding	0.529349	0.610259
ENSG00000136861	CDK5RAP2	protein_coding	0.40432	0.611439
ENSG00000143458	GABPB2	protein_coding	0.443876	0.614748
ENSG00000127483	HP1BP3	protein_coding	0.541919	0.618642
ENSG00000012048	BRCA1	protein_coding	0.469772	0.625073
ENSG00000144445	KANSL1L	protein_coding	0.370249	0.627436
ENSG00000170836	PPM1D	protein_coding	0.593504	0.627646
ENSG00000147050	KDM6A	protein_coding	0.72557	0.628043
ENSG00000196935	SRGAP1	protein_coding	0.572378	0.63059
ENSG00000171606	ZNF274	protein_coding	0.466633	0.633457
ENSG00000124795	DEK	protein_coding	0.339175	0.634855
ENSG00000033327	GAB2	protein_coding	0.631697	0.635834
ENSG00000155111	CDK19	protein_coding	0.61141	0.64239
ENSG00000141458	NPC1	protein_coding	0.700124	0.645321
ENSG00000112531	QKI	protein_coding	0.524944	0.645797
ENSG00000176476	SGF29	protein_coding	0.362215	0.647065
ENSG00000100596	SPTLC2	protein_coding	0.790325	0.647559
ENSG00000162924	REL	protein_coding	0.464653	0.647717
ENSG00000084093	REST	protein_coding	0.49347	0.648418
ENSG00000143303	METTL25B	protein_coding	0.335192	0.65035
ENSG00000080839	RBL1	protein_coding	0.435844	0.650928
ENSG00000184005	ST6GALNAC3	protein_coding	0.58796	0.651371
ENSG00000185697	MYBL1	protein_coding	0.575873	0.657168
ENSG00000138434	ITPRID2	protein_coding	0.4479	0.669127
ENSG00000172725	CORO1B	protein_coding	0.392297	0.670473
ENSG00000162889	MAPKAPK2	protein_coding	0.455012	0.671652
ENSG00000170145	SIK2	protein_coding	0.546284	0.673884
ENSG00000150093	ITGB1	protein_coding	0.630453	0.677473
ENSG00000101695	RNF125	protein_coding	0.651858	0.678431
ENSG00000159176	CSRP1	protein_coding	0.399045	0.678754
ENSG00000147421	HMBOX1	protein_coding	0.4312	0.68035
ENSG00000170275	CRTAP	protein_coding	0.440814	0.680553
ENSG00000109854	HTATIP2	protein_coding	0.599332	0.681011
ENSG00000151491	EPS8	protein_coding	0.517932	0.682641
ENSG00000168566	SNRNP48	protein_coding	0.493169	0.686381
ENSG00000123136	DDX39A	protein_coding	0.354579	0.687925
ENSG00000013441	CLK1	protein_coding	0.687872	0.690133
ENSG00000198909	MAP3K3	protein_coding	0.340423	0.692303
ENSG00000120063	GNA13	protein_coding	0.588137	0.694246
ENSG00000182158	CREB3L2	protein_coding	0.714413	0.694277
ENSG00000155792	DEPTOR	protein_coding	0.560573	0.694658
ENSG00000154945	ANKRD40	protein_coding	0.567776	0.700754
ENSG00000161791	FMNL3	protein_coding	0.290849	0.700987
ENSG00000168264	IRF2BP2	protein_coding	0.709879	0.701482
ENSG00000044115	CTNNA1	protein_coding	0.408352	0.702648
ENSG00000135535	CD164	protein_coding	0.354639	0.702806
ENSG00000066084	DIP2B	protein_coding	0.657319	0.704169
ENSG00000171105	INSR	protein_coding	0.323415	0.705485
ENSG00000141569	TRIM65	protein_coding	0.32561	0.71009
ENSG00000047365	ARAP2	protein_coding	0.391607	0.711909
ENSG00000119004	CYP20A1	protein_coding	0.737136	0.728504
ENSG00000101974	ATP11C	protein_coding	0.578491	0.729194
ENSG00000172493	AFF1	protein_coding	0.387553	0.732122
ENSG00000183580	FBXL7	protein_coding	0.540006	0.732142
ENSG00000197594	ENPP1	protein_coding	0.542542	0.734523
ENSG00000071054	MAP4K4	protein_coding	0.759033	0.735083
ENSG00000139433	GLTP	protein_coding	0.723666	0.739404
ENSG00000285130	ENSG00000285130	protein_coding	0.766445	0.739427
ENSG00000154642	C21orf91	protein_coding	1.02132	0.739511
ENSG00000165476	REEP3	protein_coding	0.722731	0.742
ENSG00000140044	JDP2	protein_coding	0.520102	0.744183
ENSG00000185591	SP1	protein_coding	0.493752	0.746425
ENSG00000138835	RGS3	protein_coding	0.420623	0.751627
ENSG00000119950	MXI1	protein_coding	0.381828	0.752552
ENSG00000107816	LZTS2	protein_coding	0.415772	0.753193
ENSG00000057252	SOAT1	protein_coding	0.436063	0.755204
ENSG00000143418	CERS2	protein_coding	0.56363	0.762838
ENSG00000140497	SCAMP2	protein_coding	0.417699	0.763275
ENSG00000054654	SYNE2	protein_coding	0.420728	0.763739
ENSG00000184678	H2BC21	protein_coding	0.676176	0.766097
ENSG00000119139	TJP2	protein_coding	0.791478	0.766233
ENSG00000188603	CLN3	protein_coding	0.337757	0.768533
ENSG00000104324	CPQ	protein_coding	0.82654	0.773091
ENSG00000119699	TGFB3	protein_coding	0.78637	0.774367
ENSG00000213988	ZNF90	protein_coding	0.505542	0.779879
ENSG00000136451	VEZF1	protein_coding	0.727205	0.780885
ENSG00000167191	GPRC5B	protein_coding	0.543444	0.782217
ENSG00000131446	MGAT1	protein_coding	0.365079	0.782475
ENSG00000241484	ARHGAP8	protein_coding	-1.08174	0.784002
ENSG00000158813	EDA	protein_coding	0.661497	0.786779
ENSG00000169504	CLIC4	protein_coding	0.592492	0.796042
ENSG00000104472	CHRAC1	protein_coding	0.62372	0.807537
ENSG00000072786	STK10	protein_coding	0.645382	0.807644
ENSG00000109320	NFKB1	protein_coding	0.732926	0.811385
ENSG00000115282	TTC31	protein_coding	0.3013	0.81363
ENSG00000133789	SWAP70	protein_coding	0.436116	0.81475
ENSG00000104774	MAN2B1	protein_coding	0.496557	0.825434
ENSG00000064961	HMG20B	protein_coding	0.475849	0.825839
ENSG00000092529	CAPN3	protein_coding	0.718905	0.830643
ENSG00000164889	SLC4A2	protein_coding	0.778548	0.832568
ENSG00000157637	SLC38A10	protein_coding	0.359027	0.833098
ENSG00000171877	FRMD5	protein_coding	0.612752	0.835564
ENSG00000113594	LIFR	protein_coding	0.501559	0.836075
ENSG00000102699	PARP4	protein_coding	0.604579	0.837706
ENSG00000065809	FAM107B	protein_coding	0.967754	0.839946
ENSG00000160305	DIP2A	protein_coding	0.416366	0.840241
ENSG00000135378	PRRG4	protein_coding	0.87404	0.840875
ENSG00000172890	NADSYN1	protein_coding	0.529784	0.84216
ENSG00000154258	ABCA9	protein_coding	0.539675	0.842658
ENSG00000101224	CDC25B	protein_coding	0.283212	0.842991
ENSG00000092871	RFFL	protein_coding	0.465323	0.844246
ENSG00000198743	SLC5A3	protein_coding	0.675592	0.84481
ENSG00000156218	ADAMTSL3	protein_coding	1.25723	0.849295
ENSG00000267281	ATF7-NPFF	protein_coding	0.611332	0.849492
ENSG00000183160	TMEM119	protein_coding	0.850473	0.851029
ENSG00000140931	CMTM3	protein_coding	0.734591	0.853773
ENSG00000205978	NYNRIN	protein_coding	0.439806	0.860003
ENSG00000137713	PPP2R1B	protein_coding	0.579806	0.860446
ENSG00000067955	CBFB	protein_coding	0.590505	0.861068
ENSG00000285635	ENSG00000285635	protein_coding	0.979506	0.862283
ENSG00000136938	ANP32B	protein_coding	0.5191	0.862961
ENSG00000265118	ENSG00000265118	protein_coding	0.968474	0.864283
ENSG00000135473	PAN2	protein_coding	0.670511	0.864392
ENSG00000109805	NCAPG	protein_coding	0.498043	0.86932
ENSG00000176485	PLAAT3	protein_coding	0.627486	0.869814
ENSG00000187098	MITF	protein_coding	0.592109	0.872218
ENSG00000153179	RASSF3	protein_coding	0.461853	0.873066
ENSG00000103449	SALL1	protein_coding	0.69795	0.875125
ENSG00000070214	SLC44A1	protein_coding	0.83033	0.87576
ENSG00000126803	HSPA2	protein_coding	0.797263	0.875852
ENSG00000170653	ATF7	protein_coding	0.664171	0.87863
ENSG00000116096	SPR	protein_coding	0.64569	0.878653
ENSG00000146592	CREB5	protein_coding	0.603183	0.881921
ENSG00000167723	TRPV3	protein_coding	0.610691	0.885904
ENSG00000005893	LAMP2	protein_coding	0.694091	0.886011
ENSG00000152689	RASGRP3	protein_coding	1.00381	0.886133
ENSG00000107099	DOCK8	protein_coding	0.851779	0.88718
ENSG00000065361	ERBB3	protein_coding	0.818892	0.887412
ENSG00000185436	IFNLR1	protein_coding	0.51114	0.887599
ENSG00000011304	PTBP1	protein_coding	0.491392	0.889937
ENSG00000124126	PREX1	protein_coding	0.76004	0.892498
ENSG00000165566	AMER2	protein_coding	0.973429	0.896003
ENSG00000189319	FAM53B	protein_coding	0.786148	0.901434
ENSG00000135929	CYP27A1	protein_coding	0.67499	0.902332
ENSG00000129422	MTUS1	protein_coding	0.651614	0.904185
ENSG00000182853	VMO1	protein_coding	0.544035	0.904959
ENSG00000166387	PPFIBP2	protein_coding	0.846452	0.906112
ENSG00000130475	FCHO1	protein_coding	0.876887	0.908993
ENSG00000168890	TMEM150A	protein_coding	0.396438	0.909053
ENSG00000133805	AMPD3	protein_coding	0.43031	0.910185
ENSG00000143384	MCL1	protein_coding	0.451831	0.9196
ENSG00000173327	MAP3K11	protein_coding	0.545652	0.921524
ENSG00000186635	ARAP1	protein_coding	0.699423	0.921738
ENSG00000173821	RNF213	protein_coding	0.496505	0.921773
ENSG00000157483	MYO1E	protein_coding	1.06878	0.92249
ENSG00000114541	FRMD4B	protein_coding	0.934593	0.92334
ENSG00000062822	POLD1	protein_coding	0.496319	0.923584
ENSG00000182253	SYNM	protein_coding	0.351466	0.925579
ENSG00000057657	PRDM1	protein_coding	0.674391	0.926336
ENSG00000160271	RALGDS	protein_coding	0.573351	0.926492
ENSG00000108381	ASPA	protein_coding	0.906422	0.927111
ENSG00000075539	FRYL	protein_coding	0.760369	0.934474
ENSG00000176641	RNF152	protein_coding	0.945981	0.935006
ENSG00000249115	HAUS5	protein_coding	0.405817	0.935054
ENSG00000095383	TBC1D2	protein_coding	0.609797	0.938728
ENSG00000285245	ENSG00000285245	protein_coding	0.620513	0.93945
ENSG00000070495	JMJD6	protein_coding	0.967379	0.939506
ENSG00000105483	CARD8	protein_coding	0.503282	0.93964
ENSG00000176438	SYNE3	protein_coding	1.01754	0.944435
ENSG00000091073	DTX2	protein_coding	0.6903	0.945583
ENSG00000285816	ENSG00000285816	protein_coding	0.427288	0.948153
ENSG00000183864	TOB2	protein_coding	0.661294	0.958971
ENSG00000068724	TTC7A	protein_coding	0.632754	0.959748
ENSG00000080822	CLDND1	protein_coding	0.672994	0.961641
ENSG00000162944	RFTN2	protein_coding	0.895298	0.966795
ENSG00000153094	BCL2L11	protein_coding	0.659401	0.967378
ENSG00000167280	ENGASE	protein_coding	0.636431	0.96802
ENSG00000130775	THEMIS2	protein_coding	0.872797	0.96929
ENSG00000111602	TIMELESS	protein_coding	0.61359	0.97211
ENSG00000104332	SFRP1	protein_coding	1.01587	0.973059
ENSG00000137076	TLN1	protein_coding	0.664028	0.973181
ENSG00000168918	INPP5D	protein_coding	0.851375	0.978332
ENSG00000160410	SHKBP1	protein_coding	0.706875	0.980579
ENSG00000158195	WASF2	protein_coding	0.574086	0.989653
ENSG00000143409	MINDY1	protein_coding	0.764093	0.993335
ENSG00000068650	ATP11A	protein_coding	0.798409	0.994387
ENSG00000066294	CD84	protein_coding	1.10295	0.996161
ENSG00000095066	HOOK2	protein_coding	0.358102	1.00615
ENSG00000161921	CXCL16	protein_coding	0.702455	1.01124
ENSG00000109458	GAB1	protein_coding	1.002	1.01273
ENSG00000166348	USP54	protein_coding	0.872944	1.01754
ENSG00000140575	IQGAP1	protein_coding	0.948155	1.02366
ENSG00000137221	TJAP1	protein_coding	0.819706	1.02744
ENSG00000168297	PXK	protein_coding	0.844056	1.02783
ENSG00000187650	VMAC	protein_coding	0.715861	1.02984
ENSG00000283239	KBTBD11-OT1	protein_coding	0.762363	1.03066
ENSG00000269825	ENSG00000269825	protein_coding	1.24721	1.03083
ENSG00000134516	DOCK2	protein_coding	0.898309	1.03233
ENSG00000264522	OTUD7B	protein_coding	0.506691	1.03283
ENSG00000198740	ZNF652	protein_coding	0.823724	1.03779
ENSG00000120162	MOB3B	protein_coding	0.791692	1.03924
ENSG00000130309	COLGALT1	protein_coding	0.659866	1.03989
ENSG00000079337	RAPGEF3	protein_coding	0.574772	1.04513
ENSG00000134294	SLC38A2	protein_coding	0.988706	1.04565
ENSG00000164050	PLXNB1	protein_coding	0.482941	1.04584
ENSG00000105122	RASAL3	protein_coding	0.851185	1.04806
ENSG00000163131	CTSS	protein_coding	0.975322	1.04854
ENSG00000141540	TTYH2	protein_coding	0.941017	1.0494
ENSG00000120690	ELF1	protein_coding	0.828728	1.05353
ENSG00000006831	ADIPOR2	protein_coding	1.16004	1.05416
ENSG00000105974	CAV1	protein_coding	0.751058	1.05641
ENSG00000152518	ZFP36L2	protein_coding	0.630264	1.058
ENSG00000188277	C15orf62	protein_coding	0.503987	1.06041
ENSG00000112851	ERBIN	protein_coding	0.52924	1.06103
ENSG00000123080	CDKN2C	protein_coding	0.709994	1.06222
ENSG00000111644	ACRBP	protein_coding	0.751892	1.06565
ENSG00000100242	SUN2	protein_coding	0.96689	1.06616
ENSG00000184481	FOXO4	protein_coding	0.87622	1.06784
ENSG00000127946	HIP1	protein_coding	0.842741	1.07126
ENSG00000030419	IKZF2	protein_coding	0.912607	1.07461
ENSG00000182963	GJC1	protein_coding	0.656191	1.07469
ENSG00000105559	PLEKHA4	protein_coding	0.779834	1.07721
ENSG00000198604	BAZ1A	protein_coding	0.485815	1.07757
ENSG00000129250	KIF1C	protein_coding	0.857154	1.08164
ENSG00000169403	PTAFR	protein_coding	1.01961	1.08402
ENSG00000104728	ARHGEF10	protein_coding	0.741905	1.08825
ENSG00000135269	TES	protein_coding	0.730055	1.0895
ENSG00000169660	HEXD	protein_coding	0.548494	1.09548
ENSG00000168476	REEP4	protein_coding	0.593096	1.09657
ENSG00000105355	PLIN3	protein_coding	0.764181	1.09713
ENSG00000177469	CAVIN1	protein_coding	0.626688	1.09927
ENSG00000179094	PER1	protein_coding	0.575034	1.10175
ENSG00000023445	BIRC3	protein_coding	0.991238	1.10182
ENSG00000123700	KCNJ2	protein_coding	1.20845	1.10252
ENSG00000151726	ACSL1	protein_coding	0.92534	1.10873
ENSG00000114993	RTKN	protein_coding	0.660967	1.10873
ENSG00000102886	GDPD3	protein_coding	0.740385	1.10922
ENSG00000165959	CLMN	protein_coding	1.32792	1.11105
ENSG00000196187	TMEM63A	protein_coding	1.1134	1.11347
ENSG00000124813	RUNX2	protein_coding	0.556913	1.11349
ENSG00000144655	CSRNP1	protein_coding	0.539872	1.1151
ENSG00000163909	HEYL	protein_coding	0.718516	1.11513
ENSG00000099331	MYO9B	protein_coding	0.7062	1.11586
ENSG00000196569	LAMA2	protein_coding	0.764406	1.11964
ENSG00000132256	TRIM5	protein_coding	0.595854	1.11979
ENSG00000169871	TRIM56	protein_coding	0.492134	1.12883
ENSG00000076928	ARHGEF1	protein_coding	0.465656	1.12903
ENSG00000171621	SPSB1	protein_coding	0.858767	1.13083
ENSG00000168487	BMP1	protein_coding	0.498133	1.1324
ENSG00000160685	ZBTB7B	protein_coding	0.595636	1.13636
ENSG00000189056	RELN	protein_coding	1.00528	1.13849
ENSG00000139438	FAM222A	protein_coding	0.844923	1.13854
ENSG00000153721	CNKSR3	protein_coding	0.918228	1.14223
ENSG00000132002	DNAJB1	protein_coding	1.45022	1.14968
ENSG00000167994	RAB3IL1	protein_coding	0.629142	1.15157
ENSG00000100146	SOX10	protein_coding	0.806284	1.15274
ENSG00000205560	CPT1B	protein_coding	0.514449	1.15537
ENSG00000130592	LSP1	protein_coding	1.11014	1.1559
ENSG00000117298	ECE1	protein_coding	0.427951	1.15871
ENSG00000119403	PHF19	protein_coding	0.786119	1.15874
ENSG00000173068	BNC2	protein_coding	0.690136	1.1599
ENSG00000143412	ANXA9	protein_coding	0.642534	1.1616
ENSG00000011600	TYROBP	protein_coding	0.798832	1.16232
ENSG00000173253	DMRT2	protein_coding	0.820506	1.16516
ENSG00000104419	NDRG1	protein_coding	0.619144	1.16877
ENSG00000165175	MID1IP1	protein_coding	0.98149	1.17014
ENSG00000143375	CGN	protein_coding	0.873692	1.17663
ENSG00000108639	SYNGR2	protein_coding	0.782065	1.1786
ENSG00000005844	ITGAL	protein_coding	0.911486	1.18077
ENSG00000150867	PIP4K2A	protein_coding	0.73729	1.18089
ENSG00000163251	FZD5	protein_coding	0.813798	1.18331
ENSG00000173039	RELA	protein_coding	0.879135	1.18341
ENSG00000117676	RPS6KA1	protein_coding	0.826972	1.18483
ENSG00000168010	ATG16L2	protein_coding	0.678507	1.18959
ENSG00000112893	MAN2A1	protein_coding	0.99636	1.19071
ENSG00000158352	SHROOM4	protein_coding	0.95103	1.20177
ENSG00000167261	DPEP2	protein_coding	0.716955	1.20447
ENSG00000079308	TNS1	protein_coding	0.656245	1.20554
ENSG00000125820	NKX2-2	protein_coding	0.638031	1.20712
ENSG00000184343	SRPK3	protein_coding	0.50788	1.21206
ENSG00000184144	CNTN2	protein_coding	0.978523	1.21656
ENSG00000140682	TGFB1I1	protein_coding	0.719842	1.21759
ENSG00000132207	SLX1A	protein_coding	0.506231	1.22539
ENSG00000157978	LDLRAP1	protein_coding	1.00568	1.22555
ENSG00000112561	TFEB	protein_coding	0.756788	1.22715
ENSG00000164403	SHROOM1	protein_coding	0.753574	1.23479
ENSG00000158715	SLC45A3	protein_coding	0.967395	1.23586
ENSG00000135636	DYSF	protein_coding	0.799407	1.23825
ENSG00000213445	SIPA1	protein_coding	0.60583	1.24171
ENSG00000111181	SLC6A12	protein_coding	0.806481	1.24392
ENSG00000185736	ADARB2	protein_coding	0.871391	1.24586
ENSG00000106829	TLE4	protein_coding	0.728295	1.2488
ENSG00000107338	SHB	protein_coding	0.617966	1.25194
ENSG00000154493	C10orf90	protein_coding	0.808273	1.25247
ENSG00000197355	UAP1L1	protein_coding	0.597595	1.25273
ENSG00000102032	RENBP	protein_coding	0.668354	1.25782
ENSG00000115165	CYTIP	protein_coding	0.890575	1.25941
ENSG00000140479	PCSK6	protein_coding	1.20841	1.26254
ENSG00000137269	LRRC1	protein_coding	0.952395	1.26493
ENSG00000173391	OLR1	protein_coding	0.796638	1.26719
ENSG00000071991	CDH19	protein_coding	0.946308	1.27273
ENSG00000131095	GFAP	protein_coding	1.01025	1.27534
ENSG00000163377	TAFA4	protein_coding	0.794028	1.28082
ENSG00000118515	SGK1	protein_coding	0.976308	1.28206
ENSG00000149798	CDC42EP2	protein_coding	0.513576	1.28711
ENSG00000142227	EMP3	protein_coding	0.600804	1.28958
ENSG00000120457	KCNJ5	protein_coding	0.95806	1.28959
ENSG00000168961	LGALS9	protein_coding	0.689048	1.29209
ENSG00000099875	MKNK2	protein_coding	0.78985	1.29703
ENSG00000198753	PLXNB3	protein_coding	0.570654	1.29864
ENSG00000129226	CD68	protein_coding	0.843913	1.31071
ENSG00000004399	PLXND1	protein_coding	0.431912	1.31657
ENSG00000145779	TNFAIP8	protein_coding	0.832169	1.31913
ENSG00000183569	SERHL2	protein_coding	0.642746	1.32006
ENSG00000155465	SLC7A7	protein_coding	0.667128	1.32668
ENSG00000133246	PRAM1	protein_coding	0.81536	1.32946
ENSG00000285171	ENSG00000285171	protein_coding	0.920984	1.33054
ENSG00000089327	FXYD5	protein_coding	0.695182	1.33269
ENSG00000167711	SERPINF2	protein_coding	0.913385	1.33867
ENSG00000173988	LRRC63	protein_coding	1.24487	1.34465
ENSG00000184371	CSF1	protein_coding	0.820524	1.34475
ENSG00000120129	DUSP1	protein_coding	0.851463	1.34621
ENSG00000250722	SELENOP	protein_coding	1.34375	1.35096
ENSG00000109906	ZBTB16	protein_coding	0.429313	1.35161
ENSG00000117266	CDK18	protein_coding	1.12554	1.3547
ENSG00000158169	FANCC	protein_coding	0.574447	1.35576
ENSG00000196787	H2AC11	protein_coding	0.966471	1.35615
ENSG00000186470	BTN3A2	protein_coding	0.617308	1.35639
ENSG00000180448	ARHGAP45	protein_coding	0.541162	1.36243
ENSG00000147168	IL2RG	protein_coding	0.914148	1.36594
ENSG00000106397	PLOD3	protein_coding	1.17795	1.3834
ENSG00000023839	ABCC2	protein_coding	1.21272	1.38656
ENSG00000142910	TINAGL1	protein_coding	0.882854	1.3878
ENSG00000166928	MS4A14	protein_coding	1.24619	1.39784
ENSG00000197471	SPN	protein_coding	1.15232	1.39826
ENSG00000142347	MYO1F	protein_coding	0.748855	1.39829
ENSG00000105643	ARRDC2	protein_coding	1.04676	1.39848
ENSG00000174502	SLC26A9	protein_coding	0.923978	1.39892
ENSG00000176720	BOK	protein_coding	1.2686	1.40148
ENSG00000147113	DIPK2B	protein_coding	0.753595	1.40207
ENSG00000016602	CLCA4	protein_coding	1.14622	1.40215
ENSG00000169413	RNASE6	protein_coding	0.917893	1.40309
ENSG00000239998	LILRA2	protein_coding	1.04686	1.40416
ENSG00000136732	GYPC	protein_coding	0.857555	1.41108
ENSG00000196209	SIRPB2	protein_coding	1.07024	1.4173
ENSG00000185862	EVI2B	protein_coding	1.13232	1.42369
ENSG00000141506	PIK3R5	protein_coding	0.933674	1.42423
ENSG00000129757	CDKN1C	protein_coding	1.06578	1.43376
ENSG00000128309	MPST	protein_coding	0.538098	1.43383
ENSG00000197256	KANK2	protein_coding	0.681374	1.43518
ENSG00000079385	CEACAM1	protein_coding	1.14277	1.43641
ENSG00000011426	ANLN	protein_coding	1.60508	1.43741
ENSG00000115468	EFHD1	protein_coding	0.770554	1.43809
ENSG00000141934	PLPP2	protein_coding	1.07139	1.43815
ENSG00000141338	ABCA8	protein_coding	1.09057	1.44133
ENSG00000092929	UNC13D	protein_coding	0.670168	1.44346
ENSG00000167895	TMC8	protein_coding	1.14846	1.44758
ENSG00000095397	WHRN	protein_coding	1.01731	1.45065
ENSG00000119681	LTBP2	protein_coding	0.559095	1.45476
ENSG00000100599	RIN3	protein_coding	0.635591	1.46166
ENSG00000109846	CRYAB	protein_coding	1.07735	1.46267
ENSG00000095970	TREM2	protein_coding	0.970529	1.46338
ENSG00000154864	PIEZO2	protein_coding	1.23813	1.46517
ENSG00000123329	ARHGAP9	protein_coding	0.61261	1.46588
ENSG00000148426	PROSER2	protein_coding	0.765716	1.47076
ENSG00000104894	CD37	protein_coding	1.01577	1.47543
ENSG00000113073	SLC4A9	protein_coding	1.04801	1.47729
ENSG00000134955	SLC37A2	protein_coding	0.960552	1.47916
ENSG00000042062	RIPOR3	protein_coding	0.941451	1.48106
ENSG00000131400	NAPSA	protein_coding	0.673803	1.49237
ENSG00000020633	RUNX3	protein_coding	1.10679	1.49267
ENSG00000197766	CFD	protein_coding	1.30523	1.50821
ENSG00000162745	OLFML2B	protein_coding	0.494204	1.51312
ENSG00000204161	TMEM273	protein_coding	1.17958	1.51392
ENSG00000184730	APOBR	protein_coding	0.907287	1.52291
ENSG00000105609	LILRB5	protein_coding	1.44341	1.5241
ENSG00000162772	ATF3	protein_coding	1.20858	1.52474
ENSG00000146859	TMEM140	protein_coding	0.779135	1.53466
ENSG00000147459	DOCK5	protein_coding	0.919653	1.5435
ENSG00000120729	MYOT	protein_coding	0.934933	1.55144
ENSG00000101194	SLC17A9	protein_coding	0.877811	1.55932
ENSG00000135678	CPM	protein_coding	0.926939	1.59872
ENSG00000197405	C5AR1	protein_coding	1.16438	1.60401
ENSG00000148841	ITPRIP	protein_coding	0.803413	1.61879
ENSG00000177595	PIDD1	protein_coding	0.539268	1.61922
ENSG00000110324	IL10RA	protein_coding	1.0992	1.63168
ENSG00000183943	PRKX	protein_coding	1.14179	1.63735
ENSG00000163814	CDCP1	protein_coding	1.03464	1.64204
ENSG00000168404	MLKL	protein_coding	0.927907	1.64212
ENSG00000168209	DDIT4	protein_coding	0.785248	1.64469
ENSG00000106404	CLDN15	protein_coding	1.3543	1.64727
ENSG00000100906	NFKBIA	protein_coding	0.590687	1.64966
ENSG00000137809	ITGA11	protein_coding	0.786543	1.66599
ENSG00000087116	ADAMTS2	protein_coding	0.937564	1.66711
ENSG00000122863	CHST3	protein_coding	0.702743	1.67269
ENSG00000143851	PTPN7	protein_coding	1.05754	1.67463
ENSG00000100292	HMOX1	protein_coding	0.882022	1.67547
ENSG00000187554	TLR5	protein_coding	1.02065	1.68437
ENSG00000196154	S100A4	protein_coding	1.1398	1.69721
ENSG00000258227	CLEC5A	protein_coding	1.33689	1.70019
ENSG00000125733	TRIP10	protein_coding	0.640914	1.70111
ENSG00000173641	HSPB7	protein_coding	1.16336	1.71661
ENSG00000104081	BMF	protein_coding	0.926482	1.72291
ENSG00000117318	ID3	protein_coding	0.837853	1.74164
ENSG00000170345	FOS	protein_coding	1.45767	1.74449
ENSG00000196169	KIF19	protein_coding	0.772586	1.75693
ENSG00000163884	KLF15	protein_coding	0.676575	1.75822
ENSG00000180071	ANKRD18A	protein_coding	0.922333	1.77319
ENSG00000149257	SERPINH1	protein_coding	1.11273	1.77923
ENSG00000149922	TBX6	protein_coding	0.959999	1.78043
ENSG00000152292	SH2D6	protein_coding	0.863767	1.78564
ENSG00000012124	CD22	protein_coding	1.34335	1.80715
ENSG00000010310	GIPR	protein_coding	1.78385	1.81552
ENSG00000141524	TMC6	protein_coding	1.17502	1.82674
ENSG00000138964	PARVG	protein_coding	1.08947	1.82684
ENSG00000187513	GJA4	protein_coding	0.862994	1.83148
ENSG00000276043	UHRF1	protein_coding	1.1109	1.83929
ENSG00000154262	ABCA6	protein_coding	2.08426	1.84727
ENSG00000104689	TNFRSF10A	protein_coding	0.685607	1.85024
ENSG00000088827	SIGLEC1	protein_coding	1.00255	1.85193
ENSG00000172578	KLHL6	protein_coding	1.63077	1.85921
ENSG00000197540	GZMM	protein_coding	0.973194	1.86011
ENSG00000161638	ITGA5	protein_coding	0.82192	1.91825
ENSG00000006327	TNFRSF12A	protein_coding	0.963094	1.94916
ENSG00000244682	FCGR2C	protein_coding	1.04502	1.9711
ENSG00000004799	PDK4	protein_coding	0.745303	1.9768
ENSG00000148826	NKX6-2	protein_coding	0.971669	1.99331
ENSG00000081479	LRP2	protein_coding	1.52411	1.99347
ENSG00000038945	MSR1	protein_coding	1.07334	2.00624
ENSG00000187474	FPR3	protein_coding	1.30805	2.00913
ENSG00000105366	SIGLEC8	protein_coding	0.966627	2.04346
ENSG00000215915	ATAD3C	protein_coding	0.86732	2.06031
ENSG00000161896	IP6K3	protein_coding	1.61575	2.10127
ENSG00000142178	SIK1	protein_coding	2.50877	2.10864
ENSG00000205307	SAP25	protein_coding	1.02529	2.11786
ENSG00000214511	HIGD1C	protein_coding	1.54495	2.14794
ENSG00000118785	SPP1	protein_coding	1.06065	2.14837
ENSG00000172183	ISG20	protein_coding	0.899258	2.16804
ENSG00000101440	ASIP	protein_coding	1.38491	2.17559
ENSG00000143127	ITGA10	protein_coding	0.713773	2.18875
ENSG00000111886	GABRR2	protein_coding	1.06999	2.21711
ENSG00000204033	LRIT2	protein_coding	0.509217	2.24081
ENSG00000019169	MARCO	protein_coding	1.3797	2.24709
ENSG00000188060	RAB42	protein_coding	1.67108	2.25835
ENSG00000275395	FCGBP	protein_coding	1.47039	2.27888
ENSG00000105281	SLC1A5	protein_coding	0.925944	2.28097
ENSG00000120708	TGFBI	protein_coding	1.86813	2.30445
ENSG00000127530	OR7C1	protein_coding	2.03397	2.3494
ENSG00000187922	LCN10	protein_coding	1.36398	2.35191
ENSG00000106366	SERPINE1	protein_coding	2.35658	2.40887
ENSG00000185955	SPACDR	protein_coding	1.74409	2.44024
ENSG00000204003	ENSG00000204003	protein_coding	1.32869	2.44659
ENSG00000261857	MIA	protein_coding	1.46408	2.49719
ENSG00000173110	HSPA6	protein_coding	2.70109	2.55308
ENSG00000108786	HSD17B1	protein_coding	0.665988	2.55358
ENSG00000267206	LCN6	protein_coding	1.27114	2.59916
ENSG00000203710	CR1	protein_coding	1.39088	2.63886
ENSG00000172215	CXCR6	protein_coding	1.37181	2.71874
ENSG00000108846	ABCC3	protein_coding	1.42585	2.78771
ENSG00000125735	TNFSF14	protein_coding	1.96296	2.89898
ENSG00000185022	MAFF	protein_coding	0.986601	2.95489
ENSG00000090104	RGS1	protein_coding	1.95635	3.27462
ENSG00000156150	ALX3	protein_coding	0.40135	3.28795
ENSG00000188488	SERPINA5	protein_coding	2.06604	3.35412
ENSG00000188269	OR7A5	protein_coding	2.48878	3.50562
ENSG00000179593	ALOX15B	protein_coding	1.24493	3.79381
ENSG00000135426	TESPA1	protein_coding	-1.27239	4.2189
ENSG00000269933	NA	NA	-1.36343	-2.38159
ENSG00000287116	NA	NA	-0.997164	-1.39186
ENSG00000254561	NA	NA	-1.28519	-1.24297
ENSG00000285162	NA	NA	0.802167	-0.802154
ENSG00000261737	NA	NA	-0.524496	-0.772568
ENSG00000204282	NA	NA	1.13201	1.77396
ENSG00000283486	NA	NA	0.949611	1.84706
ENSG00000272934	NA	NA	0.933345	1.8528
ENSG00000272904	NA	NA	1.00502	1.96015
