# Supplementary material for: Identification of deregulated lncRNAs in Alzheimer’s disease: an integrated gene co-expression network analysis of hippocampus and fusiform gyrus RNA-seq datasets
Source: Front Aging Neurosci. 2024 Jul 17;16:1437278. doi: 10.3389/fnagi.2024.1437278 (PMC11288953; doi:10.3389/fnagi.2024.1437278)
Supplement: Supplementary file 5 [file Table_5.XLSX]

## Sheet: sheet_A
Supplementary Table 5. Top 10 WGCNA modules comprising the largest number of significant DE lncRNAs (padj < 0.05) in hippocampus and fusiform gyrus datasets.
Hippocampus modules	DE lncRNAs	DE coding genes	Fusiform gyrus modules	DE lncRNAs	DE coding genes
red	114	178	turquoise	276	758
purple	110	227	green	96	227
grey60	104	120	lavenderblush3	77	179
lightgreen	67	65	brown	68	210
brown	66	401	darkturquoise	39	77
lavenderblush3	61	203	blue	38	139
sienna4	60	82	lightgreen	28	80
brown2	56	286	black	19	69
cyan	53	64	grey60	16	114
magenta	50	177	white	15	88
