# Supplementary material for: Identification of deregulated lncRNAs in Alzheimer’s disease: an integrated gene co-expression network analysis of hippocampus and fusiform gyrus RNA-seq datasets
Source: Front Aging Neurosci. 2024 Jul 17;16:1437278. doi: 10.3389/fnagi.2024.1437278 (PMC11288953; doi:10.3389/fnagi.2024.1437278)
Supplement: Supplementary file 6 [file Table_6.XLSX]

## Sheet: sheet_B
Supplementary Table 6. Top 10 WGCNA modules comprising the largest number of significant DE driver lncRNAs (padj < 0.05) in hippocampus and fusiform gyrus datasets.
Hippocampus modules	Driver DE lncRNAs	Driver DE coding genes	Fusiform gyrus modules	Driver DE lncRNAs	Driver DE coding genes
purple	83	184	darkturquoise	5	13
lavenderblush3	45	161	brown	5	11
brown	36	265	turquoise	4	13
grey60	25	42	lavenderblush3	4	12
sienna4	19	35	mediumpurple3	3	29
coral2	16	39	green	3	10
plum4	13	17	grey60	2	7
darkgrey	9	23	darkred	1	4
tan	8	21	-	-	-
