# Supplementary material for: Identification of deregulated lncRNAs in Alzheimer’s disease: an integrated gene co-expression network analysis of hippocampus and fusiform gyrus RNA-seq datasets
Source: Front Aging Neurosci. 2024 Jul 17;16:1437278. doi: 10.3389/fnagi.2024.1437278 (PMC11288953; doi:10.3389/fnagi.2024.1437278)
Supplement: Supplementary file 7 [file Table_7.XLSX]

## Sheet: purple_pathways
Supplementary Table 7. The IPA canonical pathways related to the prioritized hippocampus purple, grey60, lavenderblush3 and brown WGCNA modules. A -log(p-value) greater than 1.3 means that the p-value of the enrichment test is significant (p-value < 0.05). Z-scores that are greater than or equal to 2 represent predictions of activation while predictions of inhibitions are made for Z-scores that a…
PURPLE MODULE
Ingenuity Canonical Pathways	-log(p-value)	-log(adjusted p-value)	Ratio	z-score	Molecules
CREB Signaling in Neurons	2.97	8.98E-01	0.0168	-3.162	ADRA1D,CACNA1E,CACNG4,CHRM4,DRD5,GPR26,GRIA1,MAS1,PRKCG,PROKR1
Cardiac Hypertrophy Signaling (Enhanced)	2.76	8.98E-01	0.017	-2.646	ADRA1D,CACNA1E,CACNG4,IL12RB2,ITGA4,ITGA9,PPP3CA,PRKCG,WNT8A
Dopamine-DARPP32 Feedback in cAMP Signaling	2.6	8.98E-01	0.0278	-2	CACNA1E,CACNG4,DRD5,PPP3CA,PRKCG
Phagosome Formation	2.59	8.98E-01	0.0149	-3.162	ADRA1D,CHRM4,DRD5,GPR26,ITGA4,ITGA9,MAS1,PRKCG,PROKR1,PTK2B
Amyotrophic Lateral Sclerosis Signaling	2.53	8.98E-01	0.0351	NaN	CACNA1E,CACNG4,GRIA1,PPP3CA
G-Protein Coupled Receptor Signaling	2.5	8.98E-01	0.0145	-2.53	ADRA1D,CHRM4,DRD5,DUSP4,GPR26,MAS1,PPP3CA,PRKCG,PROKR1,PTK2B
Adrenergic Receptor Signaling Pathway (Enhanced)	2.47	8.98E-01	0.0259	-2.236	ADRA1D,CACNA1E,CACNG4,PRKCG,SLC18A2
Axonal Guidance Signaling	2.38	8.66E-01	0.0163	NaN	EFNA3,EPHA6,ITGA4,ITGA9,PPP3CA,PRKCG,SLIT3,WNT8A
ERK/MAPK Signaling	2.28	8.33E-01	0.0233	-1	DUSP4,ITGA4,ITGA9,PRKCG,PTK2B
S100 Family Signaling Pathway	2.25	8.33E-01	0.0134	-3.162	ADRA1D,CACNA1E,CACNG4,CHRM4,DRD5,GPR26,MAS1,PRKCG,PROKR1,WNT8A
Netrin Signaling	2.2	8.25E-01	0.0417	NaN	CACNA1E,CACNG4,PPP3CA
Endocannabinoid Neuronal Synapse Pathway	2.13	8.17E-01	0.027	-2	CACNA1E,CACNG4,GRIA1,PPP3CA
Maturity Onset Diabetes of Young (MODY) Signaling	2.12	8.17E-01	0.039	NaN	CACNA1E,CACNG4,NEUROD1
Gαq Signaling	1.98	7.27E-01	0.0244	-2	ADRA1D,PPP3CA,PRKCG,PTK2B
FAK Signaling	1.96	7.27E-01	0.0121	-3.162	ADRA1D,CHRM4,DRD5,EFNA3,GPR26,IL12RB2,ITGA4,ITGA9,MAS1,PROKR1
Opioid Signaling Pathway	1.84	7.27E-01	0.0182	-2	CACNA1E,CACNG4,EGR4,PPP3CA,PRKCG
GNRH Signaling	1.78	7.27E-01	0.0213	NaN	CACNA1E,CACNG4,PRKCG,PTK2B
Acetylcholine Receptor Signaling Pathway	1.76	7.27E-01	0.0211	-2	CACNA1E,CACNG4,CHRM4,PRKCG
Synaptic Long Term Depression	1.75	7.27E-01	0.0209	-2	CACNA1E,CACNG4,GRIA1,PRKCG
Paxillin Signaling	1.75	7.27E-01	0.0283	NaN	ITGA4,ITGA9,PTK2B
Gap Junction Signaling	1.73	7.27E-01	0.0206	NaN	CCN3,GRIA1,PPP3CA,PRKCG
Retinol Biosynthesis	1.7	7.27E-01	0.0476	NaN	CES5A,LIPF
Hepatic Fibrosis Signaling Pathway	1.68	7.27E-01	0.0145	-2	CACNA1E,CACNG4,ITGA4,ITGA9,PRKCG,WNT8A
Ephrin Receptor Signaling	1.68	7.27E-01	0.0199	NaN	EFNA3,EPHA6,ITGA4,ITGA9
Nitric Oxide Signaling in the Cardiovascular System	1.68	7.27E-01	0.0265	NaN	CACNA1E,CACNG4,PRKCG
Neuregulin Signaling	1.66	7.27E-01	0.0261	NaN	ITGA4,ITGA9,PRKCG
Synaptogenesis Signaling Pathway	1.65	7.27E-01	0.0162	-2.236	CPLX2,EFNA3,EPHA6,GRIA1,SYT5
nNOS Signaling in Neurons	1.64	7.27E-01	0.0444	NaN	PPP3CA,PRKCG
PAK Signaling	1.64	7.27E-01	0.0256	NaN	ITGA4,ITGA9,PTK2B
GPCR-Mediated Nutrient Sensing in Enteroendocrine Cells	1.64	7.27E-01	0.0256	NaN	CACNA1E,CACNG4,PRKCG
nNOS Signaling in Skeletal Muscle Cells	1.62	7.27E-01	0.0435	NaN	CACNA1E,CACNG4
Calcium Signaling	1.61	7.27E-01	0.019	-2	CACNA1E,CACNG4,GRIA1,PPP3CA
Ephrin A Signaling	1.61	7.27E-01	0.0426	NaN	EFNA3,EPHA6
Chondroitin Sulfate Biosynthesis (Late Stages)	1.61	7.27E-01	0.0426	NaN	CHSY3,WSCD2
Glutaminergic Receptor Signaling Pathway (Enhanced)	1.6	7.27E-01	0.0158	-2.236	CACNA1E,CACNG4,GRIA1,PPP3CA,PRKCG
Neurovascular Coupling Signaling Pathway	1.56	7.12E-01	0.0183	0	CACNA1E,CACNG4,CHRM4,GRIA1
Role of NFAT in Cardiac Hypertrophy	1.56	7.12E-01	0.0182	-2	CACNA1E,CACNG4,PPP3CA,PRKCG
Synaptic Long Term Potentiation	1.54	7.07E-01	0.0234	NaN	GRIA1,PPP3CA,PRKCG
G Beta Gamma Signaling	1.53	7.07E-01	0.0233	NaN	CACNA1E,CACNG4,PRKCG
Chondroitin and Dermatan Biosynthesis	1.51	7.07E-01	0.167	NaN	CHSY3
HGF Signaling	1.51	7.07E-01	0.0229	NaN	ITGA4,ITGA9,PRKCG
cAMP-mediated signaling	1.49	7.07E-01	0.0173	-1	CHRM4,DRD5,DUSP4,PPP3CA
Breast Cancer Regulation by Stathmin1	1.49	7.07E-01	0.012	-2.646	ADRA1D,CHRM4,DRD5,GPR26,MAS1,PRKCG,PROKR1
Chondroitin Sulfate Biosynthesis	1.48	7.07E-01	0.0364	NaN	CHSY3,WSCD2
RAC Signaling	1.46	7.05E-01	0.0219	NaN	ITGA4,ITGA9,PTK2B
Dermatan Sulfate Biosynthesis	1.45	7.05E-01	0.0351	NaN	CHSY3,WSCD2
Aspartate Degradation II	1.45	7.05E-01	0.143	NaN	LIPF
PCP (Planar Cell Polarity) Pathway	1.41	6.75E-01	0.0333	NaN	RSPO3,WNT8A
Corticotropin Releasing Hormone Signaling	1.38	6.68E-01	0.0204	NaN	CACNA1E,CACNG4,PRKCG
Heparan Sulfate Biosynthesis (Late Stages)	1.38	6.68E-01	0.0323	NaN	EXTL1,WSCD2
Cardiac Hypertrophy Signaling	1.36	6.68E-01	0.0157	NaN	ADRA1D,CACNA1E,CACNG4,PPP3CA
Glutamate Receptor Signaling	1.36	6.68E-01	0.0312	NaN	GRIA1,SLC17A7
Type II Diabetes Mellitus Signaling	1.36	6.68E-01	0.0199	NaN	CACNA1E,CACNG4,PRKCG
Circadian Rhythm Signaling	1.32	6.36E-01	0.0152	NaN	CACNA1E,CACNG4,GRIA1,PRKCG
Heparan Sulfate Biosynthesis	1.3	6.24E-01	0.029	NaN	EXTL1,WSCD2
Prostanoid Biosynthesis	1.29	6.22E-01	0.1	NaN	PTGES
Insulin Secretion Signaling Pathway	1.28	6.19E-01	0.0148	NaN	CACNA1E,CACNG4,NEUROD1,PRKCG
Oxytocin Signaling Pathway	1.26	6.07E-01	0.0146	-2	CACNA1E,CACNG4,PPP3CA,PRKCG
Androgen Signaling	1.25	6.04E-01	0.018	NaN	CACNA1E,CACNG4,PRKCG
Caveolar-mediated Endocytosis Signaling	1.24	6.02E-01	0.0267	NaN	ITGA4,ITGA9
VDR/RXR Activation	1.22	5.89E-01	0.026	NaN	CALB1,PRKCG
IL-3 Signaling	1.2	5.83E-01	0.0253	NaN	PPP3CA,PRKCG
Dopamine Receptor Signaling	1.2	5.83E-01	0.0253	NaN	DRD5,SLC18A2
Xenobiotic Metabolism PXR Signaling Pathway	1.18	5.76E-01	0.0169	NaN	CES5A,PRKCG,WSCD2
Regulation of eIF4 and p70S6K Signaling	1.18	5.76E-01	0.0168	NaN	ITGA4,ITGA9,RPS26
CCR5 Signaling in Macrophages	1.16	5.63E-01	0.0135	NaN	CACNA1E,CACNG4,PRKCG,PTK2B
Leukocyte Extravasation Signaling	1.12	5.48E-01	0.0159	NaN	ITGA4,PRKCG,PTK2B
Neuroinflammation Signaling Pathway	1.12	5.48E-01	0.013	-1	CALB1,GRIA1,PPP3CA,PRKCG
RANK Signaling in Osteoclasts	1.12	5.48E-01	0.0227	NaN	PPP3CA,PTK2B
Regulation of Cellular Mechanics by Calpain Protease	1.12	5.48E-01	0.0227	NaN	ITGA4,ITGA9
Natural Killer Cell Signaling	1.1	5.47E-01	0.0155	NaN	IL12RB2,PTK2B,ULBP2
Extrinsic Prothrombin Activation Pathway	1.1	5.47E-01	0.0625	NaN	PROC
Oxytocin in Brain Signaling Pathway	1.1	5.47E-01	0.0155	NaN	CACNA1E,CACNG4,PRKCG
Actin Nucleation by ARP-WASP Complex	1.09	5.45E-01	0.022	NaN	ITGA4,ITGA9
PI3K/AKT Signaling	1.08	5.45E-01	0.0152	NaN	IL12RB2,ITGA4,ITGA9
FcÎ³ Receptor-mediated Phagocytosis in Macrophages and Monocytes	1.07	5.45E-01	0.0215	NaN	PRKCG,PTK2B
Gustation Pathway	1.07	5.45E-01	0.0151	NaN	CACNA1E,CACNG4,LIPF
Myelination Signaling Pathway	1.07	5.45E-01	0.0125	-2	EGR2,PPP3CA,PTK2B,WNT8A
Serotonin Receptor Signaling	1.06	5.41E-01	0.011	-2.236	ADRA1D,CACNA1E,CACNG4,PRKCG,SLC18A2
Methylglyoxal Degradation III	1.05	5.36E-01	0.0556	NaN	DHRS11
Mitochondrial Dysfunction	1.03	5.22E-01	0.0121	1	CACNA1E,CACNG4,PPP3CA,PTGES
Neuropathic Pain Signaling in Dorsal Horn Neurons	1.02	5.17E-01	0.02	NaN	GRIA1,PRKCG
TCA Cycle II (Eukaryotic)	0.966	4.71E-01	0.0455	NaN	LIPF
Role of Osteoblasts, Osteoclasts and Chondrocytes in Rheumatoid Arthritis	0.963	4.71E-01	0.0135	NaN	PPP3CA,PTK2B,WNT8A
Regulation of Actin-based Motility by Rho	0.952	4.65E-01	0.0182	NaN	ITGA4,ITGA9
Glutathione Redox Reactions I	0.93	4.49E-01	0.0417	NaN	PTGES
Orexin Signaling Pathway	0.921	4.49E-01	0.0129	NaN	CACNA1E,CACNG4,PRKCG
Osteoarthritis Pathway	0.921	4.49E-01	0.0129	NaN	ITGA4,ITGA9,WNT8A
Gluconeogenesis I	0.913	4.46E-01	0.04	NaN	LIPF
Cholecystokinin/Gastrin-mediated Signaling	0.908	4.46E-01	0.0171	NaN	PRKCG,PTK2B
Glutathione-mediated Detoxification	0.898	4.45E-01	0.0385	NaN	PTGES
Apelin Liver Signaling Pathway	0.898	4.45E-01	0.0385	NaN	EDN3
IL-15 Production	0.89	4.43E-01	0.0167	NaN	EPHA6,PTK2B
Renin-Angiotensin Signaling	0.884	4.43E-01	0.0165	NaN	PRKCG,PTK2B
TEC Kinase Signaling	0.882	4.43E-01	0.0107	NaN	ITGA4,ITGA9,PRKCG,PTK2B
Sperm Motility	0.87	4.36E-01	0.0122	NaN	EPHA6,PRKCG,PTK2B
fMLP Signaling in Neutrophils	0.84	4.10E-01	0.0155	NaN	PPP3CA,PRKCG
GABA Receptor Signaling	0.834	4.09E-01	0.0154	NaN	CACNA1E,CACNG4
Protein Kinase A Signaling	0.827	4.07E-01	0.0102	-1	DUSP4,PPP3CA,PRKCG,PTK2B
SNARE Signaling Pathway	0.824	4.07E-01	0.0152	NaN	CPLX2,SYT5
White Adipose Tissue Browning Pathway	0.798	3.90E-01	0.0146	NaN	CACNA1E,CACNG4
Signaling by Rho Family GTPases	0.798	3.90E-01	0.0113	NaN	ITGA4,ITGA9,PTK2B
GABAergic Receptor Signaling Pathway (Enhanced)	0.794	3.90E-01	0.0145	NaN	CACNA1E,CACNG4
Acetone Degradation I (to Methylglyoxal)	0.79	3.90E-01	0.0294	NaN	DHRS11
Coagulation System	0.778	3.83E-01	0.0286	NaN	PROC
Cellular Effects of Sildenafil (Viagra)	0.769	3.81E-01	0.014	NaN	CACNA1E,CACNG4
Xenobiotic Metabolism Signaling	0.768	3.81E-01	0.0109	NaN	CES5A,PRKCG,WSCD2
Semaphorin Neuronal Repulsive Signaling Pathway	0.76	3.77E-01	0.0138	NaN	ITGA4,ITGA9
Huntington's Disease Signaling	0.752	3.73E-01	0.0108	NaN	CPLX2,NEUROD1,PRKCG
Factors Promoting Cardiogenesis in Vertebrates	0.742	3.67E-01	0.0134	NaN	PRKCG,WNT8A
Dilated Cardiomyopathy Signaling Pathway	0.738	3.67E-01	0.0133	NaN	CACNA1E,CACNG4
PTEN Signaling	0.733	3.66E-01	0.0132	NaN	ITGA4,ITGA9
Mechanisms of Viral Exit from Host Cells	0.716	3.60E-01	0.0244	NaN	PRKCG
Intrinsic Prothrombin Activation Pathway	0.716	3.60E-01	0.0244	NaN	PROC
Estrogen Biosynthesis	0.716	3.60E-01	0.0244	NaN	DHRS11
Senescence Pathway	0.707	3.55E-01	0.0102	NaN	CACNA1E,CACNG4,PPP3CA
Molecular Mechanisms of Cancer	0.702	3.54E-01	0.00903	NaN	ITGA4,ITGA9,PRKCG,WNT8A
Triacylglycerol Degradation	0.698	3.53E-01	0.0233	NaN	LIPF
Dermatan Sulfate Biosynthesis (Late Stages)	0.689	3.48E-01	0.0227	NaN	WSCD2
Transcriptional Regulatory Network in Embryonic Stem Cells	0.683	3.46E-01	0.0123	NaN	CALB1,WNT8A
IL-23 Signaling Pathway	0.671	3.37E-01	0.0217	NaN	IL12RB2
Xenobiotic Metabolism CAR Signaling Pathway	0.641	3.18E-01	0.0115	NaN	PRKCG,WSCD2
Role of Macrophages, Fibroblasts and Endothelial Cells in Rheumatoid Arthritis	0.641	3.18E-01	0.00943	NaN	PPP3CA,PRKCG,WNT8A
D-myo-inositol (1,4,5,6)-Tetrakisphosphate Biosynthesis	0.634	3.18E-01	0.0114	NaN	DUSP4,PPP3CA
D-myo-inositol (3,4,5,6)-tetrakisphosphate Biosynthesis	0.634	3.18E-01	0.0114	NaN	DUSP4,PPP3CA
UVC-Induced MAPK Signaling	0.632	3.18E-01	0.0196	NaN	PRKCG
Cardiac Î²-adrenergic Signaling	0.631	3.18E-01	0.0113	NaN	CACNA1E,CACNG4
UVB-Induced MAPK Signaling	0.625	3.16E-01	0.0192	NaN	PRKCG
Triacylglycerol Biosynthesis	0.617	3.11E-01	0.0189	NaN	PLPPR2
3-phosphoinositide Degradation	0.596	2.93E-01	0.0107	NaN	DUSP4,PPP3CA
D-myo-inositol-5-phosphate Metabolism	0.58	2.81E-01	0.0104	NaN	DUSP4,PPP3CA
Pulmonary Healing Signaling Pathway	0.565	2.80E-01	0.0102	NaN	PRKCG,WNT8A
Human Embryonic Stem Cell Pluripotency	0.565	2.80E-01	0.0102	NaN	PRKCG,WNT8A
Stearate Biosynthesis I (Animals)	0.559	2.80E-01	0.0161	NaN	DHRS11
IL-2 Signaling	0.559	2.80E-01	0.0161	NaN	PTK2B
PKCÎ¸ Signaling in T Lymphocytes	0.557	2.80E-01	0.0085	NaN	CACNA1E,CACNG4,PPP3CA
Thrombopoietin Signaling	0.553	2.80E-01	0.0159	NaN	PRKCG
3-phosphoinositide Biosynthesis	0.55	2.80E-01	0.0099	NaN	DUSP4,PPP3CA
HIF1Î± Signaling	0.544	2.80E-01	0.0098	NaN	PPP3CA,PRKCG
WNT/Ca+ pathway	0.542	2.80E-01	0.0154	NaN	PPP3CA
mTOR Signaling	0.541	2.80E-01	0.00976	NaN	PRKCG,RPS26
Integrin Signaling	0.541	2.80E-01	0.00976	NaN	ITGA4,ITGA9
IL-8 Signaling	0.538	2.80E-01	0.00971	NaN	PRKCG,PTK2B
ERBB4 Signaling	0.536	2.80E-01	0.0152	NaN	PRKCG
Role of JAK1 and JAK3 in Î³c Cytokine Signaling	0.531	2.80E-01	0.0149	NaN	PTK2B
Eicosanoid Signaling	0.531	2.80E-01	0.0149	NaN	PTGES
Activin Inhibin Signaling Pathway	0.529	2.80E-01	0.00957	NaN	FST,KL
Agrin Interactions at Neuromuscular Junction	0.525	2.79E-01	0.0147	NaN	ITGA4
Melatonin Signaling	0.52	2.77E-01	0.0145	NaN	PRKCG
Basal Cell Carcinoma Signaling	0.515	2.77E-01	0.0143	NaN	WNT8A
GM-CSF Signaling	0.515	2.77E-01	0.0143	NaN	PPP3CA
Growth Hormone Signaling	0.51	2.75E-01	0.0141	NaN	PRKCG
RHOGDI Signaling	0.505	2.73E-01	0.00917	NaN	ITGA4,ITGA9
Role of WNT/GSK-3Î² Signaling in the Pathogenesis of Influenza	0.495	2.66E-01	0.0135	NaN	WNT8A
Macropinocytosis Signaling	0.485	2.61E-01	0.0132	NaN	PRKCG
Chemokine Signaling	0.481	2.61E-01	0.013	NaN	PTK2B
IL-12 Signaling and Production in Macrophages	0.479	2.61E-01	0.00877	NaN	IL12RB2,PRKCG
Superpathway of Inositol Phosphate Compounds	0.477	2.61E-01	0.00873	NaN	DUSP4,PPP3CA
NF-ÎºB Activation by Viruses	0.476	2.61E-01	0.0128	NaN	PRKCG
Estrogen-Dependent Breast Cancer Signaling	0.472	2.59E-01	0.0127	NaN	DHRS11
Estrogen Receptor Signaling	0.462	2.52E-01	0.00748	NaN	CACNA1E,CACNG4,PRKCG
Actin Cytoskeleton Signaling	0.45	2.47E-01	0.00833	NaN	ITGA4,ITGA9
VEGF Family Ligand-Receptor Interactions	0.45	2.47E-01	0.0119	NaN	PRKCG
LPS-stimulated MAPK Signaling	0.446	2.47E-01	0.0118	NaN	PRKCG
Regulation of the Epithelial Mesenchymal Transition in Development Pathway	0.446	2.47E-01	0.0118	NaN	WNT8A
Apelin Adipocyte Signaling Pathway	0.442	2.45E-01	0.0116	NaN	PTGES
ABRA Signaling Pathway	0.434	2.40E-01	0.0114	NaN	PPP3CA
BMP signaling pathway	0.43	2.39E-01	0.0112	NaN	FST
Calcium-induced T Lymphocyte Apoptosis	0.422	2.33E-01	0.00791	NaN	PPP3CA,PRKCG
ERBB Signaling	0.415	2.29E-01	0.0108	NaN	PRKCG
Prolactin Signaling	0.408	2.24E-01	0.0105	NaN	PRKCG
VEGF Signaling	0.401	2.20E-01	0.0103	NaN	PTK2B
Apelin Cardiomyocyte Signaling Pathway	0.398	2.19E-01	0.0102	NaN	PRKCG
WNK Renal Signaling Pathway	0.391	2.15E-01	0.01	NaN	PRKCG
Chronic Myeloid Leukemia Signaling	0.387	2.13E-01	0.00741	NaN	PPP3CA,WNT8A
FcÎ³RIIB Signaling in B Lymphocytes	0.384	2.13E-01	0.00735	NaN	CACNA1E,CACNG4
NUR77 Signaling in T Lymphocytes	0.376	2.09E-01	0.00725	NaN	PPP3CA,PRKCG
IGF-1 Signaling	0.375	2.09E-01	0.00952	NaN	CCN3
Î±-Adrenergic Signaling	0.372	2.08E-01	0.00943	NaN	PRKCG
CLEAR Signaling Pathway	0.367	2.06E-01	0.00712	NaN	PPP3CA,PRKCG
Phospholipase C Signaling	0.362	2.03E-01	0.00617	NaN	ITGA4,ITGA9,PPP3CA,PRKCG
Role of Osteoclasts in Rheumatoid Arthritis Signaling Pathway	0.35	1.94E-01	0.00687	NaN	PPP3CA,PTK2B
CDK5 Signaling	0.348	1.94E-01	0.00877	NaN	DRD5
Virus Entry via Endocytic Pathways	0.34	1.93E-01	0.00855	NaN	PRKCG
Sphingosine-1-phosphate Signaling	0.34	1.93E-01	0.00855	NaN	PTK2B
Th1 Pathway	0.34	1.93E-01	0.00855	NaN	IL12RB2
Fc Epsilon RI Signaling	0.337	1.92E-01	0.00847	NaN	PRKCG
Role of NANOG in Mammalian Embryonic Stem Cell Pluripotency	0.327	1.89E-01	0.0082	NaN	WNT8A
Glioma Signaling	0.327	1.89E-01	0.0082	NaN	PRKCG
RHOA Signaling	0.327	1.89E-01	0.0082	NaN	PTK2B
GP6 Signaling Pathway	0.325	1.89E-01	0.00813	NaN	PRKCG
GÎ±s Signaling	0.322	1.89E-01	0.00806	NaN	DRD5
14-3-3-mediated Signaling	0.317	1.86E-01	0.00794	NaN	PRKCG
Atherosclerosis Signaling	0.312	1.84E-01	0.00781	NaN	ITGA4
CCR3 Signaling in Eosinophils	0.307	1.84E-01	0.00769	NaN	PRKCG
P2Y Purigenic Receptor Signaling Pathway	0.303	1.84E-01	0.00758	NaN	PRKCG
Pulmonary Fibrosis Idiopathic Signaling Pathway	0.301	1.84E-01	0.00621	NaN	PTK2B,WNT8A
GÎ±12/13 Signaling	0.301	1.84E-01	0.00752	NaN	PTK2B
Th2 Pathway	0.301	1.84E-01	0.00752	NaN	IL12RB2
STAT3 Pathway	0.296	1.84E-01	0.00741	NaN	IL12RB2
DHCR24 Signaling Pathway	0.292	1.84E-01	0.0073	NaN	PRKCG
Adipogenesis pathway	0.292	1.84E-01	0.0073	NaN	EGR2
Xenobiotic Metabolism General Signaling Pathway	0.29	1.84E-01	0.00725	NaN	PRKCG
Apelin Endothelial Signaling Pathway	0.287	1.84E-01	0.00719	NaN	PRKCG
MSP-RON Signaling in Cancer Cells Pathway	0.287	1.84E-01	0.00719	NaN	PTK2B
Role of Chondrocytes in Rheumatoid Arthritis Signaling Pathway	0.285	1.84E-01	0.00714	NaN	PPP3CA
GÎ±i Signaling	0.285	1.84E-01	0.00714	NaN	CHRM4
CDC42 Signaling	0.278	1.79E-01	0.0059	NaN	ITGA4,ITGA9
Role of Pattern Recognition Receptors in Recognition of Bacteria and Viruses	0.273	1.77E-01	0.00685	NaN	PRKCG
eNOS Signaling	0.269	1.75E-01	0.00676	NaN	PRKCG
Necroptosis Signaling Pathway	0.259	1.67E-01	0.00654	NaN	PPP3CA
Ovarian Cancer Signaling	0.254	1.64E-01	0.00641	NaN	WNT8A
HOTAIR Regulatory Pathway	0.249	1.61E-01	0.00629	NaN	WNT8A
B Cell Receptor Signaling	0.243	1.57E-01	0.00543	NaN	PPP3CA,PTK2B
CXCR4 Signaling	0.237	1.57E-01	0.00602	NaN	PRKCG
Th1 and Th2 Activation Pathway	0.235	1.57E-01	0.00599	NaN	IL12RB2
Erythropoietin Signaling Pathway	0.233	1.57E-01	0.00595	NaN	PRKCG
Aldosterone Signaling in Epithelial Cells	0.233	1.57E-01	0.00595	NaN	PRKCG
Glioblastoma Multiforme Signaling	0.233	1.57E-01	0.00595	NaN	WNT8A
T Cell Receptor Signaling	0.231	1.57E-01	0.00528	NaN	PPP3CA,PTK2B
WNT/Î²-catenin Signaling	0.229	1.57E-01	0.00585	NaN	WNT8A
Neutrophil Extracellular Trap Signaling Pathway	0.226	1.56E-01	0.00522	NaN	PPP3CA,PRKCG
Granulocyte Adhesion and Diapedesis	0.224	1.56E-01	0.00575	NaN	ITGA4
IL-33 Signaling Pathway	0.219	1.53E-01	0.00565	NaN	ICAM5
Hepatic Cholestasis	0.208	1.44E-01	0.00541	NaN	PRKCG
Endothelin-1 Signaling	0.204	1.43E-01	0.00532	NaN	PRKCG
Production of Nitric Oxide and Reactive Oxygen Species in Macrophages	0.204	1.43E-01	0.00532	NaN	PRKCG
ID1 Signaling Pathway	0	0.00E+00	0.005	NaN	BHLHE22
CDX Gastrointestinal Cancer Signaling Pathway	0	0.00E+00	0.00513	NaN	WNT8A
Pathogen Induced Cytokine Storm Signaling Pathway	0	0.00E+00	0.00294	NaN	IL12RB2
Role of Osteoblasts in Rheumatoid Arthritis Signaling Pathway	0	0.00E+00	0.00439	NaN	WNT8A
Glucocorticoid Receptor Signaling	0	0.00E+00	0.00369	NaN	IL12RB2,PPP3CA
Chaperone Mediated Autophagy Signaling Pathway	0	0.00E+00	0.00235	NaN	PPP3CA
Cachexia Signaling Pathway	0	0.00E+00	0.0028	NaN	PRKCG
NRF2-mediated Oxidative Stress Response	0	0.00E+00	0.00474	NaN	PRKCG
LPS/IL-1 Mediated Inhibition of RXR Function	0	0.00E+00	0.00448	NaN	WSCD2
RAR Activation	0	0.00E+00	0.00485	NaN	GRIA1,WNT8A
Clathrin-mediated Endocytosis Signaling	0	0.00E+00	0.00485	NaN	PPP3CA
Role of NFAT in Regulation of the Immune Response	0	0.00E+00	0.00176	NaN	PPP3CA
T Helper Cell Differentiation	0	0.00E+00	0.00375	NaN	IL12RB2
CD28 Signaling in T Helper Cells	0	0.00E+00	0.00322	NaN	PPP3CA
Thrombin Signaling	0	0.00E+00	0.00455	NaN	PRKCG
ICOS-ICOSL Signaling in T Helper Cells	0	0.00E+00	0.00332	NaN	PPP3CA
p70S6K Signaling	0	0.00E+00	0.00313	NaN	PRKCG
Colorectal Cancer Metastasis Signaling	0	0.00E+00	0.00379	NaN	WNT8A
EIF2 Signaling	0	0.00E+00	0.00465	NaN	RPS26
AMPK Signaling	0	0.00E+00	0.00415	NaN	ADRA1D
HER-2 Signaling in Breast Cancer	0	0.00E+00	0.00448	NaN	PRKCG
Regulation of IL-2 Expression in Activated and Anergic T Lymphocytes	0	0.00E+00	0.00382	NaN	PPP3CA
PI3K Signaling in B Lymphocytes	0	0.00E+00	0.00308	NaN	PPP3CA
Role of Tissue Factor in Cancer	0	0.00E+00	0.00498	NaN	PTK2B
Agranulocyte Adhesion and Diapedesis	0	0.00E+00	0.00518	NaN	ITGA4
Regulation of the Epithelial-Mesenchymal Transition Pathway	0	0.00E+00	0.00518	NaN	WNT8A
SAPK/JNK Signaling	0	0.00E+00	0.00332	NaN	DUSP4
Autophagy	0	0.00E+00	0.00467	NaN	PPP3CA
Adrenomedullin signaling pathway	0	0.00E+00	0.00518	NaN	PTK2B
Th17 Activation Pathway	0	0.00E+00	0.00356	NaN	IL12RB2
T Cell Exhaustion Signaling Pathway	0	0.00E+00	0.00277	NaN	IL12RB2
Systemic Lupus Erythematosus in T Cell Signaling Pathway	0	0.00E+00	0.00246	NaN	PPP3CA
Systemic Lupus Erythematosus in B Cell Signaling Pathway	0	0.00E+00	0.00443	NaN	PPP3CA,PRKCG
Coronavirus Pathogenesis Pathway	0	0.00E+00	0.00515	NaN	RPS26

## Sheet: grey60_pathways
GREY60 MODULE
Ingenuity Canonical Pathways	-log(p-value)	-log(adjusted p-value)	Ratio	z-score	Molecules
S100 Family Signaling Pathway	3.47	1.30E+00	0.0134	-1.897	ADGRG4,BDNF,CACNG8,GPR83,GPR85,HTR4,PLA2G4D,PLA2G4E,PLCZ1,TSHR
Serotonin Receptor Signaling	2.91	1.11E+00	0.0154	-1.89	BDNF,CACNG8,HTR4,KCNN2,PLA2G4D,PLA2G4E,PLCZ1
Phospholipases	2.8	1.11E+00	0.0469	NaN	PLA2G4D,PLA2G4E,PLCZ1
Phagosome Formation	2.55	1.07E+00	0.0119	-2.828	ADGRG4,FCER2,GPR83,GPR85,HTR4,PLA2G4D,PLA2G4E,TSHR
G-Protein Coupled Receptor Signaling	2.48	1.07E+00	0.0116	-0.707	ADGRG4,GPR83,GPR85,HTR4,KCNN2,RGS14,SYNGAP1,TSHR
Synaptic Long Term Depression	2.3	1.07E+00	0.0209	-2	CACNG8,PLA2G4D,PLA2G4E,PLCZ1
Adrenergic Receptor Signaling Pathway (Enhanced)	2.28	1.07E+00	0.0207	-2	BDNF,CACNG8,PLCZ1,TH
CREB Signaling in Neurons	2.25	1.07E+00	0.0118	-2.646	ADGRG4,CACNG8,GPR83,GPR85,HTR4,PLCZ1,TSHR
Neuropathic Pain Signaling in Dorsal Horn Neurons	2.25	1.07E+00	0.03	NaN	BDNF,KCNN2,PLCZ1
Glutaminergic Receptor Signaling Pathway (Enhanced)	2.24	1.07E+00	0.0158	-2.236	BDNF,CACNG8,PLA2G4D,PLA2G4E,PLCZ1
Antioxidant Action of Vitamin C	2.14	1.04E+00	0.0275	NaN	PLA2G4D,PLA2G4E,PLCZ1
MIF-mediated Glucocorticoid Regulation	2.13	1.04E+00	0.0556	NaN	PLA2G4D,PLA2G4E
Neurovascular Coupling Signaling Pathway	2.09	1.03E+00	0.0183	-1	CACNG8,KCNN2,PLA2G4D,PLA2G4E
Orexin Signaling Pathway	2.01	9.86E-01	0.0172	-2	CACNG8,PLA2G4D,PLA2G4E,PLCZ1
MIF Regulation of Innate Immunity	1.96	9.84E-01	0.0455	NaN	PLA2G4D,PLA2G4E
Atherosclerosis Signaling	1.95	9.84E-01	0.0234	NaN	COL2A1,PLA2G4D,PLA2G4E
Catecholamine Biosynthesis	1.84	9.15E-01	0.25	NaN	TH
Cellular Effects of Sildenafil (Viagra)	1.83	9.15E-01	0.021	NaN	CACNG8,KCNN2,PLCZ1
Eicosanoid Signaling	1.61	7.18E-01	0.0299	NaN	PLA2G4D,PLA2G4E
Sphingomyelin Metabolism	1.55	7.01E-01	0.125	NaN	SMPD3
Endothelin-1 Signaling	1.52	7.01E-01	0.016	NaN	PLA2G4D,PLA2G4E,PLCZ1
Role of MAPK Signaling in Inhibiting the Pathogenesis of Influenza	1.51	7.01E-01	0.0263	NaN	PLA2G4D,PLA2G4E
Acetylcholine Receptor Signaling Pathway	1.51	7.01E-01	0.0158	NaN	CACNG8,PLCZ1,TH
Oxytocin in Brain Signaling Pathway	1.48	6.90E-01	0.0155	NaN	CACNG8,PLA2G4D,PLA2G4E
Role of MAPK Signaling in the Pathogenesis of Influenza	1.46	6.88E-01	0.0247	NaN	PLA2G4D,PLA2G4E
VEGF Family Ligand-Receptor Interactions	1.43	6.75E-01	0.0238	NaN	PLA2G4D,PLA2G4E
UVA-Induced MAPK Signaling	1.32	5.87E-01	0.0206	NaN	PLCZ1,SMPD3
Neutrophil Extracellular Trap Signaling Pathway	1.31	5.87E-01	0.0104	-1	COL2A1,PLA2G4D,PLA2G4E,PLCZ1
Sperm Motility	1.23	5.58E-01	0.0122	NaN	PLA2G4D,PLA2G4E,PLCZ1
Breast Cancer Regulation by Stathmin1	1.23	5.58E-01	0.00856	-2.236	ADGRG4,GPR83,GPR85,HTR4,TSHR
Role of MAPK Signaling in Promoting the Pathogenesis of Influenza	1.22	5.58E-01	0.0182	NaN	PLA2G4D,PLA2G4E
Airway Pathology in Chronic Obstructive Pulmonary Disease	1.2	5.58E-01	0.0177	NaN	FGF13,LCN1
Sphingosine-1-phosphate Signaling	1.18	5.58E-01	0.0171	NaN	PLCZ1,SMPD3
GPCR-Mediated Nutrient Sensing in Enteroendocrine Cells	1.18	5.58E-01	0.0171	NaN	CACNG8,PLCZ1
Fc Epsilon RI Signaling	1.17	5.58E-01	0.0169	NaN	PLA2G4D,PLA2G4E
Circadian Rhythm Signaling	1.16	5.58E-01	0.0114	NaN	BDNF,CACNG8,PLCZ1
p38 MAPK Signaling	1.16	5.58E-01	0.0167	NaN	PLA2G4D,PLA2G4E
Oxytocin Signaling Pathway	1.12	5.53E-01	0.0109	NaN	CACNG8,PLA2G4D,PLA2G4E
Opioid Signaling Pathway	1.11	5.53E-01	0.0109	NaN	CACNG8,RGS14,TH
FAK Signaling	1.11	5.53E-01	0.00726	-2.449	ADGRG4,COL2A1,GPR83,GPR85,HTR4,TSHR
CCR3 Signaling in Eosinophils	1.1	5.53E-01	0.0154	NaN	PLA2G4D,PLA2G4E
GABA Receptor Signaling	1.1	5.53E-01	0.0154	NaN	CACNG8,KCNN2
White Adipose Tissue Browning Pathway	1.06	5.33E-01	0.0146	NaN	BDNF,CACNG8
D-myo-inositol (1,4,5)-Trisphosphate Biosynthesis	1.05	5.33E-01	0.0385	NaN	PLCZ1
Apelin Liver Signaling Pathway	1.05	5.33E-01	0.0385	NaN	COL2A1
Corticotropin Releasing Hormone Signaling	1.01	5.11E-01	0.0136	NaN	BDNF,CACNG8
Neuroinflammation Signaling Pathway	1	5.11E-01	0.00977	NaN	BDNF,PLA2G4D,PLA2G4E
Endocannabinoid Neuronal Synapse Pathway	1	5.11E-01	0.0135	NaN	CACNG8,PLCZ1
Type II Diabetes Mellitus Signaling	0.987	5.07E-01	0.0132	NaN	CACNG8,SMPD3
Necroptosis Signaling Pathway	0.978	5.07E-01	0.0131	NaN	PLA2G4D,PLA2G4E
Dopamine-DARPP32 Feedback in cAMP Signaling	0.863	4.07E-01	0.0111	NaN	CACNG8,PLCZ1
Intrinsic Prothrombin Activation Pathway	0.861	4.07E-01	0.0244	NaN	COL2A1
nNOS Signaling in Skeletal Muscle Cells	0.815	3.76E-01	0.0217	NaN	CACNG8
Adrenomedullin signaling pathway	0.814	3.76E-01	0.0104	NaN	KCNN2,PLCZ1
Gustation Pathway	0.793	3.63E-01	0.0101	NaN	CACNG8,KCNN2
UVC-Induced MAPK Signaling	0.774	3.52E-01	0.0196	NaN	SMPD3
ERK/MAPK Signaling	0.742	3.28E-01	0.0093	NaN	PLA2G4D,PLA2G4E
Role of NFAT in Cardiac Hypertrophy	0.726	3.19E-01	0.00909	NaN	CACNG8,PLCZ1
cAMP-mediated signaling	0.694	2.95E-01	0.00866	NaN	HTR4,RGS14
WNT/Ca+ pathway	0.679	2.92E-01	0.0154	NaN	PLCZ1
CD40 Signaling	0.673	2.92E-01	0.0152	NaN	FCER2
Actin Cytoskeleton Signaling	0.67	2.92E-01	0.00833	NaN	FGD1,FGF13
Melatonin Signaling	0.656	2.86E-01	0.0145	NaN	PLCZ1
Netrin Signaling	0.64	2.86E-01	0.0139	NaN	CACNG8
Cardiac Hypertrophy Signaling	0.633	2.86E-01	0.00787	NaN	CACNG8,PLCZ1
GPCR-Mediated Integration of Enteroendocrine Signaling Exemplified by an L Cell	0.63	2.86E-01	0.0135	NaN	PLCZ1
Leptin Signaling in Obesity	0.625	2.86E-01	0.0133	NaN	PLCZ1
Maturity Onset Diabetes of Young (MODY) Signaling	0.615	2.86E-01	0.013	NaN	CACNG8
Thyroid Cancer Signaling	0.615	2.86E-01	0.013	NaN	BDNF
Neurotrophin/TRK Signaling	0.61	2.86E-01	0.0128	NaN	BDNF
Dopamine Receptor Signaling	0.605	2.86E-01	0.0127	NaN	TH
Insulin Secretion Signaling Pathway	0.595	2.82E-01	0.00741	NaN	CACNG8,PLCZ1
PEDF Signaling	0.582	2.78E-01	0.0119	NaN	BDNF
IL-17A Signaling in Fibroblasts	0.573	2.78E-01	0.0116	NaN	COL2A1
FGF Signaling	0.573	2.78E-01	0.0116	NaN	FGF13
Ceramide Signaling	0.552	2.63E-01	0.011	NaN	SMPD3
Cardiac Hypertrophy Signaling (Enhanced)	0.527	2.47E-01	0.00567	NaN	CACNG8,FGF13,PLCZ1
Apelin Cardiomyocyte Signaling Pathway	0.525	2.47E-01	0.0102	NaN	PLCZ1
Synaptogenesis Signaling Pathway	0.514	2.41E-01	0.00647	NaN	BDNF,SYNGAP1
Mitochondrial Dysfunction	0.475	2.25E-01	0.00604	NaN	ATP12A,CACNG8
Nitric Oxide Signaling in the Cardiovascular System	0.474	2.25E-01	0.00885	NaN	CACNG8
Amyotrophic Lateral Sclerosis Signaling	0.471	2.25E-01	0.00877	NaN	CACNG8
CDK5 Signaling	0.471	2.25E-01	0.00877	NaN	BDNF
Bladder Cancer Signaling	0.471	2.25E-01	0.00877	NaN	FGF13
NGF Signaling	0.456	2.15E-01	0.0084	NaN	SMPD3
GP6 Signaling Pathway	0.445	2.12E-01	0.00813	NaN	COL2A1
Gαs Signaling	0.442	2.12E-01	0.00806	NaN	HTR4
14-3-3-mediated Signaling	0.436	2.12E-01	0.00794	NaN	PLCZ1
Synaptic Long Term Potentiation	0.431	2.12E-01	0.00781	NaN	PLCZ1
G Beta Gamma Signaling	0.428	2.12E-01	0.00775	NaN	CACNG8
P2Y Purigenic Receptor Signaling Pathway	0.421	2.10E-01	0.00758	NaN	PLCZ1
IL-4 Signaling	0.414	2.08E-01	0.00541	NaN	COL2A1,FCER2
GABAergic Receptor Signaling Pathway (Enhanced)	0.406	2.04E-01	0.00725	NaN	CACNG8
Gαi Signaling	0.401	2.04E-01	0.00714	NaN	RGS14
Dendritic Cell Maturation	0.394	2.03E-01	0.00521	NaN	COL2A1,PLCZ1
Endocannabinoid Cancer Inhibition Pathway	0.387	2.03E-01	0.00685	NaN	SMPD3
Protein Kinase A Signaling	0.381	2.03E-01	0.00508	NaN	PLCZ1,TH
Factors Promoting Cardiogenesis in Vertebrates	0.38	2.03E-01	0.00671	NaN	PLCZ1
Dilated Cardiomyopathy Signaling Pathway	0.378	2.03E-01	0.00667	NaN	CACNG8
Estrogen Receptor Signaling	0.372	2.02E-01	0.00499	NaN	CACNG8,PLCZ1
Microautophagy Signaling Pathway	0.363	1.97E-01	0.00637	NaN	COL2A1
Hepatic Fibrosis Signaling Pathway	0.357	1.95E-01	0.00484	NaN	CACNG8,COL2A1
Androgen Signaling	0.343	1.95E-01	0.00599	NaN	CACNG8
Aldosterone Signaling in Epithelial Cells	0.341	1.95E-01	0.00595	NaN	PLCZ1
Glioblastoma Multiforme Signaling	0.341	1.95E-01	0.00595	NaN	PLCZ1
Cardiac β-adrenergic Signaling	0.325	1.95E-01	0.00565	NaN	CACNG8
Tumor Microenvironment Pathway	0.323	1.95E-01	0.00562	NaN	FGF13
Macrophage Alternative Activation Signaling Pathway	0.32	1.95E-01	0.00556	NaN	FCER2
MicroRNA Biogenesis Signaling Pathway	0.315	1.95E-01	0.00546	NaN	NUP93
PPARα/RXRα Activation	0.315	1.95E-01	0.00546	NaN	PLCZ1
GNRH Signaling	0.306	1.95E-01	0.00532	NaN	CACNG8
Hepatic Fibrosis / Hepatic Stellate Cell Activation	0.303	1.95E-01	0.00526	NaN	COL2A1
D-myo-inositol-5-phosphate Metabolism	0.3	1.95E-01	0.00521	NaN	PLCZ1
Regulation of the Epithelial Mesenchymal Transition by Growth Factors Pathway	0.3	1.95E-01	0.00521	NaN	FGF13
Natural Killer Cell Signaling	0.298	1.95E-01	0.00518	NaN	COL2A1
Regulation of the Epithelial-Mesenchymal Transition Pathway	0.298	1.95E-01	0.00518	NaN	FGF13
Gap Junction Signaling	0.297	1.95E-01	0.00515	NaN	PLCZ1
Human Embryonic Stem Cell Pluripotency	0.292	1.94E-01	0.00508	NaN	BDNF
Clathrin-mediated Endocytosis Signaling	0.279	1.88E-01	0.00485	NaN	FGF13
Activin Inhibin Signaling Pathway	0.275	1.88E-01	0.00478	NaN	COL2A1
Axonal Guidance Signaling	0.274	1.88E-01	0.00407	NaN	BDNF,PLCZ1
Calcium Signaling	0.272	1.88E-01	0.00474	NaN	CACNG8
Thrombin Signaling	0.26	1.80E-01	0.00455	NaN	PLCZ1
HER-2 Signaling in Breast Cancer	0.256	1.79E-01	0.00448	NaN	NUP93
IL-12 Signaling and Production in Macrophages	0.25	1.79E-01	0.00439	NaN	COL2A1
Superpathway of Inositol Phosphate Compounds	0.249	1.79E-01	0.00437	NaN	PLCZ1
Osteoarthritis Pathway	0.245	1.79E-01	0.00431	NaN	COL2A1
Wound Healing Signaling Pathway	0.238	1.77E-01	0.0042	NaN	COL2A1
AMPK Signaling	0.235	1.77E-01	0.00415	NaN	PPM1E
Glucocorticoid Receptor Signaling	0.233	1.77E-01	0.00369	NaN	PLA2G4D,PLA2G4E
Autoimmune Thyroid Disease Signaling	0.225	1.72E-01	0.004	NaN	TSHR
Chronic Myeloid Leukemia Signaling	0.204	1.56E-01	0.0037	NaN	PLCZ1
FcγRIIB Signaling in B Lymphocytes	0.202	1.56E-01	0.00368	NaN	CACNG8
Pulmonary Fibrosis Idiopathic Signaling Pathway	0	0.00E+00	0.00311	NaN	COL2A1
Pathogen Induced Cytokine Storm Signaling Pathway	0	0.00E+00	0.00294	NaN	COL2A1
Role of Osteoclasts in Rheumatoid Arthritis Signaling Pathway	0	0.00E+00	0.00344	NaN	COL2A1
Huntington's Disease Signaling	0	0.00E+00	0.00358	NaN	BDNF
Myelination Signaling Pathway	0	0.00E+00	0.00313	NaN	BDNF
RAR Activation	0	0.00E+00	0.00243	NaN	NEUROG2
CCR5 Signaling in Macrophages	0	0.00E+00	0.00338	NaN	CACNG8
Molecular Mechanisms of Cancer	0	0.00E+00	0.00226	NaN	SYNGAP1
p70S6K Signaling	0	0.00E+00	0.00313	NaN	PLCZ1
CDC42 Signaling	0	0.00E+00	0.00295	NaN	FGD1
Phospholipase C Signaling	0	0.00E+00	0.00309	NaN	PLA2G4D,PLA2G4E
Role of Macrophages, Fibroblasts and Endothelial Cells in Rheumatoid Arthritis	0	0.00E+00	0.00314	NaN	PLCZ1
PKCθ Signaling in T Lymphocytes	0	0.00E+00	0.00283	NaN	CACNG8
PI3K Signaling in B Lymphocytes	0	0.00E+00	0.00308	NaN	PLCZ1
Senescence Pathway	0	0.00E+00	0.0034	NaN	CACNG8

## Sheet: lavenderblush3_pathways
LAVENDERBLUSH3 MODULE
Ingenuity Canonical Pathways	-log(p-value)	-log(adjusted p-value)	Ratio	z-score	Molecules
p53 Signaling	1.44	0	0.0306	NaN	TP53AIP1,TP63,TP73
Trehalose Degradation II (Trehalase)	1.36	0	0.167	NaN	HKDC1
Gustation Pathway	1.22	0	0.0201	-2	CACNA1H,CD36,GABRA2,LIPJ
GDP-glucose Biosynthesis	1.19	0	0.111	NaN	HKDC1
Glucose and Glucose-1-phosphate Degradation	1.15	0	0.1	NaN	HKDC1
UDP-N-acetyl-D-galactosamine Biosynthesis II	1.07	0	0.0833	NaN	HKDC1
Endocannabinoid Neuronal Synapse Pathway	1.01	0	0.0203	NaN	CACNA1H,DNAH10,DNAH3
Unfolded protein response	0.852	0	0.0225	NaN	DNAJB13,DNAJC5G
Pyrimidine Deoxyribonucleotides De Novo Biosynthesis I	0.804	0	0.0435	NaN	AK7
Salvage Pathways of Pyrimidine Ribonucleotides	0.8	0	0.0208	NaN	AK7,MAK
Glycolysis I	0.788	0	0.0417	NaN	ENO4
Gluconeogenesis I	0.771	0	0.04	NaN	ENO4
Kinetochore Metaphase Signaling Pathway	0.727	0	0.0187	NaN	DNAH10,DNAH3
Inhibition of Angiogenesis by TSP1	0.675	0	0.0312	NaN	CD36
FXR/RXR Activation	0.627	0	0.016	NaN	ABCB11,SLC51B
Pyrimidine Ribonucleotides Interconversion	0.61	0	0.0263	NaN	AK7
GABA Receptor Signaling	0.603	0	0.0154	NaN	CACNA1H,GABRA2
Pyrimidine Ribonucleotides De Novo Biosynthesis	0.581	0	0.0244	NaN	AK7
Coronavirus Replication Pathway	0.572	0	0.0238	NaN	TUBA4B
GABAergic Receptor Signaling Pathway (Enhanced)	0.566	0	0.0145	NaN	CACNA1H,GABRA2
Reelin Signaling in Neurons	0.566	0	0.0145	NaN	DNAH10,DNAH3
nNOS Signaling in Skeletal Muscle Cells	0.539	0	0.0217	NaN	CACNA1H
DNA damage-induced 14-3-3σ Signaling	0.539	0	0.0217	NaN	TP73
IL-23 Signaling Pathway	0.539	0	0.0217	NaN	RORC
Type II Diabetes Mellitus Signaling	0.513	0	0.0132	NaN	CACNA1H,CD36
Aldosterone Signaling in Epithelial Cells	0.452	0	0.0119	NaN	DNAJB13,DNAJC5G
PCP (Planar Cell Polarity) Pathway	0.444	0	0.0167	NaN	CELSR1
PXR/RXR Activation	0.428	0	0.0159	NaN	ABCB11
Pyridoxal 5'-phosphate Salvage Pathway	0.417	0	0.0154	NaN	MAK
Agrin Interactions at Neuromuscular Junction	0.402	0	0.0147	NaN	MUSK
Melatonin Signaling	0.397	0	0.0145	NaN	RORC
TREM1 Signaling	0.383	0	0.0139	NaN	NLRP2
Netrin Signaling	0.383	0	0.0139	NaN	CACNA1H
Oxytocin in Brain Signaling Pathway	0.376	0	0.0103	NaN	CACNA1H,NLRP2
Pathogen Induced Cytokine Storm Signaling Pathway	0.337	0	0.00882	NaN	CCL19,NLRP2,RORC
NRF2-mediated Oxidative Stress Response	0.334	0	0.00948	NaN	DNAJB13,DNAJC5G
Calcium Signaling	0.334	0	0.00948	NaN	CACNA1H,TP63
Neurovascular Coupling Signaling Pathway	0.316	0	0.00913	NaN	CACNA1H,GABRA2
Pyroptosis Signaling Pathway	0.312	0	0.0111	NaN	NLRP2
ATM Signaling	0.283	0	0.0101	NaN	TP73
Sperm Motility	0.266	0	0.00816	NaN	CACNA1H,MUSK
Protein Kinase A Signaling	0.252	0	0.00761	NaN	AKAP14,MYLK3,PTPRQ
IL-13 Signaling Pathway	0.241	0	0.0087	NaN	CD36
Circadian Rhythm Signaling	0.236	0	0.0076	NaN	CACNA1H,RORC
Virus Entry via Endocytic Pathways	0.236	0	0.00855	NaN	FOLR1
GPCR-Mediated Nutrient Sensing in Enteroendocrine Cells	0.236	0	0.00855	NaN	CACNA1H
IL-15 Production	0.229	0	0.00833	NaN	MUSK
Protein Ubiquitination Pathway	0.228	0	0.00746	NaN	DNAJB13,DNAJC5G
RHOA Signaling	0.225	0	0.0082	NaN	MYLK3
LXR/RXR Activation	0.222	0	0.00813	NaN	CD36
14-3-3-mediated Signaling	0.216	0	0.00794	NaN	TP73
Atherosclerosis Signaling	0.212	0	0.00781	NaN	CD36
G Beta Gamma Signaling	0.21	0	0.00775	NaN	CACNA1H
Role of PKR in Interferon Induction and Antiviral Response	0.204	0	0.00758	NaN	NLRP2
STAT3 Pathway	0.198	0	0.00741	NaN	IL5RA
Dilated Cardiomyopathy Signaling Pathway	0	0	0.00667	NaN	CACNA1H
Oxytocin Signaling Pathway	0	0	0.00365	NaN	CD36
Glucocorticoid Receptor Signaling	0	0	0.00554	NaN	DNAH10,DNAH3,IL5RA
Macrophage Alternative Activation Signaling Pathway	0	0	0.00556	NaN	CD36
S100 Family Signaling Pathway	0	0	0.00668	-2.236	ADGRD2,CACNA1H,CD36,CELSR1,TP63
Actin Cytoskeleton Signaling	0	0	0.00417	NaN	MYLK3
Synaptic Long Term Depression	0	0	0.00524	NaN	CACNA1H
Acetylcholine Receptor Signaling Pathway	0	0	0.00526	NaN	CACNA1H
Adrenergic Receptor Signaling Pathway (Enhanced)	0	0	0.00518	NaN	CACNA1H
Glutaminergic Receptor Signaling Pathway (Enhanced)	0	0	0.00631	NaN	CACNA1H,GABRA2
Microautophagy Signaling Pathway	0	0	0.00637	NaN	SPATA18
Orexin Signaling Pathway	0	0	0.00431	NaN	CACNA1H
PPARα/RXRα Activation	0	0	0.00546	NaN	CD36
Aryl Hydrocarbon Receptor Signaling	0	0	0.0068	NaN	TP73
LPS/IL-1 Mediated Inhibition of RXR Function	0	0	0.00448	NaN	ABCB11
Hepatic Cholestasis	0	0	0.00541	NaN	ABCB11
Mitochondrial Dysfunction	0	0	0.00302	NaN	CACNA1H
RAR Activation	0	0	0.00243	NaN	RORC
FcγRIIB Signaling in B Lymphocytes	0	0	0.00368	NaN	CACNA1H
CCR5 Signaling in Macrophages	0	0	0.00338	NaN	CACNA1H
T Helper Cell Differentiation	0	0	0.00375	NaN	RORC
IL-15 Signaling	0	0	0.00377	NaN	IL5RA
HIF1α Signaling	0	0	0.0049	NaN	RORC
Corticotropin Releasing Hormone Signaling	0	0	0.0068	NaN	CACNA1H
GNRH Signaling	0	0	0.00532	NaN	CACNA1H
Androgen Signaling	0	0	0.00599	NaN	CACNA1H
CREB Signaling in Neurons	0	0	0.00504	NaN	ADGRD2,CACNA1H,CELSR1
FAK Signaling	0	0	0.00363	NaN	ADGRD2,CELSR1,IL5RA
AMPK Signaling	0	0	0.00415	NaN	AK7
Role of NFAT in Cardiac Hypertrophy	0	0	0.00455	NaN	CACNA1H
Breast Cancer Regulation by Stathmin1	0	0	0.00342	NaN	ADGRD2,CELSR1
PKCθ Signaling in T Lymphocytes	0	0	0.00283	NaN	CACNA1H
D-myo-inositol-5-phosphate Metabolism	0	0	0.00521	NaN	EYA4
D-myo-inositol (1,4,5,6)-Tetrakisphosphate Biosynthesis	0	0	0.00568	NaN	EYA4
Superpathway of Inositol Phosphate Compounds	0	0	0.00437	NaN	EYA4
D-myo-inositol (3,4,5,6)-tetrakisphosphate Biosynthesis	0	0	0.00568	NaN	EYA4
3-phosphoinositide Degradation	0	0	0.00535	NaN	EYA4
3-phosphoinositide Biosynthesis	0	0	0.00495	NaN	EYA4
Agranulocyte Adhesion and Diapedesis	0	0	0.00518	NaN	CCL19
Granulocyte Adhesion and Diapedesis	0	0	0.00575	NaN	CCL19
PI3K/AKT Signaling	0	0	0.00505	NaN	IL5RA
Cardiac β-adrenergic Signaling	0	0	0.00565	NaN	AKAP14
Serotonin Receptor Signaling	0	0	0.00661	NaN	CACNA1H,MYLK3,TP63
Integrin Signaling	0	0	0.00488	NaN	MYLK3
cAMP-mediated signaling	0	0	0.00433	NaN	AKAP14
G-Protein Coupled Receptor Signaling	0	0	0.00435	NaN	ADGRD2,CELSR1,MYLK3
Phagosome Formation	0	0	0.00596	-2	ADGRD2,CD36,CELSR1,MYLK3
Phagosome Maturation	0	0	0.00649	NaN	TUBA4B
Sirtuin Signaling Pathway	0	0	0.00702	NaN	TP73,TUBA4B
Neuroinflammation Signaling Pathway	0	0	0.00326	NaN	GABRA2
Opioid Signaling Pathway	0	0	0.00364	NaN	CACNA1H
Adrenomedullin signaling pathway	0	0	0.00518	NaN	MYLK3
Th17 Activation Pathway	0	0	0.00356	NaN	RORC
Cardiac Hypertrophy Signaling (Enhanced)	0	0	0.00189	NaN	IL5RA
Systemic Lupus Erythematosus in T Cell Signaling Pathway	0	0	0.00246	NaN	RORC
White Adipose Tissue Browning Pathway	0	0	0.0073	NaN	CACNA1H
Hepatic Fibrosis Signaling Pathway	0	0	0.00242	NaN	MYLK3
Xenobiotic Metabolism General Signaling Pathway	0	0	0.00725	NaN	SLC51B
Insulin Secretion Signaling Pathway	0	0	0.0037	NaN	CACNA1H

## Sheet: brown_pathways
BROWN MODULE
Ingenuity Canonical Pathways	-log(p-value)	-log(adjusted p-value)	Ratio	z-score	Molecules
Calcium Signaling	1E01	7.65E+00	6,64E-02	-3,051	AKAP5,ATP2B3,CACNG3,CALM1 (includes others),CAMK1G,CAMK4,CAMKK1,CHRNB2,GRIA2,GRIN2B,PPP3R1,RYR2,SLC8A2,TNNT1
Glutaminergic Receptor Signaling Pathway (Enhanced)	4,39E00	2.34E+00	3,15E-02	-2,530	CACNG3,CALM1 (includes others),CAMK4,GABRA3,GRIA2,GRIN2B,HOMER1,PLD3,PPP3R1,SCN3B
Neurovascular Coupling Signaling Pathway	4,04E00	2.16E+00	3,65E-02	-2,121	CACNG3,CALM1 (includes others),CHRM1,GABRA3,GRIA2,GRIN2B,KCNMB2,RYR2
Synaptogenesis Signaling Pathway	3,74E00	1.99E+00	2,91E-02	-2,333	CALM1 (includes others),EPHA4,EPHA5,GRIA2,GRIN2B,RAB3A,STXBP1,UNC13A,WASF1
Dilated Cardiomyopathy Signaling Pathway	3,36E00	1.74E+00	4E-02	-1,342	CACNG3,CAMK1G,CAMK4,PDE2A,RYR2,TNNT1
Neuropathic Pain Signaling in Dorsal Horn Neurons	3,32E00	1.74E+00	5E-02	-2,236	CAMK1G,CAMK4,GRIA2,GRIN2B,KCNQ3
Role of NFAT in Cardiac Hypertrophy	3,24E00	1.73E+00	3,18E-02	-1,890	AKAP5,CACNG3,CALM1 (includes others),CAMK1G,CAMK4,PPP3R1,SLC8A2
cAMP-mediated signaling	3,12E00	1.73E+00	3,03E-02	-2,449	AKAP5,CALM1 (includes others),CAMK1G,CAMK4,CHRM1,PDE2A,PPP3R1
Glutamate Receptor Signaling	3,11E00	1.73E+00	6,25E-02	NaN	CALM1 (includes others),GRIA2,GRIN2B,HOMER1
Nitric Oxide Signaling in the Cardiovascular System	3,08E00	1.73E+00	4,42E-02	NaN	CACNG3,CALM1 (includes others),CHRM1,PDE2A,RYR2
Dopamine-DARPP32 Feedback in cAMP Signaling	2,95E00	1.64E+00	3,33E-02	-2,236	CACNG3,CALM1 (includes others),CAMK4,CAMKK1,GRIN2B,PPP3R1
Synaptic Long Term Potentiation	2,84E00	1.57E+00	3,91E-02	-2,000	CALM1 (includes others),CAMK4,GRIA2,GRIN2B,PPP3R1
Opioid Signaling Pathway	2,68E00	1.44E+00	2,55E-02	-2,646	CACNG3,CALM1 (includes others),CAMK1G,CAMK4,GRIN2B,PPP3R1,RYR2
nNOS Signaling in Neurons	2,51E00	1.31E+00	6,67E-02	NaN	CALM1 (includes others),GRIN2B,PPP3R1
nNOS Signaling in Skeletal Muscle Cells	2,49E00	1.31E+00	6,52E-02	NaN	CACNG3,CALM1 (includes others),RYR2
Cardiac β-adrenergic Signaling	2,23E00	1.08E+00	2,82E-02	NaN	AKAP5,CACNG3,PDE2A,RYR2,SLC8A2
GABA Receptor Signaling	2E00	8.76E-01	3,08E-02	NaN	CACNG3,DNM1,GABRA3,KCNQ3
SNARE Signaling Pathway	1,97E00	8.75E-01	3,03E-02	-2,000	CALM1 (includes others),RAB3A,STXBP1,UNC13A
Netrin Signaling	1,95E00	8.75E-01	4,17E-02	NaN	CACNG3,PPP3R1,RYR2
Flavin Biosynthesis IV (Mammalian)	1,89E00	8.58E-01	5E-01	NaN	RFK
Chemokine Signaling	1,87E00	8.58E-01	3,9E-02	NaN	CALM1 (includes others),CAMK1G,CAMK4
Cellular Effects of Sildenafil (Viagra)	1,86E00	8.58E-01	2,8E-02	NaN	CACNG3,CALM1 (includes others),KCNQ3,PDE2A
Protein Kinase A Signaling	1,85E00	8.58E-01	1,78E-02	-0,816	ADD2,AKAP5,CALM1 (includes others),PDE2A,PPP3R1,PTPRN,RYR2
Endocannabinoid Neuronal Synapse Pathway	1,81E00	8.36E-01	2,7E-02	-2,000	CACNG3,GRIA2,GRIN2B,PPP3R1
Orexin Signaling Pathway	1,76E00	8.04E-01	2,16E-02	-2,236	ATP6V1G2,ATP6V1H,CACNG3,CALM1 (includes others),SLC8A2
Acute Myeloid Leukemia Signaling	1,69E00	7.53E-01	3,33E-02	NaN	CCNA1,KIT,PIM2
Sperm Motility	1,67E00	7.53E-01	2,04E-02	NaN	CALM1 (includes others),EPHA4,EPHA5,KIT,PDE2A
Gαq Signaling	1,66E00	7.53E-01	2,44E-02	-2,000	CALM1 (includes others),CHRM1,PLD3,PPP3R1
NAD Biosynthesis III	1,59E00	6.98E-01	2,5E-01	NaN	NMNAT2
Serotonin Receptor Signaling	1,55E00	6.80E-01	1,54E-02	-1,890	CACNG3,CALM1 (includes others),KCNQ3,PAK3,PLD3,RAB3A,RYR2
α-Adrenergic Signaling	1,5E00	6.80E-01	2,83E-02	NaN	CALM1 (includes others),CAMK4,SLC8A2
NAD Biosynthesis from 2-amino-3-carboxymuconate Semialdehyde	1,5E00	6.80E-01	2E-01	NaN	NMNAT2
Creatine-phosphate Biosynthesis	1,5E00	6.80E-01	2E-01	NaN	CKMT1A/CKMT1B
NAD Salvage Pathway III	1,5E00	6.80E-01	2E-01	NaN	NMNAT2
Oxytocin Signaling Pathway	1,49E00	6.80E-01	1,82E-02	-1,342	ATP2B3,CACNG3,CALM1 (includes others),CAMKK1,PPP3R1
G-Protein Coupled Receptor Signaling	1,46E00	6.74E-01	1,31E-02	-1,667	CALM1 (includes others),CAMK4,CCR6,CHRM1,GPR39,KCNQ3,PAK3,PDE2A,PPP3R1
Acetylcholine Receptor Signaling Pathway	1,46E00	6.74E-01	2,11E-02	-2,000	CACNG3,CALM1 (includes others),CHRM1,CHRNB2
Ephrin A Signaling	1,43E00	6.59E-01	4,26E-02	NaN	EPHA4,EPHA5
Amyotrophic Lateral Sclerosis Signaling	1,42E00	6.59E-01	2,63E-02	NaN	CACNG3,GRIA2,GRIN2B
CREB Signaling in Neurons	1,41E00	6.59E-01	1,34E-02	-2,828	CACNG3,CALM1 (includes others),CAMK4,CCR6,CHRM1,GPR39,GRIA2,GRIN2B
Gustation Pathway	1,4E00	6.59E-01	2,01E-02	-1,000	CACNG3,GABRA3,KCNQ3,SCN3B
Ephrin Receptor Signaling	1,38E00	6.49E-01	1,99E-02	NaN	EPHA4,EPHA5,GRIN2B,PAK3
IL-15 Production	1,37E00	6.49E-01	2,5E-02	NaN	EPHA4,EPHA5,KIT
Glioma Signaling	1,35E00	6.39E-01	2,46E-02	NaN	CALM1 (includes others),CAMK1G,CAMK4
Gαs Signaling	1,33E00	6.29E-01	2,42E-02	NaN	ADD2,CHRM1,RYR2
Iron homeostasis signaling pathway	1,27E00	5.79E-01	2,27E-02	NaN	ATP6V1G2,ATP6V1H,HBQ1
Semaphorin Signaling in Neurons	1,25E00	5.68E-01	3,39E-02	NaN	CRMP1,PAK3
RAC Signaling	1,23E00	5.65E-01	2,19E-02	NaN	CYFIP2,PAK3,WASF1
GABAergic Receptor Signaling Pathway (Enhanced)	1,22E00	5.65E-01	2,17E-02	NaN	CACNG3,GABRA3,GRIN2B
Reelin Signaling in Neurons	1,22E00	5.65E-01	2,17E-02	NaN	ARHGEF9,GRIN2B,WASF1
Calcium Transport I	1,2E00	5.53E-01	1E-01	NaN	ATP2B3
NAD biosynthesis II (from tryptophan)	1,16E00	5.30E-01	9,09E-02	NaN	NMNAT2
Corticotropin Releasing Hormone Signaling	1,16E00	5.30E-01	2,04E-02	NaN	CACNG3,CALM1 (includes others),CAMK4
eNOS Signaling	1,15E00	5.28E-01	2,03E-02	NaN	CALM1 (includes others),CCNA1,CHRNB2
Acyl-CoA Hydrolysis	1,09E00	4.76E-01	7,69E-02	NaN	ACOT7
Choline Biosynthesis III	1,06E00	4.54E-01	7,14E-02	NaN	PLD3
Circadian Rhythm Signaling	1,04E00	4.42E-01	1,52E-02	NaN	CACNG3,GRIA2,GRIN2B,RYR2
Axonal Guidance Signaling	1E00	4.09E-01	1,22E-02	NaN	EPHA4,EPHA5,PAK3,PPP3R1,RTN4R,SLIT1
Granulocyte Adhesion and Diapedesis	9,88E-01	4.08E-01	1,72E-02	NaN	CCR6,CLDN16,THY1
D-myo-inositol (1,4,5,6)-Tetrakisphosphate Biosynthesis	9,77E-01	4.08E-01	1,7E-02	NaN	PLPPR4,PPP3R1,PTPRN
D-myo-inositol (3,4,5,6)-tetrakisphosphate Biosynthesis	9,77E-01	4.08E-01	1,7E-02	NaN	PLPPR4,PPP3R1,PTPRN
RANK Signaling in Osteoclasts	9,56E-01	3.94E-01	2,27E-02	NaN	CALM1 (includes others),PPP3R1
3-phosphoinositide Degradation	9,19E-01	3.69E-01	1,6E-02	NaN	PLPPR4,PPP3R1,PTPRN
GNRH Signaling	9,14E-01	3.69E-01	1,6E-02	NaN	CACNG3,CALM1 (includes others),PAK3
Synaptic Long Term Depression	8,99E-01	3.69E-01	1,57E-02	NaN	CACNG3,GRIA2,RYR2
Salvage Pathways of Pyrimidine Ribonucleotides	8,94E-01	3.69E-01	2,08E-02	NaN	AK5,PAK3
D-myo-inositol-5-phosphate Metabolism	8,94E-01	3.69E-01	1,56E-02	NaN	PLPPR4,PPP3R1,PTPRN
Adrenergic Receptor Signaling Pathway (Enhanced)	8,89E-01	3.69E-01	1,55E-02	NaN	ATP6V1G2,ATP6V1H,CACNG3
Oxytocin in Brain Signaling Pathway	8,84E-01	3.69E-01	1,55E-02	NaN	CACNG3,CALM1 (includes others),CAMKK1
NAD Salvage Pathway II	8,77E-01	3.68E-01	4,55E-02	NaN	NMNAT2
Pyrimidine Deoxyribonucleotides De Novo Biosynthesis I	8,59E-01	3.56E-01	4,35E-02	NaN	AK5
3-phosphoinositide Biosynthesis	8,47E-01	3.53E-01	1,49E-02	NaN	PLPPR4,PPP3R1,PTPRN
Phagosome Formation	8,42E-01	3.53E-01	1,04E-02	-2,646	AP1S1,CCR6,CHRM1,GPR39,PAK3,PLD3,WASF1
HIF1α Signaling	8,38E-01	3.53E-01	1,47E-02	NaN	CAMK1G,CAMK4,PPP3R1
Clathrin-mediated Endocytosis Signaling	8,29E-01	3.50E-01	1,46E-02	NaN	AP1S1,DNM1,PPP3R1
Estrogen-mediated S-phase Entry	8,1E-01	3.38E-01	3,85E-02	NaN	CCNA1
Regulation of Actin-based Motility by Rho	8E-01	3.38E-01	1,82E-02	NaN	PAK3,WASF1
Role of MAPK Signaling in Promoting the Pathogenesis of Influenza	8E-01	3.38E-01	1,82E-02	NaN	ATP6V1G2,ATP6V1H
Mitochondrial Dysfunction	7,79E-01	3.27E-01	1,21E-02	-1,000	ATP1A3,CACNG3,CALM1 (includes others),PPP3R1
RHOGDI Signaling	7,78E-01	3.27E-01	1,38E-02	NaN	ARHGEF9,PAK3,WASF1
Thrombin Signaling	7,69E-01	3.23E-01	1,36E-02	NaN	ARHGEF9,CAMK1G,CAMK4
Virus Entry via Endocytic Pathways	7,58E-01	3.18E-01	1,71E-02	NaN	AP1S1,DNM1
Breast Cancer Regulation by Stathmin1	7,53E-01	3.18E-01	1,03E-02	-0,816	ARHGEF9,CAMK1G,CAMK4,CCR6,CHRM1,GPR39
Superpathway of Inositol Phosphate Compounds	7,34E-01	3.04E-01	1,31E-02	NaN	PLPPR4,PPP3R1,PTPRN
Oxytocin in Spinal Neurons Signaling Pathway	7,28E-01	3.03E-01	3,12E-02	NaN	CAMKK1
Actin Cytoskeleton Signaling	6,94E-01	2.84E-01	1,25E-02	NaN	CYFIP2,PAK3,WASF1
fMLP Signaling in Neutrophils	6,94E-01	2.84E-01	1,55E-02	NaN	CALM1 (includes others),PPP3R1
AMPK Signaling	6,9E-01	2.84E-01	1,24E-02	NaN	AK5,CHRNB2,RAB3A
CCR3 Signaling in Eosinophils	6,89E-01	2.84E-01	1,54E-02	NaN	CALM1 (includes others),PAK3
Pyrimidine Ribonucleotides Interconversion	6,61E-01	2.61E-01	2,63E-02	NaN	AK5
White Adipose Tissue Browning Pathway	6,55E-01	2.60E-01	1,46E-02	NaN	CACNG3,VGF
Cardiac Hypertrophy Signaling	6,46E-01	2.56E-01	1,18E-02	NaN	CACNG3,CALM1 (includes others),PPP3R1
Pyrimidine Ribonucleotides De Novo Biosynthesis	6,32E-01	2.48E-01	2,44E-02	NaN	AK5
NAD Signaling Pathway	6,19E-01	2.48E-01	1,38E-02	NaN	NMNAT2,RYR2
Semaphorin Neuronal Repulsive Signaling Pathway	6,19E-01	2.48E-01	1,38E-02	NaN	CRMP1,PAK3
Triacylglycerol Degradation	6,14E-01	2.48E-01	2,33E-02	NaN	NDST3
Signaling by Rho Family GTPases	6,11E-01	2.48E-01	1,13E-02	NaN	ARHGEF9,PAK3,WASF1
Dermatan Sulfate Biosynthesis (Late Stages)	6,05E-01	2.48E-01	2,27E-02	NaN	NDST3
iNOS Signaling	5,97E-01	2.48E-01	2,22E-02	NaN	CALM1 (includes others)
tRNA Splicing	5,97E-01	2.48E-01	2,22E-02	NaN	PDE2A
Insulin Secretion Signaling Pathway	5,96E-01	2.48E-01	1,11E-02	NaN	CACNG3,PCSK2,RYR2
Cardiac Hypertrophy Signaling (Enhanced)	5,91E-01	2.48E-01	9,45E-03	-2,000	CACNG3,CALM1 (includes others),PDE2A,PPP3R1,RYR2
Xenobiotic Metabolism Signaling	5,85E-01	2.48E-01	1,09E-02	NaN	CAMK1G,CAMK4,NDST3
Phagosome Maturation	5,82E-01	2.48E-01	1,3E-02	NaN	ATP6V1G2,ATP6V1H
Chondroitin Sulfate Biosynthesis (Late Stages)	5,81E-01	2.48E-01	2,13E-02	NaN	NDST3
Epithelial Adherens Junction Signaling	5,7E-01	2.41E-01	1,27E-02	NaN	PAK3,WASF1
CLEAR Signaling Pathway	5,65E-01	2.40E-01	1,07E-02	NaN	ATP6V1G2,ATP6V1H,PPP3R1
TNFR1 Signaling	5,58E-01	2.37E-01	2E-02	NaN	PAK3
Role of Osteoclasts in Rheumatoid Arthritis Signaling Pathway	5,38E-01	2.25E-01	1,03E-02	NaN	CALM1 (includes others),CAMK4,PPP3R1
Triacylglycerol Biosynthesis	5,37E-01	2.25E-01	1,89E-02	NaN	PLPPR4
Androgen Signaling	5,33E-01	2.25E-01	1,2E-02	NaN	CACNG3,CALM1 (includes others)
Senescence Pathway	5,3E-01	2.25E-01	1,02E-02	NaN	CACNG3,CALM1 (includes others),PPP3R1
Chondroitin Sulfate Biosynthesis	5,23E-01	2.22E-01	1,82E-02	NaN	NDST3
Dermatan Sulfate Biosynthesis	5,1E-01	2.13E-01	1,75E-02	NaN	NDST3
Neuroinflammation Signaling Pathway	4,97E-01	2.04E-01	9,77E-03	NaN	GABRA3,GRIN2B,PPP3R1
PCP (Planar Cell Polarity) Pathway	4,92E-01	2.03E-01	1,67E-02	NaN	PRICKLE1
Heparan Sulfate Biosynthesis (Late Stages)	4,8E-01	2.03E-01	1,61E-02	NaN	NDST3
Stearate Biosynthesis I (Animals)	4,8E-01	2.03E-01	1,61E-02	NaN	ACOT7
Mitotic Roles of Polo-Like Kinase	4,69E-01	2.03E-01	1,56E-02	NaN	PLK2
Phospholipases	4,69E-01	2.03E-01	1,56E-02	NaN	PLD3
Pyridoxal 5'-phosphate Salvage Pathway	4,64E-01	2.03E-01	1,54E-02	NaN	PAK3
Leukocyte Extravasation Signaling	4,62E-01	2.03E-01	1,06E-02	NaN	CLDN16,THY1
Remodeling of Epithelial Adherens Junctions	4,58E-01	2.03E-01	1,52E-02	NaN	DNM1
S100 Family Signaling Pathway	4,52E-01	2.03E-01	8,02E-03	-2,449	CACNG3,CALM1 (includes others),CCR6,CHRM1,GPR39,RYR2
Agranulocyte Adhesion and Diapedesis	4,51E-01	2.03E-01	1,04E-02	NaN	CCR6,CLDN16
Adrenomedullin signaling pathway	4,51E-01	2.03E-01	1,04E-02	NaN	CALM1 (includes others),KCNQ3
Agrin Interactions at Neuromuscular Junction	4,48E-01	2.03E-01	1,47E-02	NaN	PAK3
Gap Junction Signaling	4,48E-01	2.03E-01	1,03E-02	NaN	GRIA2,PPP3R1
Melatonin Signaling	4,43E-01	2.03E-01	1,45E-02	NaN	CALM1 (includes others)
Heparan Sulfate Biosynthesis	4,43E-01	2.03E-01	1,45E-02	NaN	NDST3
GM-CSF Signaling	4,38E-01	2.01E-01	1,43E-02	NaN	PPP3R1
Integrin Signaling	4,18E-01	1.84E-01	9,76E-03	NaN	PAK3,TSPAN7
Angiopoietin Signaling	4,1E-01	1.81E-01	1,32E-02	NaN	PAK3
Maturity Onset Diabetes of Young (MODY) Signaling	4,06E-01	1.81E-01	1,3E-02	NaN	CACNG3
Multiple Sclerosis Signaling Pathway	4,05E-01	1.81E-01	9,52E-03	NaN	GRIN2B,SLC8A2
Renal Cell Carcinoma Signaling	4,01E-01	1.81E-01	1,28E-02	NaN	PAK3
IL-3 Signaling	3,97E-01	1.81E-01	1,27E-02	NaN	PPP3R1
Autophagy	3,95E-01	1.81E-01	9,35E-03	NaN	CALM1 (includes others),PPP3R1
Phospholipase C Signaling	3,9E-01	1.81E-01	7,72E-03	-2,000	ARHGEF9,CALM1 (includes others),CAMK4,PLD3,PPP3R1
BEX2 Signaling Pathway	3,89E-01	1.81E-01	1,23E-02	NaN	MAP2
Cyclins and Cell Cycle Regulation	3,77E-01	1.77E-01	1,19E-02	NaN	CCNA1
Role of Osteoblasts, Osteoclasts and Chondrocytes in Rheumatoid Arthritis	3,76E-01	1.77E-01	9,01E-03	NaN	CALM1 (includes others),PPP3R1
LPS/IL-1 Mediated Inhibition of RXR Function	3,74E-01	1.77E-01	8,97E-03	NaN	FABP3,NDST3
HIPPO signaling	3,73E-01	1.77E-01	1,18E-02	NaN	DLG3
IL-17A Signaling in Fibroblasts	3,69E-01	1.76E-01	1,16E-02	NaN	THY1
ABRA Signaling Pathway	3,62E-01	1.75E-01	1,14E-02	NaN	PPP3R1
Regulation of Cellular Mechanics by Calpain Protease	3,62E-01	1.75E-01	1,14E-02	NaN	CCNA1
BMP signaling pathway	3,58E-01	1.74E-01	1,12E-02	NaN	CAMK4
Actin Nucleation by ARP-WASP Complex	3,51E-01	1.70E-01	1,1E-02	NaN	WASF1
Fcγ Receptor-mediated Phagocytosis in Macrophages and Monocytes	3,44E-01	1.69E-01	1,08E-02	NaN	PLD3
ERBB Signaling	3,44E-01	1.69E-01	1,08E-02	NaN	PAK3
Sertoli Cell-Sertoli Cell Junction Signaling	3,37E-01	1.68E-01	8,33E-03	NaN	CLDN16,PAK3
Prolactin Signaling	3,37E-01	1.68E-01	1,05E-02	NaN	KCNMB2
Melanocyte Development and Pigmentation Signaling	3,27E-01	1.63E-01	1,02E-02	NaN	KIT
Apelin Cardiomyocyte Signaling Pathway	3,27E-01	1.63E-01	1,02E-02	NaN	SLC8A2
WNK Renal Signaling Pathway	3,21E-01	1.60E-01	1E-02	NaN	CALM1 (includes others)
Calcium-induced T Lymphocyte Apoptosis	3,12E-01	1.54E-01	7,91E-03	NaN	CALM1 (includes others),PPP3R1
Paxillin Signaling	3,03E-01	1.48E-01	9,43E-03	NaN	PAK3
Regulation of IL-2 Expression in Activated and Anergic T Lymphocytes	2,96E-01	1.45E-01	7,63E-03	NaN	CALM1 (includes others),PPP3R1
Antioxidant Action of Vitamin C	2,95E-01	1.45E-01	9,17E-03	NaN	PLD3
Neuroprotective Role of THOP1 in Alzheimer's Disease	2,87E-01	1.42E-01	8,93E-03	NaN	NTS
Chaperone Mediated Autophagy Signaling Pathway	2,83E-01	1.42E-01	7,04E-03	NaN	ATP6V1G2,ATP6V1H,PPP3R1
Chronic Myeloid Leukemia Signaling	2,82E-01	1.42E-01	7,41E-03	NaN	CALM1 (includes others),PPP3R1
Cholecystokinin/Gastrin-mediated Signaling	2,74E-01	1.42E-01	8,55E-03	NaN	EPHA4
PAK Signaling	2,74E-01	1.42E-01	8,55E-03	NaN	PAK3
GPCR-Mediated Nutrient Sensing in Enteroendocrine Cells	2,74E-01	1.42E-01	8,55E-03	NaN	CACNG3
NUR77 Signaling in T Lymphocytes	2,73E-01	1.42E-01	7,25E-03	NaN	CALM1 (includes others),PPP3R1
Huntington's Disease Signaling	2,68E-01	1.41E-01	7,17E-03	NaN	DNM1,GRIN2B
Renin-Angiotensin Signaling	2,64E-01	1.41E-01	8,26E-03	NaN	PAK3
RHOA Signaling	2,62E-01	1.41E-01	8,2E-03	NaN	WASF1
Molecular Mechanisms of Cancer	2,62E-01	1.41E-01	6,77E-03	NaN	ARHGEF9,PAK3,RASGRF2
GP6 Signaling Pathway	2,6E-01	1.41E-01	8,13E-03	NaN	CALM1 (includes others)
Pancreatic Adenocarcinoma Signaling	2,57E-01	1.41E-01	8,06E-03	NaN	PLD3
Systemic Lupus Erythematosus in B Cell Signaling Pathway	2,52E-01	1.38E-01	6,65E-03	NaN	CALM1 (includes others),PIM2,PPP3R1
TR/RXR Activation	2,48E-01	1.37E-01	7,81E-03	NaN	CAMK4
G Beta Gamma Signaling	2,46E-01	1.37E-01	7,75E-03	NaN	CACNG3
CCR5 Signaling in Macrophages	2,43E-01	1.37E-01	6,76E-03	NaN	CACNG3,CALM1 (includes others)
ICOS-ICOSL Signaling in T Helper Cells	2,36E-01	1.32E-01	6,64E-03	NaN	CALM1 (includes others),PPP3R1
Apelin Endothelial Signaling Pathway	2,26E-01	1.25E-01	7,19E-03	NaN	CALM1 (includes others)
Role of Chondrocytes in Rheumatoid Arthritis Signaling Pathway	2,24E-01	1.25E-01	7,14E-03	NaN	PPP3R1
Aryl Hydrocarbon Receptor Signaling	2,11E-01	1.15E-01	6,8E-03	NaN	CCNA1
Relaxin Signaling	2,04E-01	1.12E-01	6,62E-03	NaN	PDE2A
Type II Diabetes Mellitus Signaling	2,04E-01	1.12E-01	6,62E-03	NaN	CACNG3
Necroptosis Signaling Pathway	2,01E-01	1.12E-01	6,54E-03	NaN	PPP3R1
ID1 Signaling Pathway	-0E00	0.00E+00	5E-03	NaN	CHRNB2
Pathogen Induced Cytokine Storm Signaling Pathway	-0E00	0.00E+00	5,88E-03	NaN	CCR6,RYR2
Glucocorticoid Receptor Signaling	-0E00	0.00E+00	1,85E-03	NaN	PPP3R1
Natural Killer Cell Signaling	-0E00	0.00E+00	5,18E-03	NaN	PAK3
Neutrophil Extracellular Trap Signaling Pathway	-0E00	0.00E+00	2,61E-03	NaN	PPP3R1
IL-33 Signaling Pathway	-0E00	0.00E+00	5,65E-03	NaN	KIT
Myelination Signaling Pathway	-0E00	0.00E+00	6,25E-03	NaN	CALM1 (includes others),PPP3R1
Activin Inhibin Signaling Pathway	-0E00	0.00E+00	4,78E-03	NaN	CCNA1
Sertoli Cell Germ Cell Junction Signaling Pathway (Enhanced)	-0E00	0.00E+00	4,29E-03	NaN	CLDN16
NRF2-mediated Oxidative Stress Response	-0E00	0.00E+00	4,74E-03	NaN	ENC1
Tight Junction Signaling	-0E00	0.00E+00	5,59E-03	NaN	CLDN16
RAR Activation	-0E00	0.00E+00	4,85E-03	NaN	KIT,PDE2A
Erythropoietin Signaling Pathway	-0E00	0.00E+00	5,95E-03	NaN	HBQ1
IL-8 Signaling	-0E00	0.00E+00	4,85E-03	NaN	PLD3
IL-12 Signaling and Production in Macrophages	-0E00	0.00E+00	4,39E-03	NaN	CALM1 (includes others)
Role of NFAT in Regulation of the Immune Response	-0E00	0.00E+00	5,27E-03	NaN	AKAP5,CALM1 (includes others),PPP3R1
FcγRIIB Signaling in B Lymphocytes	-0E00	0.00E+00	3,68E-03	NaN	CACNG3
CXCR4 Signaling	-0E00	0.00E+00	6,02E-03	NaN	PAK3
CTLA4 Signaling in Cytotoxic T Lymphocytes	-0E00	0.00E+00	5,38E-03	NaN	AP1S1,PLD3
CD28 Signaling in T Helper Cells	-0E00	0.00E+00	6,43E-03	NaN	CALM1 (includes others),PPP3R1
Endothelin-1 Signaling	-0E00	0.00E+00	5,32E-03	NaN	PLD3
Germ Cell-Sertoli Cell Junction Signaling	-0E00	0.00E+00	6,02E-03	NaN	PAK3
Aldosterone Signaling in Epithelial Cells	-0E00	0.00E+00	5,95E-03	NaN	KCNMB2
Type I Diabetes Mellitus Signaling	-0E00	0.00E+00	3,29E-03	NaN	PTPRN
mTOR Signaling	-0E00	0.00E+00	4,88E-03	NaN	PLD3
Systemic Lupus Erythematosus Signaling	-0E00	0.00E+00	3,39E-03	NaN	CAMK4,PIM2
CDC42 Signaling	-0E00	0.00E+00	2,95E-03	NaN	PAK3
FAK Signaling	-0E00	0.00E+00	6,05E-03	-2,236	CCR6,CHRM1,GPR39,KIT,PAK3
Role of Macrophages, Fibroblasts and Endothelial Cells in Rheumatoid Arthritis	-0E00	0.00E+00	6,29E-03	NaN	CALM1 (includes others),PPP3R1
PKCθ Signaling in T Lymphocytes	-0E00	0.00E+00	5,67E-03	NaN	CACNG3,PPP3R1
Antiproliferative Role of TOB in T Cell Signaling	-0E00	0.00E+00	4,44E-03	NaN	CCNA1
PI3K Signaling in B Lymphocytes	-0E00	0.00E+00	6,15E-03	NaN	CALM1 (includes others),PPP3R1
TEC Kinase Signaling	-0E00	0.00E+00	2,67E-03	NaN	PAK3
Estrogen Receptor Signaling	-0E00	0.00E+00	2,49E-03	NaN	CACNG3
ERK/MAPK Signaling	-0E00	0.00E+00	4,65E-03	NaN	PAK3
B Cell Receptor Signaling	-0E00	0.00E+00	5,43E-03	NaN	CALM1 (includes others),PPP3R1
T Cell Receptor Signaling	-0E00	0.00E+00	5,28E-03	NaN	CALM1 (includes others),PPP3R1
Th17 Activation Pathway	-0E00	0.00E+00	3,56E-03	NaN	CCR6
Systemic Lupus Erythematosus in T Cell Signaling Pathway	-0E00	0.00E+00	4,91E-03	NaN	CAMK4,PPP3R1
Hepatic Fibrosis Signaling Pathway	-0E00	0.00E+00	4,84E-03	NaN	CACNG3,CALM1 (includes others)
Xenobiotic Metabolism CAR Signaling Pathway	-0E00	0.00E+00	5,75E-03	NaN	NDST3
Xenobiotic Metabolism PXR Signaling Pathway	-0E00	0.00E+00	5,62E-03	NaN	NDST3
