# Supplementary material for: Identification of deregulated lncRNAs in Alzheimer’s disease: an integrated gene co-expression network analysis of hippocampus and fusiform gyrus RNA-seq datasets
Source: Front Aging Neurosci. 2024 Jul 17;16:1437278. doi: 10.3389/fnagi.2024.1437278 (PMC11288953; doi:10.3389/fnagi.2024.1437278)
Supplement: Supplementary file 8 [file Table_8.XLSX]

## Sheet: brown_pathways
Supplementary Table 8. The IPA canonical pathways related to the prioritized fusiform gyrus brown, turquoise, lavenderblush3 and darkturquoise WGCNA module. A -log(p-value) greater than 1.3 means that the p-value of the enrichment test is significant (p-value < 0.05). Z-scores that are greater than or equal to 2 represent predictions of activation while predictions of inhibitions are made for Z-s…
BROWN MODULE
Ingenuity Canonical Pathways	-log(p-value)	-log(adjusted p-value)	Ratio	z-score	Molecules
Parkinson's Signaling	3.3	8.20E-01	0.188	NaN	PRKN,SNCA,UCHL1
14-3-3-mediated Signaling	2.06	1.89E-01	0.0397	NaN	PRKCE,SNCA,TUBA1B,TUBB2A,YWHAB
Dopamine-DARPP32 Feedback in cAMP Signaling	2.02	1.89E-01	0.0333	-0.447	CACNA1F,DRD5,PPP1R14C,PPP1R7,PPP3CB,PRKCE
nNOS Signaling in Neurons	1.99	1.89E-01	0.0667	NaN	NOS1AP,PPP3CB,PRKCE
Protein Kinase A Signaling	1.74	1.89E-01	0.0228	-0.333	ACP1,ADD2,PDE1B,PPP1R14C,PPP1R7,PPP3CB,PRKCE,PTK2B,YWHAB
Phagosome Maturation	1.71	1.89E-01	0.0325	NaN	ATP6V1A,ATP6V1C1,NAPB,TUBA1B,TUBB2A
L-glutamine Biosynthesis II (tRNA-dependent)	1.7	1.89E-01	0.5	NaN	GATB
ERK/MAPK Signaling	1.67	1.89E-01	0.0279	-0.447	PAK1,PPP1R14C,PPP1R7,PRKCE,PTK2B,YWHAB
Gαq Signaling	1.61	1.89E-01	0.0305	-1.342	CHRM3,PPP3CB,PRKCE,PTK2B,RGS4
Cardiomyocyte Differentiation via BMP Receptors	1.56	1.89E-01	0.0769	NaN	MEF2C,NPPA
Synaptogenesis Signaling Pathway	1.44	1.89E-01	0.0227	-2.646	CDH18,CDH7,NAPB,PAK1,PRKCE,SNCA,SYT1
Synaptic Long Term Potentiation	1.4	1.89E-01	0.0312	0	PPP1R14C,PPP1R7,PPP3CB,PRKCE
Gα12/13 Signaling	1.35	1.89E-01	0.0301	0	CDH18,CDH7,MEF2C,PTK2B
IL-3 Signaling	1.35	1.89E-01	0.038	NaN	PAK1,PPP3CB,PRKCE
Dopamine Receptor Signaling	1.35	1.89E-01	0.038	NaN	DRD5,PPP1R14C,PPP1R7
Tetrapyrrole Biosynthesis II	1.31	1.89E-01	0.2	NaN	UROS
HIPPO signaling	1.27	1.89E-01	0.0353	NaN	PPP1R14C,PPP1R7,YWHAB
Insulin Secretion Signaling Pathway	1.26	1.89E-01	0.0222	-2.236	CACNA1F,CHRM3,NAPB,PCSK2,PRKCE,STAT4
Cellular Effects of Sildenafil (Viagra)	1.25	1.89E-01	0.028	NaN	CACNA1F,NPPA,PDE1B,SLC4A10
ABRA Signaling Pathway	1.23	1.89E-01	0.0341	NaN	MEF2C,PPP3CB,TPM1
Glycine Cleavage Complex	1.23	1.89E-01	0.167	NaN	OCA2
Opioid Signaling Pathway	1.23	1.89E-01	0.0218	-0.816	CACNA1F,PDE1B,PPP3CB,PRKCE,RGS4,RGS6
Intrinsic Prothrombin Activation Pathway	1.2	1.89E-01	0.0488	NaN	F8,KLK10
CLEAR Signaling Pathway	1.19	1.89E-01	0.0214	0	ATP6V1A,ATP6V1C1,PPP3CB,PRKCE,PRKN,YWHAB
Coronavirus Replication Pathway	1.18	1.89E-01	0.0476	NaN	TUBA1B,TUBB2A
Fcγ Receptor-mediated Phagocytosis in Macrophages and Monocytes	1.18	1.89E-01	0.0323	NaN	PAK1,PRKCE,PTK2B
ERBB Signaling	1.18	1.89E-01	0.0323	NaN	NRG3,PAK1,PRKCE
Neurovascular Coupling Signaling Pathway	1.16	1.89E-01	0.0228	-1.342	CACNA1F,CHRM3,GABRA3,GABRG2,KCNMA1
Breast Cancer Regulation by Stathmin1	1.16	1.89E-01	0.0171	-1.265	CCR6,CHRM3,DRD5,GPR155,PAK1,PPP1R14C,PPP1R7,PRKCE,TUBA1B,TUBB2A
cAMP-mediated signaling	1.08	1.89E-01	0.0216	-1.342	CHRM3,DRD5,PDE1B,PPP3CB,RGS4
Leucine Degradation I	1.06	1.89E-01	0.111	NaN	HMGCLL1
Heme Biosynthesis II	1.06	1.89E-01	0.111	NaN	UROS
G-Protein Coupled Receptor Signaling	1.06	1.89E-01	0.016	-2.111	CCR6,CHRM3,DRD5,GPR155,MEF2C,PAK1,PDE1B,PPP3CB,PRKCE,PTK2B,RGS4
Cell Cycle: G2/M DNA Damage Checkpoint Regulation	1.05	1.89E-01	0.04	NaN	CCNB1,YWHAB
Kinetochore Metaphase Signaling Pathway	1.03	1.89E-01	0.028	NaN	CCNB1,PPP1R14C,PPP1R7
Sertoli Cell-Sertoli Cell Junction Signaling	1.03	1.89E-01	0.0208	-2.236	CDH18,CDH7,PAK1,TUBA1B,TUBB2A
NAD Phosphorylation and Dephosphorylation	1.02	1.89E-01	0.1	NaN	ACP1
Glutaminergic Receptor Signaling Pathway (Enhanced)	1	1.89E-01	0.0189	-0.816	CACNA1F,GABRA3,GABRG2,NAPB,PPP3CB,PRKCE
D-myo-inositol (1,4,5,6)-Tetrakisphosphate Biosynthesis	0.997	1.89E-01	0.0227	NaN	ACP1,PPP1R14C,PPP1R7,PPP3CB
D-myo-inositol (3,4,5,6)-tetrakisphosphate Biosynthesis	0.997	1.89E-01	0.0227	NaN	ACP1,PPP1R14C,PPP1R7,PPP3CB
Cardiac β-adrenergic Signaling	0.99	1.89E-01	0.0226	NaN	CACNA1F,PDE1B,PPP1R14C,PPP1R7
Nitric Oxide Signaling in the Cardiovascular System	0.981	1.89E-01	0.0265	NaN	CACNA1F,PDE1B,PRKCE
Ketogenesis	0.98	1.89E-01	0.0909	NaN	HMGCLL1
Amyotrophic Lateral Sclerosis Signaling	0.973	1.89E-01	0.0263	NaN	CACNA1F,HECW1,PAK1
CDK5 Signaling	0.973	1.89E-01	0.0263	NaN	DRD5,PPP1R14C,PPP1R7
Neuregulin Signaling	0.964	1.89E-01	0.0261	NaN	NRG3,PRKCE,RNF41
Cholecystokinin/Gastrin-mediated Signaling	0.948	1.89E-01	0.0256	NaN	MEF2C,PRKCE,PTK2B
Mitochondrial Dysfunction	0.936	1.89E-01	0.0181	0	CACNA1F,COX15,PPP3CB,PRKN,SNCA,TOMM70
3-phosphoinositide Degradation	0.926	1.89E-01	0.0214	NaN	ACP1,PPP1R14C,PPP1R7,PPP3CB
GNRH Signaling	0.92	1.89E-01	0.0213	NaN	CACNA1F,PAK1,PRKCE,PTK2B
Renin-Angiotensin Signaling	0.916	1.89E-01	0.0248	NaN	PAK1,PRKCE,PTK2B
Acyl-CoA Hydrolysis	0.912	1.89E-01	0.0769	NaN	ACOT4
D-myo-inositol-5-phosphate Metabolism	0.896	1.89E-01	0.0208	NaN	ACP1,PPP1R14C,PPP1R7,PPP3CB
Gαs Signaling	0.892	1.89E-01	0.0242	NaN	ADD2,CHRM3,DRD5
Adrenergic Receptor Signaling Pathway (Enhanced)	0.89	1.89E-01	0.0207	-2	ATP6V1A,ATP6V1C1,CACNA1F,PRKCE
Gap Junction Signaling	0.884	1.89E-01	0.0206	NaN	PPP3CB,PRKCE,TUBA1B,TUBB2A
Chaperone Mediated Autophagy Signaling Pathway	0.864	1.89E-01	0.0164	0.378	ARHGAP8/PRR5-ARHGAP8,ATP6V1A,ATP6V1C1,CIP2A,PPP3CB,SNCA,UCHL1
Pyridoxal 5'-phosphate Salvage Pathway	0.86	1.89E-01	0.0308	NaN	PAK1,PRKCE
G Beta Gamma Signaling	0.856	1.89E-01	0.0233	NaN	CACNA1F,PAK1,PRKCE
Gustation Pathway	0.855	1.89E-01	0.0201	-2	CACNA1F,CHRM3,GABRA3,GABRG2
Oxytocin Signaling Pathway	0.85	1.89E-01	0.0182	-2.236	CACNA1F,MEF2C,NPPA,PPP3CB,PRKCE
ERBB4 Signaling	0.85	1.89E-01	0.0303	NaN	NRG3,PRKCE
Remodeling of Epithelial Adherens Junctions	0.85	1.89E-01	0.0303	NaN	TUBA1B,TUBB2A
GABA Receptor Signaling	0.849	1.89E-01	0.0231	NaN	CACNA1F,GABRA3,GABRG2
3-phosphoinositide Biosynthesis	0.839	1.89E-01	0.0198	NaN	ACP1,PPP1R14C,PPP1R7,PPP3CB
SNARE Signaling Pathway	0.834	1.89E-01	0.0227	NaN	NAPB,SNCA,SYT1
Agrin Interactions at Neuromuscular Junction	0.829	1.89E-01	0.0294	NaN	NRG3,PAK1
Fatty Acid α-oxidation	0.828	1.89E-01	0.0625	NaN	ALOXE3
Cachexia Signaling Pathway	0.826	1.89E-01	0.0168	-1.633	FBXO21,GABARAPL1,MEF2C,PRKCE,PSME3,STAT4
RAN Signaling	0.804	1.89E-01	0.0588	NaN	RAN
Isoleucine Degradation I	0.804	1.89E-01	0.0588	NaN	ACADSB
GABAergic Receptor Signaling Pathway (Enhanced)	0.794	1.89E-01	0.0217	NaN	CACNA1F,GABRA3,GABRG2
Calcium Signaling	0.791	1.89E-01	0.019	NaN	CACNA1F,MEF2C,PPP3CB,TPM1
Ephrin B Signaling	0.79	1.89E-01	0.0278	NaN	ACP1,PAK1
Netrin Signaling	0.79	1.89E-01	0.0278	NaN	CACNA1F,PPP3CB
MSP-RON Signaling in Cancer Cells Pathway	0.788	1.89E-01	0.0216	NaN	KLK10,PTK2B,YWHAB
ERK5 Signaling	0.771	1.77E-01	0.027	NaN	MEF2C,YWHAB
Methionine Degradation I (to Homocysteine)	0.759	1.77E-01	0.0526	NaN	PRMT8
RHOGDI Signaling	0.756	1.77E-01	0.0183	2	ARHGAP8/PRR5-ARHGAP8,CDH18,CDH7,PAK1
Macropinocytosis Signaling	0.753	1.77E-01	0.0263	NaN	PAK1,PRKCE
Role of NFAT in Cardiac Hypertrophy	0.746	1.77E-01	0.0182	-2	CACNA1F,MEF2C,PPP3CB,PRKCE
Valine Degradation I	0.739	1.77E-01	0.05	NaN	ACADSB
Corticotropin Releasing Hormone Signaling	0.738	1.77E-01	0.0204	NaN	CACNA1F,MEF2C,PRKCE
Factors Promoting Cardiogenesis in Vertebrates	0.726	1.76E-01	0.0201	NaN	MEF2C,NPPA,PRKCE
Dilated Cardiomyopathy Signaling Pathway	0.721	1.76E-01	0.02	NaN	CACNA1F,PRKCE,TPM1
Cysteine Biosynthesis III (mammalia)	0.72	1.76E-01	0.0476	NaN	PRMT8
Superpathway of Inositol Phosphate Compounds	0.705	1.76E-01	0.0175	NaN	ACP1,PPP1R14C,PPP1R7,PPP3CB
Necroptosis Signaling Pathway	0.704	1.76E-01	0.0196	NaN	PPP3CB,TIMM8A,TOMM70
BAG2 Signaling Pathway	0.703	1.76E-01	0.0244	NaN	PRKN,PSME3
NAD Salvage Pathway II	0.702	1.76E-01	0.0455	NaN	ACP1
Orexin Signaling Pathway	0.691	1.70E-01	0.0172	-2	ATP6V1A,ATP6V1C1,CACNA1F,PRKCE
LPS-stimulated MAPK Signaling	0.68	1.64E-01	0.0235	NaN	PAK1,PRKCE
RANK Signaling in Osteoclasts	0.657	1.45E-01	0.0227	NaN	PPP3CB,PTK2B
Sperm Motility	0.637	1.33E-01	0.0163	-2	NPPA,PDE1B,PRKCE,PTK2B
Germ Cell-Sertoli Cell Junction Signaling	0.635	1.33E-01	0.0181	NaN	PAK1,TUBA1B,TUBB2A
Prolactin Signaling	0.609	1.11E-01	0.0211	NaN	KCNMA1,PRKCE
Salvage Pathways of Pyrimidine Ribonucleotides	0.603	1.10E-01	0.0208	NaN	PAK1,PRKCE
Xenobiotic Metabolism PXR Signaling Pathway	0.579	9.63E-02	0.0169	NaN	PPP1R14C,PPP1R7,PRKCE
WNK Renal Signaling Pathway	0.578	9.63E-02	0.02	NaN	PRKCE,PRKN
Sonic Hedgehog Signaling	0.572	9.63E-02	0.0323	NaN	CCNB1
Sumoylation Pathway	0.572	9.63E-02	0.0198	NaN	RAN,SNCA
Signaling by Rho Family GTPases	0.562	9.06E-02	0.0151	-2	CDH18,CDH7,PAK1,PTK2B
Cardiac Hypertrophy Signaling (Enhanced)	0.553	8.61E-02	0.0132	-2.449	CACNA1F,FGF12,MEF2C,NPPA,PDE1B,PPP3CB,PRKCE
Paxillin Signaling	0.543	8.61E-02	0.0189	NaN	PAK1,PTK2B
Superpathway of Methionine Degradation	0.538	8.61E-02	0.0294	NaN	PRMT8
Production of Nitric Oxide and Reactive Oxygen Species in Macrophages	0.536	8.61E-02	0.016	NaN	PPP1R14C,PPP1R7,PRKCE
Leukocyte Extravasation Signaling	0.532	8.61E-02	0.0159	NaN	ARHGAP8/PRR5-ARHGAP8,PRKCE,PTK2B
Acetylcholine Receptor Signaling Pathway	0.528	8.61E-02	0.0158	NaN	CACNA1F,CHRM3,PRKCE
Coagulation System	0.527	8.61E-02	0.0286	NaN	F8
Role of MAPK Signaling in Promoting the Pathogenesis of Influenza	0.521	8.61E-02	0.0182	NaN	ATP6V1A,ATP6V1C1
Natural Killer Cell Signaling	0.516	8.61E-02	0.0155	NaN	PAK1,PTK2B,STAT4
Huntington's Disease Signaling	0.515	8.61E-02	0.0143	NaN	NAPB,PRKCE,PSME3,SNCA
Oxytocin in Brain Signaling Pathway	0.513	8.61E-02	0.0155	NaN	CACNA1F,MEF2C,PRKCE
Docosahexaenoic Acid (DHA) Signaling	0.498	8.05E-02	0.0263	NaN	SERPINF1
Pyrimidine Ribonucleotides Interconversion	0.498	8.05E-02	0.0263	NaN	NUDT18
Sirtuin Signaling Pathway	0.496	8.05E-02	0.014	NaN	GABARAPL1,TIMM8A,TOMM70,TUBA1B
PAK Signaling	0.485	7.69E-02	0.0171	NaN	PAK1,PTK2B
GPCR-Mediated Nutrient Sensing in Enteroendocrine Cells	0.485	7.69E-02	0.0171	NaN	CACNA1F,PRKCE
HIF1α Signaling	0.476	7.38E-02	0.0147	NaN	PPP3CB,PRKCE,RAN
Mechanisms of Viral Exit from Host Cells	0.471	7.38E-02	0.0244	NaN	PRKCE
Pyrimidine Ribonucleotides De Novo Biosynthesis	0.471	7.38E-02	0.0244	NaN	NUDT18
RHOA Signaling	0.462	6.84E-02	0.0164	NaN	ARHGAP8/PRR5-ARHGAP8,PTK2B
Role of OCT4 in Mammalian Embryonic Stem Cell Pluripotency	0.439	6.68E-02	0.0222	NaN	ASH2L
tRNA Splicing	0.439	6.68E-02	0.0222	NaN	PDE1B
Neuroinflammation Signaling Pathway	0.433	6.68E-02	0.013	NaN	GABRA3,GABRG2,PPP3CB,SNCA
Axonal Guidance Signaling	0.432	6.68E-02	0.0122	NaN	KLC1,PAK1,PPP3CB,PRKCE,TUBA1B,TUBB2A
nNOS Signaling in Skeletal Muscle Cells	0.431	6.68E-02	0.0217	NaN	CACNA1F
DNA damage-induced 14-3-3Ïƒ Signaling	0.431	6.68E-02	0.0217	NaN	CCNB1
IL-23 Signaling Pathway	0.431	6.68E-02	0.0217	NaN	STAT4
fMLP Signaling in Neutrophils	0.431	6.68E-02	0.0155	NaN	PPP3CB,PRKCE
CCR3 Signaling in Eosinophils	0.427	6.68E-02	0.0154	NaN	PAK1,PRKCE
Ephrin A Signaling	0.424	6.68E-02	0.0213	NaN	PAK1
HGF Signaling	0.423	6.68E-02	0.0153	NaN	PAK1,PRKCE
Iron homeostasis signaling pathway	0.419	6.61E-02	0.0152	NaN	ATP6V1A,ATP6V1C1
TNFR1 Signaling	0.403	6.53E-02	0.02	NaN	PAK1
Amyloid Processing	0.403	6.53E-02	0.02	NaN	PRKCE
Insulin Receptor Signaling	0.403	6.53E-02	0.0147	NaN	PPP1R14C,PPP1R7
DHCR24 Signaling Pathway	0.399	6.53E-02	0.0146	NaN	PRKCE,SERPINF1
RAC Signaling	0.399	6.53E-02	0.0146	NaN	PAK1,PTK2B
White Adipose Tissue Browning Pathway	0.399	6.53E-02	0.0146	NaN	CACNA1F,NPPA
UVC-Induced MAPK Signaling	0.396	6.53E-02	0.0196	NaN	PRKCE
Apelin Endothelial Signaling Pathway	0.391	6.53E-02	0.0144	NaN	MEF2C,PRKCE
UVB-Induced MAPK Signaling	0.39	6.53E-02	0.0192	NaN	PRKCE
Triacylglycerol Biosynthesis	0.384	6.24E-02	0.0189	NaN	DGAT2
SPINK1 Pancreatic Cancer Pathway	0.371	5.53E-02	0.0182	NaN	KLK10
FAT10 Signaling Pathway	0.371	5.53E-02	0.0182	NaN	PSME3
Cell Cycle Control of Chromosomal Replication	0.366	5.33E-02	0.0179	NaN	ORC3
Endocannabinoid Neuronal Synapse Pathway	0.359	5.25E-02	0.0135	NaN	CACNA1F,PPP3CB
MSP-RON Signaling Pathway	0.354	5.25E-02	0.0172	NaN	KLK10
Type II Diabetes Mellitus Signaling	0.349	5.25E-02	0.0132	NaN	CACNA1F,PRKCE
Semaphorin Signaling in Neurons	0.349	5.25E-02	0.0169	NaN	PAK1
GADD45 Signaling	0.349	5.25E-02	0.0169	NaN	CCNB1
PCP (Planar Cell Polarity) Pathway	0.343	5.25E-02	0.0167	NaN	PRICKLE1
Stearate Biosynthesis I (Animals)	0.333	5.25E-02	0.0161	NaN	ACOT4
IL-2 Signaling	0.333	5.25E-02	0.0161	NaN	PTK2B
Epithelial Adherens Junction Signaling	0.33	5.25E-02	0.0127	NaN	PAK1,YWHAB
Cardiac Hypertrophy Signaling	0.33	5.25E-02	0.0118	NaN	CACNA1F,MEF2C,PPP3CB
Thrombopoietin Signaling	0.328	5.25E-02	0.0159	NaN	PRKCE
S100 Family Signaling Pathway	0.324	5.25E-02	0.0107	-1.414	CACNA1F,CCR6,CHRM3,DRD5,GPR155,PRKCE,SERPINF1,TPM1
Mitotic Roles of Polo-Like Kinase	0.323	5.25E-02	0.0156	NaN	CCNB1
ERB2-ERBB3 Signaling	0.323	5.25E-02	0.0156	NaN	NRG3
Glutamate Receptor Signaling	0.323	5.25E-02	0.0156	NaN	SLC17A6
Inhibition of ARE-Mediated mRNA Degradation Pathway	0.318	5.02E-02	0.0124	NaN	PSME3,YWHAB
Role of JAK1 and JAK3 in Î³c Cytokine Signaling	0.309	4.75E-02	0.0149	NaN	PTK2B
CXCR4 Signaling	0.304	4.75E-02	0.012	NaN	PAK1,PRKCE
Androgen Signaling	0.301	4.75E-02	0.012	NaN	CACNA1F,PRKCE
Melatonin Signaling	0.3	4.75E-02	0.0145	NaN	PRKCE
Aldosterone Signaling in Epithelial Cells	0.299	4.75E-02	0.0119	NaN	KCNMA1,PRKCE
Protein Ubiquitination Pathway	0.298	4.75E-02	0.0112	NaN	PRKN,UCHL1,USP27X
GM-CSF Signaling	0.296	4.75E-02	0.0143	NaN	PPP3CB
Phagosome Formation	0.293	4.75E-02	0.0104	-2.646	CCR6,CHRM3,DRD5,GPR155,PAK1,PRKCE,PTK2B
Growth Hormone Signaling	0.292	4.75E-02	0.0141	NaN	PRKCE
TEC Kinase Signaling	0.285	4.63E-02	0.0107	-2	PAK1,PRKCE,PTK2B,STAT4
Angiopoietin Signaling	0.272	4.63E-02	0.0132	NaN	PAK1
Neutrophil Extracellular Trap Signaling Pathway	0.271	4.63E-02	0.0104	-2	PPP3CB,PRKCE,TIMM8A,TOMM70
VDR/RXR Activation	0.268	4.63E-02	0.013	NaN	PRKCE
Maturity Onset Diabetes of Young (MODY) Signaling	0.268	4.63E-02	0.013	NaN	CACNA1F
Chemokine Signaling	0.268	4.63E-02	0.013	NaN	PTK2B
NF-κB Activation by Viruses	0.264	4.63E-02	0.0128	NaN	PRKCE
Renal Cell Carcinoma Signaling	0.264	4.63E-02	0.0128	NaN	PAK1
Neurotrophin/TRK Signaling	0.264	4.63E-02	0.0128	NaN	SORCS1
MicroRNA Biogenesis Signaling Pathway	0.261	4.63E-02	0.0109	NaN	DROSHA,RAN
CREB Signaling in Neurons	0.26	4.63E-02	0.0101	-2.449	CACNA1F,CCR6,CHRM3,DRD5,GPR155,PRKCE
Acute Phase Response Signaling	0.258	4.63E-02	0.0109	NaN	F8,SERPINF1
FLT3 Signaling in Hematopoietic Progenitor Cells	0.253	4.63E-02	0.0123	NaN	STAT4
JAK/STAT Signaling	0.25	4.63E-02	0.0122	NaN	STAT4
Senescence Pathway	0.247	4.63E-02	0.0102	NaN	CACNA1F,CCNB1,PPP3CB
CCR5 Signaling in Macrophages	0.244	4.63E-02	0.0101	NaN	CACNA1F,PRKCE,PTK2B
Cyclins and Cell Cycle Regulation	0.243	4.63E-02	0.0119	NaN	CCNB1
VEGF Family Ligand-Receptor Interactions	0.243	4.63E-02	0.0119	NaN	PRKCE
PEDF Signaling	0.243	4.63E-02	0.0119	NaN	SERPINF1
Synaptic Long Term Depression	0.243	4.63E-02	0.0105	NaN	CACNA1F,PRKCE
FGF Signaling	0.237	4.45E-02	0.0116	NaN	FGF12
Coronavirus Pathogenesis Pathway	0.236	4.45E-02	0.0103	NaN	ATP6V1A,TOMM70
PDGF Signaling	0.234	4.45E-02	0.0115	NaN	ACP1
NER (Nucleotide Excision Repair, Enhanced Pathway)	0.231	4.45E-02	0.0114	NaN	COPS8
Pulmonary Healing Signaling Pathway	0.23	4.45E-02	0.0102	NaN	CCNB1,PRKCE
VEGF Signaling	0.205	2.17E-02	0.0103	NaN	PTK2B
Apelin Cardiomyocyte Signaling Pathway	0.202	2.10E-02	0.0102	NaN	PRKCE
ATM Signaling	0.2	2.10E-02	0.0101	NaN	CCNB1
Pulmonary Fibrosis Idiopathic Signaling Pathway	0	0.00E+00	0.00621	NaN	PRKN,PTK2B
Pathogen Induced Cytokine Storm Signaling Pathway	0	0.00E+00	0.00588	NaN	CCR6,STAT4
Role of Chondrocytes in Rheumatoid Arthritis Signaling Pathway	0	0.00E+00	0.00714	NaN	PPP3CB
Role of Osteoblasts in Rheumatoid Arthritis Signaling Pathway	0	0.00E+00	0.00439	NaN	STAT4
Role of Osteoclasts in Rheumatoid Arthritis Signaling Pathway	0	0.00E+00	0.00687	NaN	PPP3CB,PTK2B
Glucocorticoid Receptor Signaling	0	0.00E+00	0.00369	NaN	NPPA,PPP3CB
Circadian Rhythm Signaling	0	0.00E+00	0.0076	NaN	CACNA1F,PRKCE
Fc Epsilon RI Signaling	0	0.00E+00	0.00847	NaN	PRKCE
Actin Cytoskeleton Signaling	0	0.00E+00	0.00833	NaN	FGF12,PAK1
Myelination Signaling Pathway	0	0.00E+00	0.00937	NaN	ARHGAP8/PRR5-ARHGAP8,PPP3CB,PTK2B
ISGylation Signaling Pathway	0	0.00E+00	0.0098	NaN	PRKN
Microautophagy Signaling Pathway	0	0.00E+00	0.00637	NaN	PSME3
NRF2-mediated Oxidative Stress Response	0	0.00E+00	0.00474	NaN	PRKCE
PPARα/RXRα Activation	0	0.00E+00	0.00546	NaN	MEF2C
Hepatic Cholestasis	0	0.00E+00	0.00541	NaN	PRKCE
LXR/RXR Activation	0	0.00E+00	0.00813	NaN	SERPINF1
FXR/RXR Activation	0	0.00E+00	0.008	NaN	SERPINF1
Tight Junction Signaling	0	0.00E+00	0.00559	NaN	NAPB
Regulation of Actin-based Motility by Rho	0	0.00E+00	0.00909	NaN	PAK1
RAR Activation	0	0.00E+00	0.00243	NaN	PDE1B
Erythropoietin Signaling Pathway	0	0.00E+00	0.00595	NaN	PRKCE
α-Adrenergic Signaling	0	0.00E+00	0.00943	NaN	PRKCE
Clathrin-mediated Endocytosis Signaling	0	0.00E+00	0.00971	NaN	FGF12,PPP3CB
IL-8 Signaling	0	0.00E+00	0.00971	NaN	PRKCE,PTK2B
IL-12 Signaling and Production in Macrophages	0	0.00E+00	0.00877	NaN	PRKCE,STAT4
Role of Pattern Recognition Receptors in Recognition of Bacteria and Viruses	0	0.00E+00	0.00685	NaN	PRKCE
Role of NFAT in Regulation of the Immune Response	0	0.00E+00	0.00351	NaN	MEF2C,PPP3CB
FcγRIIB Signaling in B Lymphocytes	0	0.00E+00	0.00368	NaN	CACNA1F
Calcium-induced T Lymphocyte Apoptosis	0	0.00E+00	0.00791	NaN	PPP3CB,PRKCE
Airway Pathology in Chronic Obstructive Pulmonary Disease	0	0.00E+00	0.00885	NaN	FGF12
IL-15 Production	0	0.00E+00	0.00833	NaN	PTK2B
T Helper Cell Differentiation	0	0.00E+00	0.00375	NaN	STAT4
CD28 Signaling in T Helper Cells	0	0.00E+00	0.00643	NaN	PAK1,PPP3CB
Virus Entry via Endocytic Pathways	0	0.00E+00	0.00855	NaN	PRKCE
Dendritic Cell Maturation	0	0.00E+00	0.0026	NaN	STAT4
Neuropathic Pain Signaling in Dorsal Horn Neurons	0	0.00E+00	0.01	NaN	PRKCE
Endothelin-1 Signaling	0	0.00E+00	0.00532	NaN	PRKCE
Relaxin Signaling	0	0.00E+00	0.00662	NaN	PDE1B
Thrombin Signaling	0	0.00E+00	0.00455	NaN	PRKCE
ICOS-ICOSL Signaling in T Helper Cells	0	0.00E+00	0.00332	NaN	PPP3CB
Molecular Mechanisms of Cancer	0	0.00E+00	0.00451	NaN	PAK1,PRKCE
Human Embryonic Stem Cell Pluripotency	0	0.00E+00	0.00508	NaN	PRKCE
Glioma Signaling	0	0.00E+00	0.0082	NaN	PRKCE
Bladder Cancer Signaling	0	0.00E+00	0.00877	NaN	FGF12
Chronic Myeloid Leukemia Signaling	0	0.00E+00	0.00741	NaN	PPP3CB,RAN
p70S6K Signaling	0	0.00E+00	0.00627	NaN	PRKCE,YWHAB
mTOR Signaling	0	0.00E+00	0.00976	NaN	ARHGAP8/PRR5-ARHGAP8,PRKCE
Sphingosine-1-phosphate Signaling	0	0.00E+00	0.00855	NaN	PTK2B
CDC42 Signaling	0	0.00E+00	0.00295	NaN	PAK1
FAK Signaling	0	0.00E+00	0.00605	-2.236	CCR6,CHRM3,DRD5,GPR155,PAK1
EIF2 Signaling	0	0.00E+00	0.00465	NaN	RPL7L1
Hereditary Breast Cancer Signaling	0	0.00E+00	0.00719	NaN	CCNB1
Role of Osteoblasts, Osteoclasts and Chondrocytes in Rheumatoid Arthritis	0	0.00E+00	0.00901	NaN	PPP3CB,PTK2B
Phospholipase C Signaling	0	0.00E+00	0.00463	NaN	MEF2C,PPP3CB,PRKCE
HER-2 Signaling in Breast Cancer	0	0.00E+00	0.00897	NaN	COX15,PRKCE
Atherosclerosis Signaling	0	0.00E+00	0.00781	NaN	ALOXE3
Role of Macrophages, Fibroblasts and Endothelial Cells in Rheumatoid Arthritis	0	0.00E+00	0.00629	NaN	PPP3CB,PRKCE
Neuroprotective Role of THOP1 in Alzheimer's Disease	0	0.00E+00	0.00893	NaN	KLK10
Regulation of IL-2 Expression in Activated and Anergic T Lymphocytes	0	0.00E+00	0.00382	NaN	PPP3CB
NUR77 Signaling in T Lymphocytes	0	0.00E+00	0.00725	NaN	PPP3CB,PRKCE
PKCθ Signaling in T Lymphocytes	0	0.00E+00	0.00567	NaN	CACNA1F,PPP3CB
PI3K Signaling in B Lymphocytes	0	0.00E+00	0.00308	NaN	PPP3CB
P2Y Purigenic Receptor Signaling Pathway	0	0.00E+00	0.00758	NaN	PRKCE
Role of Tissue Factor in Cancer	0	0.00E+00	0.00498	NaN	PTK2B
eNOS Signaling	0	0.00E+00	0.00676	NaN	PRKCE
Gαi Signaling	0	0.00E+00	0.00714	NaN	RGS4
Agranulocyte Adhesion and Diapedesis	0	0.00E+00	0.00518	NaN	CCR6
Granulocyte Adhesion and Diapedesis	0	0.00E+00	0.00575	NaN	CCR6
Regulation of the Epithelial-Mesenchymal Transition Pathway	0	0.00E+00	0.00518	NaN	FGF12
Oxidative Phosphorylation	0	0.00E+00	0.00935	NaN	COX15
Estrogen Receptor Signaling	0	0.00E+00	0.00748	NaN	CACNA1F,PAK1,PRKCE
PI3K/AKT Signaling	0	0.00E+00	0.00505	NaN	YWHAB
Xenobiotic Metabolism Signaling	0	0.00E+00	0.00365	NaN	PRKCE
IL-4 Signaling	0	0.00E+00	0.0027	NaN	ARHGAP8/PRR5-ARHGAP8
B Cell Receptor Signaling	0	0.00E+00	0.00815	NaN	MEF2C,PPP3CB,PTK2B
Serotonin Receptor Signaling	0	0.00E+00	0.00661	NaN	CACNA1F,PAK1,PRKCE
Integrin Signaling	0	0.00E+00	0.00488	NaN	PAK1
IGF-1 Signaling	0	0.00E+00	0.00952	NaN	YWHAB
p38 MAPK Signaling	0	0.00E+00	0.00833	NaN	MEF2C
Apoptosis Signaling	0	0.00E+00	0.0098	NaN	PRKCE
T Cell Receptor Signaling	0	0.00E+00	0.00528	NaN	PPP3CB,PTK2B
Autophagy	0	0.00E+00	0.00935	NaN	GABARAPL1,PPP3CB
PD-1, PD-L1 cancer immunotherapy pathway	0	0.00E+00	0.00962	NaN	CIP2A
Th1 and Th2 Activation Pathway	0	0.00E+00	0.00599	NaN	STAT4
Th1 Pathway	0	0.00E+00	0.00855	NaN	STAT4
Th2 Pathway	0	0.00E+00	0.00752	NaN	STAT4
Osteoarthritis Pathway	0	0.00E+00	0.00431	NaN	MEF2C
GP6 Signaling Pathway	0	0.00E+00	0.00813	NaN	PRKCE
Adrenomedullin signaling pathway	0	0.00E+00	0.00518	NaN	PTK2B
Th17 Activation Pathway	0	0.00E+00	0.00712	NaN	CCR6,STAT4
T Cell Exhaustion Signaling Pathway	0	0.00E+00	0.00277	NaN	STAT4
Systemic Lupus Erythematosus in T Cell Signaling Pathway	0	0.00E+00	0.00246	NaN	PPP3CB
Systemic Lupus Erythematosus in B Cell Signaling Pathway	0	0.00E+00	0.00443	NaN	PPP3CB,PRKCE
Hepatic Fibrosis Signaling Pathway	0	0.00E+00	0.00484	NaN	CACNA1F,PRKCE
Xenobiotic Metabolism General Signaling Pathway	0	0.00E+00	0.00725	NaN	PRKCE
Xenobiotic Metabolism CAR Signaling Pathway	0	0.00E+00	0.00575	NaN	PRKCE
Semaphorin Neuronal Repulsive Signaling Pathway	0	0.00E+00	0.0069	NaN	PAK1
Regulation of the Epithelial Mesenchymal Transition by Growth Factors Pathway	0	0.00E+00	0.00521	NaN	FGF12
Tumor Microenvironment Pathway	0	0.00E+00	0.00562	NaN	FGF12
MSP-RON Signaling in Macrophages Pathway	0	0.00E+00	0.00862	NaN	KLK10
Ephrin Receptor Signaling	0	0.00E+00	0.00995	NaN	ACP1,PAK1
Ferroptosis Signaling Pathway	0	0.00E+00	0.00787	NaN	ALOXE3

## Sheet: turquoise_pathways
TURQUOISE MODULE
Ingenuity Canonical Pathways	-log(p-value)	-log(adjusted p-value)	Ratio	z-score	Molecules
Cell Cycle: G1/S Checkpoint Regulation	3.21	5.65E-01	0.134	-0.707	ATM,BMI1,CDK6,CDKN2C,HDAC4,MAX,MDM2,SMAD4,TGFB3
Sertoli Cell-Sertoli Cell Junction Signaling	2.96	5.65E-01	0.0792	3.9	CDH19,CGN,CLDN15,CREB5,CTNNA1,IL1RAPL1,ITGA2,JAM3,JUP,KEAP1,LAMA2,MAP3K11,OCLN,PAK2,SPTBN1,TGFB3,TJAP1,TJP2,TJP3
DNA Methylation and Transcriptional Repression Signaling	2.6	4.56E-01	0.103	2.828	CDK18,CDK19,CDK6,DNMT3A,RELA,SP1,TCF12,TET2,TET3,UHRF1
Molecular Mechanisms of Cancer	2.55	4.56E-01	0.0632	NaN	ATM,BCL2L1,BIRC3,BMP2,BRCA1,CDK18,CDK19,CDK6,CDKN2C,CTNNA1,FNBP1,FZD5,GAB1,GAB2,HDAC4,HIPK2,ITGA2,MAX,MDM2,NCSTN,PAK2,RALGDS,RELA,SMAD4,SMAD9,SOS1,SOS2,TGFB3
TGF-β Signaling	2.12	1.75E-01	0.0938	1.89	BMP2,PIAS4,PMEPA1,RUNX2,SMAD4,SMAD9,SOS1,SOS2,TGFB3
Osteoarthritis Pathway	2.01	1.75E-01	0.069	2.496	BMP2,CREB5,CTNNA1,CXCR2,FZD5,HDAC4,IL1RAPL1,ITGA2,MTF1,P2RX7,RELA,RUNX2,SMAD4,SMAD9,SP1,SPP1
Acetate Conversion to Acetyl-CoA	1.92	1.75E-01	0.4	NaN	ACSL1,DIP2A
Tight Junction Signaling	1.9	1.75E-01	0.0726	NaN	CGN,CLDN15,CNKSR3,CTNNA1,JAM3,MYLK,OCLN,PALS1,PPP2R1B,RELA,TGFB3,TJP2,TJP3
Pancreatic Adenocarcinoma Signaling	1.86	1.75E-01	0.0806	1.633	BCL2L1,BIRC5,HDAC4,MDM2,PLD1,PLD5,RALGDS,RELA,SMAD4,TGFB3
Cell Cycle Control of Chromosomal Replication	1.83	1.75E-01	0.107	2.449	CDK18,CDK19,CDK6,DNA2,MCM7,MCM8
MicroRNA Biogenesis Signaling Pathway	1.83	1.75E-01	0.071	3.051	AGO2,AGO3,ATM,BRCA1,DDX17,DICER1,HNRNPA2B1,PIWIL4,PNPT1,QKI,SMAD9,SRSF1,TGFB3
Sertoli Cell Germ Cell Junction Signaling Pathway (Enhanced)	1.67	1.49E-01	0.0644	-0.258	BCAR1,CLDN15,CTNNA1,IL1RAPL1,IQGAP1,ITGA2,JAM3,JUP,LAMA2,MAP3K11,OCLN,PPP2R1B,RELA,SP1,TGFB3
Myelination Signaling Pathway	1.65	1.49E-01	0.0594	2.982	BMP2,CHD7,CREB5,ERBB3,FZD5,HDAC4,ITGA2,LAMA2,NCSTN,NDRG1,NKX2-2,PLP1,SMAD4,SMAD9,SOS1,SOS2,SOX10,SOX8,ZNF24
Ceramide Biosynthesis	1.62	1.49E-01	0.286	NaN	KDSR,SPTLC2
Adenine and Adenosine Salvage III	1.62	1.49E-01	0.286	NaN	ADARB2,LACC1
Purine Ribonucleosides Degradation to Ribose-1-phosphate	1.62	1.49E-01	0.286	NaN	ADARB2,LACC1
p53 Signaling	1.61	1.49E-01	0.0816	0	ATM,BCL2L1,BIRC5,BRCA1,HIPK2,MDM2,MDM4,PIDD1
ATM Signaling	1.59	1.49E-01	0.0808	-0.378	ATM,BRCA1,CREB5,HP1BP3,MDM2,MDM4,PPP2R1B,SMC3
Sphingomyelin Metabolism	1.51	9.24E-02	0.25	NaN	SGMS1,SGMS2
Cell Cycle: G2/M DNA Damage Checkpoint Regulation	1.48	8.59E-02	0.1	0.447	ATM,BRCA1,HIPK2,MDM2,MDM4
Chronic Myeloid Leukemia Signaling	1.46	8.59E-02	0.0593	3.5	BCL2L1,BIRC5,CDK6,DYRK2,FZD5,GAB2,HDAC4,MDM2,PLCL1,PTPN13,RELA,SMAD4,SOS1,SOS2,SPP1,TGFB3
Germ Cell-Sertoli Cell Junction Signaling	1.43	7.61E-02	0.0663	NaN	BCAR1,CTNNA1,FER,FNBP1,IQGAP1,ITGA2,JUP,KEAP1,MAP3K11,PAK2,TGFB3
NAD biosynthesis II (from tryptophan)	1.24	2.71E-02	0.182	NaN	AFMID,NADSYN1
GADD45 Signaling	1.22	2.71E-02	0.0847	1.342	ATM,BRCA1,RELA,SMAD4,TGFB3
Estrogen-Dependent Breast Cancer Signaling	1.19	2.71E-02	0.0759	NaN	CREB5,HSD17B1,HSD17B4,HSD17B7,RELA,SP1
Cardiomyocyte Differentiation via BMP Receptors	1.19	2.71E-02	0.115	NaN	BMP2,SMAD4,SMAD9
WNK Renal Signaling Pathway	1.17	2.71E-02	0.07	1	BIRC3,BRCA1,KLHL3,LRRC8C,MDM2,SGK1,WNK1
Hepatic Cholestasis	1.15	2.71E-02	0.0595	NaN	ABCC2,CYP27A1,EDA,IL1RAPL1,IRAK2,RELA,SLC4A2,SLCO1A2,SLCO3A1,TGFB3,TJP2
Spermine Biosynthesis	1.15	2.71E-02	0.5	NaN	AMD1
S-methyl-5'-thioadenosine Degradation II	1.15	2.71E-02	0.5	NaN	LACC1
Spermidine Biosynthesis I	1.15	2.71E-02	0.5	NaN	AMD1
Xanthine and Xanthosine Salvage	1.15	2.71E-02	0.5	NaN	LACC1
Sumoylation Pathway	1.15	2.71E-02	0.0693	-0.378	DNMT3A,FNBP1,MDM2,PIAS4,RFC1,SMAD4,SP1
Role of NANOG in Mammalian Embryonic Stem Cell Pluripotency	1.14	2.71E-02	0.0656	2	BMP2,FZD5,GAB1,LIFR,SMAD4,SMAD9,SOS1,SOS2
RHOA Signaling	1.14	2.71E-02	0.0656	1.89	ANLN,KTN1,LPAR1,MYLK,PIP4K2A,PLD1,RDX,SEPTIN8
Induction of Apoptosis by HIV1	1.12	2.71E-02	0.0794	0.447	BCL2L1,BIRC3,CXCR4,HTRA2,RELA
Cholesterol Biosynthesis I	1.11	2.71E-02	0.154	NaN	DHCR7,HSD17B7
Cholesterol Biosynthesis II (via 24,25-dihydrolanosterol)	1.11	2.71E-02	0.154	NaN	DHCR7,HSD17B7
Cholesterol Biosynthesis III (via Desmosterol)	1.11	2.71E-02	0.154	NaN	DHCR7,HSD17B7
Phospholipases	1.1	2.71E-02	0.0781	NaN	PLAAT2,PLAAT3,PLCL1,PLD1,PLD5
Cyclins and Cell Cycle Regulation	1.09	2.71E-02	0.0714	-1.342	ATM,CDK6,CDKN2C,HDAC4,PPP2R1B,TGFB3
DNA damage-induced 14-3-3σ Signaling	1.09	2.71E-02	0.087	0	ATM,BCL2L1,BRCA1,MDM2
Aryl Hydrocarbon Receptor Signaling	1.08	2.71E-02	0.0612	2.333	ATM,CDK6,DHFR,MCM7,MDM2,NFIX,RELA,SP1,TGFB3
Pyridoxal 5'-phosphate Salvage Pathway	1.08	2.71E-02	0.0769	2.236	CDK18,CDK6,PAK2,PRKX,SGK1
DNA Double-Strand Break Repair by Homologous Recombination	1.06	2.64E-02	0.143	NaN	ATM,BRCA1
Choline Biosynthesis III	1.06	2.64E-02	0.143	NaN	PLD1,PLD5
Pregnenolone Biosynthesis	1	1.55E-02	0.133	NaN	CYP27A1,MICAL3
BMP signaling pathway	0.999	1.55E-02	0.0674	2.449	BMP2,RELA,RUNX2,SMAD4,SMAD9,SOS1
Role of Osteoclasts in Rheumatoid Arthritis Signaling Pathway	0.989	1.55E-02	0.0515	1.941	ADAM10,ADAM8,BIRC3,COL4A5,CREB5,CTNNA1,FNBP1,FOXO4,IL1RAPL1,MITF,RELA,SFRP1,SOS1,SOS2,SPP1
Guanine and Guanosine Salvage I	0.984	1.55E-02	0.333	NaN	LACC1
Adenine and Adenosine Salvage I	0.984	1.55E-02	0.333	NaN	LACC1
S-adenosyl-L-methionine Biosynthesis	0.984	1.55E-02	0.333	NaN	MAT2A
FAT10 Cancer Signaling Pathway	0.984	1.55E-02	0.08	2	CXCR4,RELA,SMAD4,TGFB3
ID1 Signaling Pathway	0.974	1.55E-02	0.055	2.714	BCL2L1,BIRC5,BMP2,CDKN1C,CHRNA5,LIFR,MDM2,RNF125,SMAD4,SMAD9,TGFB3
Ephrin Receptor Signaling	0.963	1.55E-02	0.0547	2.121	ADAM10,BCAR1,CREB5,CXCR4,FGF1,ITGA2,MAP4K4,PAK2,PTPN13,SOS1,SOS2
Senescence Pathway	0.961	1.55E-02	0.051	1.807	ASXL2,ATM,CAPN3,CDK6,ELF2,EP400,FOXO4,HBP1,HIPK2,MDM2,PHF19,PPP2R1B,SMAD4,SMAD9,TGFB3
Adenosine Nucleotides Degradation II	0.956	1.55E-02	0.125	NaN	ADARB2,LACC1
PPARα/RXRα Activation	0.909	0.00E+00	0.0546	-2.121	ADIPOR2,IL1RAPL1,MAP4K4,NCOA6,PLCL1,RELA,SMAD4,SOS1,SOS2,TGFB3
Caveolar-mediated Endocytosis Signaling	0.881	0.00E+00	0.0667	NaN	CAVIN1,CD55,DNM2,FLNC,ITGA2
Heme Biosynthesis from Uroporphyrinogen-III I	0.867	0.00E+00	0.25	NaN	CPOX
N-acetylglucosamine Degradation II	0.867	0.00E+00	0.25	NaN	NAGK
Phenylalanine Degradation I (Aerobic)	0.867	0.00E+00	0.25	NaN	QDPR
Role of JAK family kinases in IL-6-type Cytokine Signaling	0.846	0.00E+00	0.0649	2.236	ADAM10,BCL2L1,BIRC5,LIFR,TGFB3
Purine Nucleotides Degradation II (Aerobic)	0.832	0.00E+00	0.105	NaN	ADARB2,LACC1
Methionine Degradation I (to Homocysteine)	0.832	0.00E+00	0.105	NaN	EHMT1,MAT2A
Role of CHK Proteins in Cell Cycle Checkpoint Control	0.812	0.00E+00	0.069	NaN	ATM,BRCA1,PPP2R1B,RFC1
Ribonucleotide Reductase Signaling Pathway	0.811	0.00E+00	0.0533	3	ATM,BIRC5,CDK6,CREB5,LINC00667,PBRM1,SETD2,SMARCC1,SP1
Natural Killer Cell Signaling	0.804	0.00E+00	0.0518	3.162	HSPA2,KLRC4-KLRK1/KLRK1,KLRD1,MAP3K11,PAK2,RELA,SH2D1A,SOS1,SOS2,ZAP70
Role of BRCA1 in DNA Damage Response	0.797	0.00E+00	0.0625	NaN	ATM,BRCA1,PBRM1,RFC1,SMARCC1
Ethanol Degradation IV	0.796	0.00E+00	0.1	NaN	ACSL1,DIP2A
Apoptosis Signaling	0.796	0.00E+00	0.0588	-0.447	BCL2L1,BIRC3,CAPN3,HTRA2,MAP4K4,RELA
Mouse Embryonic Stem Cell Pluripotency	0.782	0.00E+00	0.0583	1.633	FZD5,LIFR,SMAD4,SMAD9,SOS1,SOS2
Arsenate Detoxification I (Glutaredoxin)	0.778	0.00E+00	0.2	NaN	LACC1
NAD Biosynthesis from 2-amino-3-carboxymuconate Semialdehyde	0.778	0.00E+00	0.2	NaN	NADSYN1
Creatine-phosphate Biosynthesis	0.778	0.00E+00	0.2	NaN	MAP4K4
CMP-N-acetylneuraminate Biosynthesis I (Eukaryotes)	0.778	0.00E+00	0.2	NaN	NAGK
dTMP De Novo Biosynthesis	0.778	0.00E+00	0.2	NaN	DHFR
JAK/STAT Signaling	0.766	0.00E+00	0.061	1.342	BCL2L1,PIAS4,RELA,SOS1,SOS2
BAG2 Signaling Pathway	0.766	0.00E+00	0.061	-0.447	HSPA2,MDM2,PSME4,RELA,SP1
Cysteine Biosynthesis III (mammalia)	0.763	0.00E+00	0.0952	NaN	EHMT1,MAT2A
PI3K/AKT Signaling	0.756	0.00E+00	0.0505	1.89	BCL2L1,CXCR2,GAB1,GAB2,ITGA2,MDM2,PPP2R1B,RELA,SOS1,SOS2
Telomerase Signaling	0.756	0.00E+00	0.0571	1	ELF2,HDAC4,PPP2R1B,SOS1,SOS2,SP1
PTEN Signaling	0.755	0.00E+00	0.053	-2.828	BCAR1,BCL2L1,CNKSR3,FOXO4,ITGA2,RELA,SOS1,SOS2
Estrogen Biosynthesis	0.742	0.00E+00	0.0732	NaN	HSD17B1,HSD17B4,HSD17B7
Immunogenic Cell Death Signaling Pathway	0.737	0.00E+00	0.0595	2.236	GZMB,GZMM,HSPA2,MLKL,P2RX7
FGF Signaling	0.708	0.00E+00	0.0581	2.236	CREB5,FGF1,GAB1,SOS1,SOS2
ERB2-ERBB3 Signaling	0.706	0.00E+00	0.0625	2	ERBB3,SOS1,SOS2,SP1
Tryptophan Degradation to 2-amino-3-carboxymuconate Semialdehyde	0.706	0.00E+00	0.167	NaN	AFMID
Zymosterol Biosynthesis	0.706	0.00E+00	0.167	NaN	HSD17B7
Antioxidant Action of Vitamin C	0.705	0.00E+00	0.055	-2	PLAAT2,PLAAT3,PLCL1,PLD1,PLD5,RELA
Tryptophan Degradation III (Eukaryotic)	0.701	0.00E+00	0.087	NaN	AFMID,HSD17B4
Integrin Signaling	0.693	0.00E+00	0.0488	3	BCAR1,CAPN3,FNBP1,GIT1,ITGA2,MAP3K11,MYLK,PAK2,SOS1,SOS2
WNT/Ca+ pathway	0.69	0.00E+00	0.0615	2	CREB5,FZD5,PLCL1,RELA
Clathrin-mediated Endocytosis Signaling	0.685	0.00E+00	0.0485	NaN	AP3B1,AP4E1,DNM2,FGF1,HIP1,LDLRAP1,MDM2,MYO1E,SH3BP4,SNX9
IL-8 Signaling	0.685	0.00E+00	0.0485	3	BCL2L1,CXCR2,FNBP1,IQGAP1,IRAK2,MAP4K4,PAK2,PLD1,PLD5,RELA
Prostate Cancer Signaling	0.681	0.00E+00	0.0541	NaN	CREB5,HDAC4,MDM2,RELA,SOS1,SOS2
Role of OCT4 in Mammalian Embryonic Stem Cell Pluripotency	0.661	0.00E+00	0.0667	NaN	BMI1,BRCA1,SPP1
RAC Signaling	0.654	0.00E+00	0.0511	2.646	IQGAP1,ITGA2,MAP3K11,PAK2,PIP4K2A,PLD1,RELA
Adipogenesis pathway	0.654	0.00E+00	0.0511	0.378	BMP2,FGF1,FZD5,HDAC4,PAXIP1,SIRT2,SMAD9
Inositol Pyrophosphates Biosynthesis	0.647	0.00E+00	0.143	NaN	IP6K3
Ceramide Degradation	0.647	0.00E+00	0.143	NaN	ACER3
Hereditary Breast Cancer Signaling	0.634	0.00E+00	0.0504	NaN	ATM,BRCA1,CDK6,HDAC4,PBRM1,RFC1,SMARCC1
Leukocyte Extravasation Signaling	0.622	0.00E+00	0.0476	1.89	BCAR1,CLDN15,CTNNA1,CXCR4,EDIL3,FER,ITGA2,JAM3,RDX
Virus Entry via Endocytic Pathways	0.614	0.00E+00	0.0513	NaN	AP3B1,AP4E1,CD55,DNM2,FLNC,ITGA2
PAK Signaling	0.614	0.00E+00	0.0513	0.816	GIT1,ITGA2,MYLK,PAK2,SOS1,SOS2
Signaling by Rho Family GTPases	0.612	0.00E+00	0.0453	2.887	CDH19,FNBP1,IQGAP1,ITGA2,MAP3K11,MYLK,PAK2,PIP4K2A,PLD1,RDX,RELA,SEPTIN8
Actin Cytoskeleton Signaling	0.611	0.00E+00	0.0458	1.667	BCAR1,FGF1,GIT1,IQGAP1,ITGA2,MYLK,PAK2,RDX,SOS1,SOS2,SSH2
Small Cell Lung Cancer Signaling	0.606	0.00E+00	0.0532	NaN	BCL2L1,CDK6,HDAC4,MAX,RELA
Regulation of the Epithelial Mesenchymal Transition by Growth Factors Pathway	0.597	0.00E+00	0.0469	2.828	DOCK10,FGF1,GAB1,OCLN,RELA,SMAD4,SOS1,SOS2,TGFB3
NGF Signaling	0.593	0.00E+00	0.0504	2.449	CREB5,GAB1,MAP3K11,RELA,SOS1,SOS2
Erythropoietin Signaling Pathway	0.591	0.00E+00	0.0476	1.414	BCL2L1,BIRC3,EDA,MDM2,RELA,SOS1,SOS2,TGFB3
Aldosterone Signaling in Epithelial Cells	0.591	0.00E+00	0.0476	2.449	CRYAB,HSPA2,PIP4K2A,PLCL1,SGK1,SLC12A2,SOS1,SOS2
Regulation of the Epithelial-Mesenchymal Transition Pathway	0.589	0.00E+00	0.0466	NaN	FGF1,FZD5,GAB1,NCSTN,RELA,SMAD4,SOS1,SOS2,TGFB3
IL-15 Production	0.583	0.00E+00	0.05	2.449	ERBB3,FER,MAP3K11,PEAK1,RELA,ZAP70
p38 MAPK Signaling	0.583	0.00E+00	0.05	1.633	CREB5,DUSP10,IL1RAPL1,IRAK2,MAX,TGFB3
Salvage Pathways of Pyrimidine Ribonucleotides	0.582	0.00E+00	0.0521	2.236	CDK18,CDK6,PAK2,PRKX,SGK1
Ethanol Degradation II	0.576	0.00E+00	0.0714	NaN	ACSL1,DIP2A
Superpathway of Cholesterol Biosynthesis	0.576	0.00E+00	0.0714	NaN	DHCR7,HSD17B7
MYC Mediated Apoptosis Signaling	0.574	0.00E+00	0.06	NaN	BCL2L1,MAX,MDM2
TNFR1 Signaling	0.574	0.00E+00	0.06	NaN	BIRC3,PAK2,RELA
WNT/β-catenin Signaling	0.566	0.00E+00	0.0468	-1.633	FZD5,MDM2,PPP2R1B,SFRP1,SOX10,SOX8,TGFB3,TLE4
Glioma Signaling	0.563	0.00E+00	0.0492	NaN	CDK6,CDKN2C,HDAC4,MDM2,SOS1,SOS2
ERK5 Signaling	0.562	0.00E+00	0.0541	2	CREB5,GAB1,SGK1,WNK1
Melanocyte Development and Pigmentation Signaling	0.56	0.00E+00	0.051	2	CREB5,MITF,SOS1,SOS2,SOX10
Role of Osteoblasts, Osteoclasts and Chondrocytes in Rheumatoid Arthritis	0.56	0.00E+00	0.045	NaN	BIRC3,BMP2,FZD5,IL1RAPL1,RELA,RUNX2,SFRP1,SMAD4,SMAD9,SPP1
Sphingosine and Sphingosine-1-phosphate Metabolism	0.553	0.00E+00	0.111	NaN	ACER3
Heme Biosynthesis II	0.553	0.00E+00	0.111	NaN	CPOX
Granulocyte Adhesion and Diapedesis	0.542	0.00E+00	0.046	NaN	CLDN15,CXCR2,CXCR4,CXCR6,HRH4,IL1RAPL1,JAM3,RDX
Factors Promoting Cardiogenesis in Vertebrates	0.542	0.00E+00	0.047	2.646	BMP2,CREB5,FZD5,PLCL1,SMAD4,SMAD9,TGFB3
Angiopoietin Signaling	0.537	0.00E+00	0.0526	2	BIRC5,PAK2,RELA,SOS1
Oxidative Ethanol Degradation III	0.534	0.00E+00	0.0667	NaN	ACSL1,DIP2A
Triacylglycerol Biosynthesis	0.529	0.00E+00	0.0566	NaN	GPAT4,PLPP2,SIRT2
NOD1/2 Signaling Pathway	0.526	0.00E+00	0.0455	2.121	BIRC3,EDA,ERBIN,HSPA2,IFNA2,MAP4K4,RELA,TGFB3
IL-10 Signaling	0.525	0.00E+00	0.0464	0.378	BCL2L1,BMP2,CREB5,IL1RAPL1,MAP4K4,RELA,SP1
Huntington's Disease Signaling	0.522	0.00E+00	0.043	1.134	BCL2L1,CAPN3,CREB5,DNM2,HDAC4,HIP1,HSPA2,PSME4,SGK1,SOS1,SOS2,SP1
TNFR2 Signaling	0.514	0.00E+00	0.0645	NaN	BIRC3,RELA
Renal Cell Carcinoma Signaling	0.514	0.00E+00	0.0513	2	GAB1,PAK2,SOS1,SOS2
Neurotrophin/TRK Signaling	0.514	0.00E+00	0.0513	2	CREB5,GAB1,SOS1,SOS2
CSDE1 Signaling Pathway	0.501	0.00E+00	0.0545	NaN	AGO2,AGO3,PIWIL4
CD27 Signaling in Lymphocytes	0.501	0.00E+00	0.0545	NaN	BCL2L1,MAP3K11,RELA
IL-6 Signaling	0.499	0.00E+00	0.0465	2.449	IL1RAPL1,MAP4K4,RELA,SOS1,SOS2,TNFAIP6
PPAR Signaling	0.498	0.00E+00	0.0481	-2.236	IL1RAPL1,MAP4K4,RELA,SOS1,SOS2
Fatty Acid β-oxidation I	0.496	0.00E+00	0.0625	NaN	ACSL1,HSD17B4
HGF Signaling	0.481	0.00E+00	0.0458	2.236	ELF2,GAB1,ITGA2,MAP3K11,SOS1,SOS2
FLT3 Signaling in Hematopoietic Progenitor Cells	0.48	0.00E+00	0.0494	2	CREB5,GAB2,SOS1,SOS2
Paxillin Signaling	0.479	0.00E+00	0.0472	2.236	BCAR1,ITGA2,PAK2,SOS1,SOS2
Activin Inhibin Signaling Pathway	0.474	0.00E+00	0.0431	2.333	CXCR4,FBXO32,IL1RAPL1,MAX,MDM2,PMEPA1,SMAD4,SMAD9,TGFB3
Cancer Drug Resistance by Drug Efflux	0.462	0.00E+00	0.0517	NaN	ABCC2,FOXO4,MDM2
Superpathway of Methionine Degradation	0.461	0.00E+00	0.0588	NaN	EHMT1,MAT2A
Semaphorin Signaling in Neurons	0.45	0.00E+00	0.0508	NaN	DPYSL5,FNBP1,PAK2
PEDF Signaling	0.449	0.00E+00	0.0476	0	ARHGAP22,BCL2L1,RELA,TCF12
Coagulation System	0.445	0.00E+00	0.0571	NaN	PROC,SERPINF2
Regulation of Actin-based Motility by Rho	0.444	0.00E+00	0.0455	1.342	FNBP1,ITGA2,MYLK,PAK2,PIP4K2A
HIPPO signaling	0.439	0.00E+00	0.0471	NaN	FAT4,PPP2R1B,SMAD4,TJP2
Regulation of the Epithelial Mesenchymal Transition in Development Pathway	0.439	0.00E+00	0.0471	1	BRCA1,FZD5,NCSTN,RELA
Endometrial Cancer Signaling	0.438	0.00E+00	0.05	NaN	CTNNA1,SOS1,SOS2
TWEAK Signaling	0.43	0.00E+00	0.0556	NaN	BIRC3,RELA
Complement System	0.43	0.00E+00	0.0556	NaN	CD55,CFD
Neuroprotective Role of THOP1 in Alzheimer's Disease	0.427	0.00E+00	0.0446	2.236	CFD,GZMB,GZMM,HPN,HTRA2
Bile Acid Biosynthesis, Neutral Pathway	0.422	0.00E+00	0.0769	NaN	CYP27A1
Guanosine Nucleotides Degradation III	0.422	0.00E+00	0.0769	NaN	LACC1
MSP-RON Signaling in Cancer Cells Pathway	0.419	0.00E+00	0.0432	2	CREB5,ELF2,RELA,SOS1,SOS2,SP1
Sperm Motility	0.416	0.00E+00	0.0408	2	ERBB3,FER,MAP3K11,PDE1C,PEAK1,PLAAT2,PLAAT3,PLCL1,SLC12A2,ZAP70
Heparan Sulfate Biosynthesis (Late Stages)	0.415	0.00E+00	0.0484	NaN	CHST3,TNFAIP6,WSCD1
Notch Signaling	0.415	0.00E+00	0.0541	NaN	HEY2,NCSTN
Gαi Signaling	0.412	0.00E+00	0.0429	2.236	ADRA2B,CXCR2,LPAR1,RALGDS,SOS1,SOS2
RANK Signaling in Osteoclasts	0.411	0.00E+00	0.0455	2	BIRC3,MAP3K11,MITF,RELA
NER (Nucleotide Excision Repair, Enhanced Pathway)	0.411	0.00E+00	0.0455	NaN	DNA2,ERCC6,POLK,RFC1
Activation of IRF by Cytosolic Pattern Recognition Receptors	0.404	0.00E+00	0.0476	NaN	IFIT2,IFNA2,RELA
Neuregulin Signaling	0.402	0.00E+00	0.0435	NaN	ERBB3,ERBIN,ITGA2,SOS1,SOS2
Inhibition of Matrix Metalloproteases	0.401	0.00E+00	0.0526	NaN	ADAM10,THBS2
Glioblastoma Multiforme Signaling	0.4	0.00E+00	0.0417	2.449	CDK6,FNBP1,FZD5,MDM2,PLCL1,SOS1,SOS2
DNA Double-Strand Break Repair by Non-Homologous End Joining	0.398	0.00E+00	0.0714	NaN	ATM
Urate Biosynthesis/Inosine 5'-phosphate Degradation	0.398	0.00E+00	0.0714	NaN	LACC1
MSP-RON Signaling in Macrophages Pathway	0.395	0.00E+00	0.0431	NaN	CREB5,GAB2,RELA,SOS1,SOS2
Acute Myeloid Leukemia Signaling	0.393	0.00E+00	0.0444	NaN	JUP,RELA,SOS1,SOS2
HER-2 Signaling in Breast Cancer	0.39	0.00E+00	0.0404	3	BIRC5,ELF2,ERBB3,MDM2,RELA,SMAD4,SOS1,SOS2,SP1
Human Embryonic Stem Cell Pluripotency	0.386	0.00E+00	0.0406	2.828	BMP2,FZD5,LIFR,SMAD4,SMAD9,SOS1,SOS2,TGFB3
Actin Nucleation by ARP-WASP Complex	0.384	0.00E+00	0.044	2	FNBP1,ITGA2,SOS1,SOS2
Telomere Extension by Telomerase	0.375	0.00E+00	0.0667	NaN	HNRNPA2B1
Fatty Acid Activation	0.375	0.00E+00	0.0667	NaN	ACSL1
ERBB4 Signaling	0.373	0.00E+00	0.0455	NaN	NCSTN,SOS1,SOS2
Remodeling of Epithelial Adherens Junctions	0.373	0.00E+00	0.0455	NaN	CTNNA1,DNM2,IQGAP1
Non-Small Cell Lung Cancer Signaling	0.368	0.00E+00	0.043	NaN	CDK6,HDAC4,SOS1,SOS2
ERBB Signaling	0.368	0.00E+00	0.043	2	ERBB3,PAK2,SOS1,SOS2
Death Receptor Signaling	0.36	0.00E+00	0.0426	1	BIRC3,HTRA2,MAP4K4,RELA
Agrin Interactions at Neuromuscular Junction	0.354	0.00E+00	0.0441	NaN	ERBB3,LAMA2,PAK2
Granzyme B Signaling	0.354	0.00E+00	0.0625	NaN	GZMB
Extrinsic Prothrombin Activation Pathway	0.354	0.00E+00	0.0625	NaN	PROC
Glutaryl-CoA Degradation	0.354	0.00E+00	0.0625	NaN	HSD17B4
Histidine Degradation VI	0.354	0.00E+00	0.0625	NaN	MICAL3
Fatty Acid α-oxidation	0.354	0.00E+00	0.0625	NaN	BCO2
Heparan Sulfate Biosynthesis	0.345	0.00E+00	0.0435	NaN	CHST3,TNFAIP6,WSCD1
Triacylglycerol Degradation	0.338	0.00E+00	0.0465	NaN	ABHD6,TNFAIP6
GM-CSF Signaling	0.336	0.00E+00	0.0429	NaN	BCL2L1,SOS1,SOS2
Isoleucine Degradation I	0.335	0.00E+00	0.0588	NaN	HSD17B4
Role of RIG1-like Receptors in Antiviral Innate Immunity	0.327	0.00E+00	0.0455	NaN	IFNA2,RELA
Dermatan Sulfate Biosynthesis (Late Stages)	0.327	0.00E+00	0.0455	NaN	CHST3,WSCD1
BER (Base Excision Repair) Pathway	0.327	0.00E+00	0.0455	NaN	RFC1,SP1
Colorectal Cancer Metastasis Signaling	0.323	0.00E+00	0.0379	2.828	BCL2L1,BIRC5,FNBP1,FZD5,RALGDS,RELA,SMAD4,SOS1,SOS2,TGFB3
Mismatch Repair in Eukaryotes	0.317	0.00E+00	0.0556	NaN	RFC1
iNOS Signaling	0.316	0.00E+00	0.0444	NaN	IRAK2,RELA
Pulmonary Fibrosis Idiopathic Signaling Pathway	0.312	0.00E+00	0.0373	2.887	ADAM10,BIRC5,COL4A5,FOXO4,FZD5,ITGA2,LPAR1,RELA,SMAD4,SOS1,SOS2,TGFB3
IL-7 Signaling Pathway	0.311	0.00E+00	0.0411	NaN	FOXO4,SOS1,SOS2
Role of IL-17F in Allergic Inflammatory Airway Diseases	0.305	0.00E+00	0.0435	NaN	CREB5,RELA
Epithelial Adherens Junction Signaling	0.305	0.00E+00	0.0382	-0.816	CTNNA1,FER,FGF1,IQGAP1,PAK2,PPP2R1B
Hypoxia Signaling in the Cardiovascular System	0.303	0.00E+00	0.0405	NaN	ATM,CREB5,MDM2
AMPK Signaling	0.302	0.00E+00	0.0373	NaN	ADRA2B,CHRNA5,CREB5,CRTC2,FOXO4,PBRM1,PHLPP1,PPP2R1B,SMARCC1
Ubiquinol-10 Biosynthesis (Eukaryotic)	0.301	0.00E+00	0.0526	NaN	MICAL3
γ-linolenate Biosynthesis II (Animals)	0.301	0.00E+00	0.0526	NaN	ACSL1
Mitochondrial L-carnitine Shuttle Pathway	0.301	0.00E+00	0.0526	NaN	ACSL1
Ephrin A Signaling	0.296	0.00E+00	0.0426	NaN	ADAM10,BCAR1
Chondroitin Sulfate Biosynthesis (Late Stages)	0.296	0.00E+00	0.0426	NaN	CHST3,WSCD1
HOTAIR Regulatory Pathway	0.294	0.00E+00	0.0377	0	AGO2,AGO3,KMT2C,MDM2,RELA,SPP1
ERK/MAPK Signaling	0.294	0.00E+00	0.0372	0.707	BCAR1,CREB5,ELF2,ITGA2,PAK2,PPP2R1B,SOS1,SOS2
Endothelin-1 Signaling	0.289	0.00E+00	0.0372	2.236	GAB1,PLAAT2,PLAAT3,PLCL1,PLD1,PLD5,SOS1
PD-1, PD-L1 cancer immunotherapy pathway	0.288	0.00E+00	0.0385	NaN	BCL2L1,CBLB,TGFB3,ZAP70
GDNF Family Ligand-Receptor Interactions	0.287	0.00E+00	0.0395	NaN	GAB1,SOS1,SOS2
Hepatic Fibrosis Signaling Pathway	0.286	0.00E+00	0.0363	3.207	CREB5,FNBP1,FOXO4,FZD5,IL1RAPL1,IRAK2,ITGA2,MYLK,RELA,SMAD4,SOS1,SOS2,SP1,SPP1,TGFB3
PFKFB4 Signaling Pathway	0.286	0.00E+00	0.0417	NaN	CREB5,TGFB3
Role of Lipids/Lipid Rafts in the Pathogenesis of Influenza	0.285	0.00E+00	0.05	NaN	IFNA2
Valine Degradation I	0.285	0.00E+00	0.05	NaN	HSD17B4
Inflammasome pathway	0.285	0.00E+00	0.05	NaN	P2RX7
Xenobiotic Metabolism Signaling	0.282	0.00E+00	0.0365	NaN	ABCC2,CHST3,FMO5,HDAC4,KEAP1,MAP3K11,PPP2R1B,RELA,UGT8,WSCD1
VDR/RXR Activation	0.28	0.00E+00	0.039	NaN	RUNX2,SP1,SPP1
Toll-like Receptor Signaling	0.28	0.00E+00	0.039	NaN	IRAK2,MAP4K4,RELA
Kinetochore Metaphase Signaling Pathway	0.27	0.00E+00	0.0374	2	BIRC5,CDCA8,NSL1,SMC3
Melanoma Signaling	0.268	0.00E+00	0.04	NaN	MDM2,MITF
Amyloid Processing	0.268	0.00E+00	0.04	NaN	CAPN3,NCSTN
Insulin Receptor Signaling	0.267	0.00E+00	0.0368	1.342	FOXO4,GAB1,SGK1,SOS1,SOS2
Gap Junction Signaling	0.262	0.00E+00	0.0361	NaN	GJA9,LPAR1,PLCL1,SOS1,SOS2,SP1,TJP2
CDX Gastrointestinal Cancer Signaling Pathway	0.258	0.00E+00	0.0359	-1.134	BMI1,BMP2,EDA,FZD5,RELA,SMAD4,TGFB3
BEX2 Signaling Pathway	0.252	0.00E+00	0.037	NaN	PPP2R1B,RELA,SPP1
Vitamin-C Transport	0.245	0.00E+00	0.0435	NaN	LRRC8C
Apelin Cardiac Fibroblast Signaling Pathway	0.245	0.00E+00	0.0435	NaN	TGFB3
Spliceosomal Cycle	0.243	0.00E+00	0.0377	NaN	CASC3,SF3B1
Lymphotoxin Î² Receptor Signaling	0.235	0.00E+00	0.037	NaN	BCL2L1,RELA
Tumoricidal Function of Hepatic Natural Killer Cells	0.234	0.00E+00	0.0417	NaN	GZMB
Glycolysis I	0.234	0.00E+00	0.0417	NaN	ENO4
Chondroitin Sulfate Biosynthesis	0.228	0.00E+00	0.0364	NaN	CHST3,WSCD1
SPINK1 Pancreatic Cancer Pathway	0.228	0.00E+00	0.0364	NaN	CPM,CPQ
Gluconeogenesis I	0.223	0.00E+00	0.04	NaN	ENO4
IL-17A Signaling in Gastric Cells	0.212	0.00E+00	0.0385	NaN	RELA
Role of JAK1, JAK2 and TYK2 in Interferon Signaling	0.212	0.00E+00	0.0385	NaN	RELA
D-myo-inositol (1,4,5)-Trisphosphate Biosynthesis	0.212	0.00E+00	0.0385	NaN	PIP4K2A
CDP-diacylglycerol Biosynthesis I	0.203	0.00E+00	0.037	NaN	GPAT4
Dilated Cardiomyopathy Signaling Pathway	0	0.00E+00	0.0133	NaN	GAB1,KDM5A
NAD Signaling Pathway	0	0.00E+00	0.0276	2	H2BC5,H2BC8,NADSYN1,SIRT2
Neurovascular Coupling Signaling Pathway	0	0.00E+00	0.00913	NaN	PLAAT2,PLAAT3
Oxytocin in Brain Signaling Pathway	0	0.00E+00	0.0155	NaN	CREB5,PLAAT2,PLAAT3
Oxytocin Signaling Pathway	0	0.00E+00	0.0182	2.236	CREB5,MYLK,RELA,SOS1,SOS2
Pulmonary Healing Signaling Pathway	0	0.00E+00	0.0305	1.633	CXCR4,FZD5,SMAD9,SOS1,SOS2,TGFB3
Pyroptosis Signaling Pathway	0	0.00E+00	0.0222	NaN	KCNQ1OT1,P2RX7
Wound Healing Signaling Pathway	0	0.00E+00	0.0294	1.89	COL4A5,EDA,IL1RAPL1,LAMA2,SOS1,SOS2,TGFB3
CLEAR Signaling Pathway	0	0.00E+00	0.0249	1.134	CREB5,CRTC2,FLCN,MITF,PPP2R1B,TFEB,WDR59
IL-13 Signaling Pathway	0	0.00E+00	0.0174	NaN	BCL2L1,TGFB3
SNARE Signaling Pathway	0	0.00E+00	0.00758	NaN	SYT9
Macrophage Classical Activation Signaling Pathway	0	0.00E+00	0.0222	2	EDA,IFNA2,RELA,TGFB3
Multiple Sclerosis Signaling Pathway	0	0.00E+00	0.0238	2.236	CAPN3,EDA,P2RX7,PLP1,TGFB3
Pathogen Induced Cytokine Storm Signaling Pathway	0	0.00E+00	0.0324	2.111	AP3B1,COL4A5,CXCR2,CXCR4,EDA,GZMB,IFNA2,IL1RAPL1,MLKL,P2RX7,TGFB3
Role of Chondrocytes in Rheumatoid Arthritis Signaling Pathway	0	0.00E+00	0.0286	2	CXCR4,IL1RAPL1,MLKL,RUNX2
Role of Osteoblasts in Rheumatoid Arthritis Signaling Pathway	0	0.00E+00	0.0351	-0.707	BMP2,EDA,FZD5,RUNX2,SFRP1,SMAD4,SMAD9,TGFB3
Glucocorticoid Receptor Signaling	0	0.00E+00	0.0258	NaN	BCL2L1,BRCA1,CDKN1C,CXCR2,HSPA2,IFNA2,PBRM1,RELA,SGK1,SMAD4,SMARCC1,SOS1,SOS2,TGFB3
Macrophage Alternative Activation Signaling Pathway	0	0.00E+00	0.0167	NaN	CREB5,RELA,TGFB3
Neutrophil Extracellular Trap Signaling Pathway	0	0.00E+00	0.0209	2.121	COL4A5,CXCR2,IFNA2,ITGA2,MLKL,PLAAT2,PLAAT3,PLCL1
S100 Family Signaling Pathway	0	0.00E+00	0.0254	2.982	ADAM10,ADRA2B,CREB5,CXCR6,FZD5,GIPR,GPRC5B,HRH4,IQGAP1,IRAK2,LPAR1,OCLN,PLCL1,SERPINF2,SMAD4,SMAD9,SP1,TACR3,TGFB3
Circadian Rhythm Signaling	0	0.00E+00	0.019	NaN	CREB5,CRY1,MDM2,PER1,PLCL1
Synaptic Long Term Potentiation	0	0.00E+00	0.0156	NaN	CREB5,PLCL1
Axonal Guidance Signaling	0	0.00E+00	0.0325	NaN	ADAM10,ADAM8,ADAMTS2,BCAR1,BMP2,CXCR4,DPYSL5,FZD5,GIT1,ITGA2,PAK2,PLCL1,SEMA5A,SOS1,SOS2,UNC5B
Amyotrophic Lateral Sclerosis Signaling	0	0.00E+00	0.0263	NaN	BCL2L1,BIRC3,CAPN3
Fc Epsilon RI Signaling	0	0.00E+00	0.0254	NaN	GAB1,SOS1,SOS2
Synaptic Long Term Depression	0	0.00E+00	0.0209	NaN	PLAAT2,PLAAT3,PLCL1,PPP2R1B
Chaperone Mediated Autophagy Signaling Pathway	0	0.00E+00	0.0164	-0.378	HSPA2,LAMP2,MDM2,PHLPP1,PLIN3,PRR5L,RELA
IL-33 Signaling Pathway	0	0.00E+00	0.0226	NaN	BCL2L1,CREB5,H2BC5,H2BC8
DHCR24 Signaling Pathway	0	0.00E+00	0.0219	NaN	DHCR7,MDM2,SERPINF2
Acetylcholine Receptor Signaling Pathway	0	0.00E+00	0.0316	0.816	ADAM10,CHRNA5,CREB5,KEAP1,NCSTN,PLCL1
Adrenergic Receptor Signaling Pathway (Enhanced)	0	0.00E+00	0.0207	0	ADRA2B,EDA,PLCL1,TGFB3
GABAergic Receptor Signaling Pathway (Enhanced)	0	0.00E+00	0.0145	NaN	SLC12A2,SLC38A2
Glutaminergic Receptor Signaling Pathway (Enhanced)	0	0.00E+00	0.0252	2.828	CREB5,PLAAT2,PLAAT3,PLCL1,PLD1,PLD5,SLC38A2,TGFB3
Cachexia Signaling Pathway	0	0.00E+00	0.0308	2.111	AGO2,AGO3,CAPN3,EDA,FBXO32,FOXO4,HSPA2,IL1RAPL1,LIFR,PSME4,TGFB3
ISGylation Signaling Pathway	0	0.00E+00	0.0294	NaN	BIRC5,IFNA2,ITGA2
Microautophagy Signaling Pathway	0	0.00E+00	0.0255	NaN	COL4A5,LAMP2,PSME4,TFEB
NFKBIE Signaling Pathway	0	0.00E+00	0.0121	NaN	ANKRD44,DYSF,RELA
Orexin Signaling Pathway	0	0.00E+00	0.0216	2.236	PIP4K2A,PLCL1,PLD1,SMAD4,SMAD9
NRF2-mediated Oxidative Stress Response	0	0.00E+00	0.0142	NaN	ABCC2,KEAP1,MAFK
LPS/IL-1 Mediated Inhibition of RXR Function	0	0.00E+00	0.0314	NaN	ABCC2,ACSL1,CHST3,FMO5,IL1RAPL1,SLCO1A2,WSCD1
Acute Phase Response Signaling	0	0.00E+00	0.0272	NaN	ITIH2,RELA,SERPINF2,SOS1,SOS2
LXR/RXR Activation	0	0.00E+00	0.0325	NaN	IL1RAPL1,MYLIP,RELA,SERPINF2
Hepatic Fibrosis / Hepatic Stellate Cell Activation	0	0.00E+00	0.0316	NaN	COL4A5,FGF1,IL1RAPL1,RELA,SMAD4,TGFB3
Mitochondrial Dysfunction	0	0.00E+00	0.0181	0.816	CAPN3,CPOX,CREB5,HTRA2,MDM2,NCSTN
FXR/RXR Activation	0	0.00E+00	0.032	NaN	ABCC2,CYP27A1,SERPINF2,SLC4A2
Ceramide Signaling	0	0.00E+00	0.033	NaN	CNKSR1,PPP2R1B,RELA
PXR/RXR Activation	0	0.00E+00	0.0317	NaN	ABCC2,RELA
TR/RXR Activation	0	0.00E+00	0.0234	NaN	MDM2,NCOA6,UCP3
RAR Activation	0	0.00E+00	0.0316	1.387	ADAM10,CREB5,EDA,FNBP1,PBRM1,PDE1C,PRMT2,RELA,SMAD4,SMARCC1,SP1,TGFB3,ZBTB16
14-3-3-mediated Signaling	0	0.00E+00	0.00794	NaN	PLCL1
Fcγ Receptor-mediated Phagocytosis in Macrophages and Monocytes	0	0.00E+00	0.0323	NaN	GAB2,PLD1,PLD5
IL-12 Signaling and Production in Macrophages	0	0.00E+00	0.0132	NaN	IFNA2,RELA,TGFB3
Role of Pattern Recognition Receptors in Recognition of Bacteria and Viruses	0	0.00E+00	0.0205	NaN	EDA,RELA,TGFB3
Role of PKR in Interferon Induction and Antiviral Response	0	0.00E+00	0.0227	NaN	HSPA2,RELA,SP1
TREM1 Signaling	0	0.00E+00	0.0139	NaN	RELA
MIF Regulation of Innate Immunity	0	0.00E+00	0.0227	NaN	RELA
Role of NFAT in Regulation of the Immune Response	0	0.00E+00	0.00703	2	RELA,SOS1,SOS2,ZAP70
FcγRIIB Signaling in B Lymphocytes	0	0.00E+00	0.00368	NaN	SOS1
LPS-stimulated MAPK Signaling	0	0.00E+00	0.0118	NaN	RELA
NF-κB Activation by Viruses	0	0.00E+00	0.0256	NaN	ITGA2,RELA
CD40 Signaling	0	0.00E+00	0.0152	NaN	RELA
Calcium-induced T Lymphocyte Apoptosis	0	0.00E+00	0.00395	NaN	ZAP70
Cytotoxic T Lymphocyte-mediated Apoptosis of Target Cells	0	0.00E+00	0.00448	NaN	GZMB
IL-3 Signaling	0	0.00E+00	0.0253	NaN	GAB2,SOS1
IL-17 Signaling	0	0.00E+00	0.0223	1	EDA,RELA,SRSF1,TGFB3
Airway Pathology in Chronic Obstructive Pulmonary Disease	0	0.00E+00	0.0354	NaN	EDA,FGF1,GZMB,TGFB3
fMLP Signaling in Neutrophils	0	0.00E+00	0.00775	NaN	RELA
CXCR4 Signaling	0	0.00E+00	0.0241	2	BCAR1,CXCR4,FNBP1,PAK2
4-1BB Signaling in T Lymphocytes	0	0.00E+00	0.0294	NaN	RELA
Thrombopoietin Signaling	0	0.00E+00	0.0317	NaN	GAB2,SOS1
CTLA4 Signaling in Cytotoxic T Lymphocytes	0	0.00E+00	0.0215	1.414	BCL2L1,CBLB,ITGA2,PLD1,PLD5,PPP2R1B,TGFB3,ZAP70
B Cell Activating Factor Signaling	0	0.00E+00	0.0233	NaN	RELA
Airway Inflammation in Asthma	0	0.00E+00	0.0303	NaN	TGFB3
IL-9 Signaling	0	0.00E+00	0.0286	NaN	RELA
CCR3 Signaling in Eosinophils	0	0.00E+00	0.0154	NaN	MYLK,PAK2
Oncostatin M Signaling	0	0.00E+00	0.0233	NaN	SOS1
CD28 Signaling in T Helper Cells	0	0.00E+00	0.00643	NaN	RELA,ZAP70
IL-15 Signaling	0	0.00E+00	0.0113	NaN	BCL2L1,GZMB,RELA
Role of Cytokines in Mediating Communication between Immune Cells	0	0.00E+00	0.0192	NaN	IFNA2
Dendritic Cell Maturation	0	0.00E+00	0.00781	NaN	CREB5,PLCL1,RELA
Reelin Signaling in Neurons	0	0.00E+00	0.0145	NaN	ARHGEF37,MAP3K11
HIF1α Signaling	0	0.00E+00	0.0098	NaN	HSPA2,MDM2
Melatonin Signaling	0	0.00E+00	0.0145	NaN	PLCL1
Cellular Effects of Sildenafil (Viagra)	0	0.00E+00	0.021	NaN	MYLK,PDE1C,PLCL1
Neuropathic Pain Signaling in Dorsal Horn Neurons	0	0.00E+00	0.01	NaN	PLCL1
Relaxin Signaling	0	0.00E+00	0.0132	NaN	PDE1C,RELA
CNTF Signaling	0	0.00E+00	0.0357	NaN	LIFR,SOS1
Renin-Angiotensin Signaling	0	0.00E+00	0.0331	2	PAK2,RELA,SOS1,SOS2
Docosahexaenoic Acid (DHA) Signaling	0	0.00E+00	0.0263	NaN	BCL2L1
Thrombin Signaling	0	0.00E+00	0.0273	2	ARHGEF37,FNBP1,MYLK,PLCL1,RELA,SOS1
Cardiac Hypertrophy Signaling	0	0.00E+00	0.0236	2.449	ADRA2B,FNBP1,MAP3K11,PLCL1,SOS1,TGFB3
CDK5 Signaling	0	0.00E+00	0.0263	NaN	ITGA2,LAMA2,PPP2R1B
ICOS-ICOSL Signaling in T Helper Cells	0	0.00E+00	0.00997	NaN	GAB2,RELA,ZAP70
Cell Cycle Regulation by BTG Family Proteins	0	0.00E+00	0.0263	NaN	PPP2R1B
Corticotropin Releasing Hormone Signaling	0	0.00E+00	0.0068	NaN	CREB5
Mitotic Roles of Polo-Like Kinase	0	0.00E+00	0.0312	NaN	PPP2R1B,SMC3
HMGB1 Signaling	0	0.00E+00	0.0314	2	EDA,FNBP1,RELA,SP1,TGFB3
GNRH Signaling	0	0.00E+00	0.0319	1.633	CREB5,MAP3K11,PAK2,RELA,SOS1,SOS2
Cholecystokinin/Gastrin-mediated Signaling	0	0.00E+00	0.0342	2	BCAR1,FNBP1,SOS1,SOS2
Androgen Signaling	0	0.00E+00	0.00599	NaN	RELA
Prolactin Signaling	0	0.00E+00	0.0316	NaN	SOS1,SOS2,SP1
CREB Signaling in Neurons	0	0.00E+00	0.0202	3.162	ADRA2B,CREB5,CXCR6,FZD5,GIPR,GPRC5B,HRH4,LPAR1,PLCL1,SOS1,SOS2,TACR3
Type I Diabetes Mellitus Signaling	0	0.00E+00	0.00658	NaN	GZMB,RELA
Basal Cell Carcinoma Signaling	0	0.00E+00	0.0286	NaN	BMP2,FZD5
Primary Immunodeficiency Signaling	0	0.00E+00	0.0192	NaN	ZAP70
Allograft Rejection Signaling	0	0.00E+00	0.00402	NaN	GZMB
Autoimmune Thyroid Disease Signaling	0	0.00E+00	0.004	NaN	GZMB
Thyroid Cancer Signaling	0	0.00E+00	0.013	NaN	CXCR4
Bladder Cancer Signaling	0	0.00E+00	0.0263	NaN	FGF1,HDAC4,MDM2
Graft-versus-Host Disease Signaling	0	0.00E+00	0.00413	NaN	GZMB
Type II Diabetes Mellitus Signaling	0	0.00E+00	0.0199	NaN	ACSL1,ADIPOR2,RELA
Production of Nitric Oxide and Reactive Oxygen Species in Macrophages	0	0.00E+00	0.0213	1	FNBP1,MAP3K11,PPP2R1B,RELA
Gα12/13 Signaling	0	0.00E+00	0.0226	NaN	CDH19,LPAR1,RELA
p70S6K Signaling	0	0.00E+00	0.0157	1.342	PLCL1,PLD1,PPP2R1B,SOS1,SOS2
mTOR Signaling	0	0.00E+00	0.0244	NaN	FNBP1,PLD1,PLD5,PPP2R1B,PRR5L
G Beta Gamma Signaling	0	0.00E+00	0.0233	NaN	DNM2,SOS1,SOS2
Sphingosine-1-phosphate Signaling	0	0.00E+00	0.0256	NaN	ACER3,FNBP1,PLCL1
Crosstalk between Dendritic Cells and Natural Killer Cells	0	0.00E+00	0.033	NaN	KLRC4-KLRK1/KLRK1,KLRD1,RELA
Systemic Lupus Erythematosus Signaling	0	0.00E+00	0.0102	NaN	CD22,HNRNPA2B1,IFNA2,PRPF38B,SOS1,SOS2
CDC42 Signaling	0	0.00E+00	0.0147	1.342	IQGAP1,ITGA2,MAP3K11,MYLK,PAK2
ILK Signaling	0	0.00E+00	0.0306	0.447	BMP2,CREB5,FLNC,FNBP1,PPP2R1B,RELA
FAK Signaling	0	0.00E+00	0.0266	4.264	ADRA2B,AGO2,BCAR1,CAPN3,CXCR2,CXCR6,ELF2,FZD5,GIPR,GIT1,GPRC5B,HRH4,ITGA2,LPAR1,MDM2,PAK2,SHB,SOS1,SOS2,SP1,TACR3,TGFB3
EIF2 Signaling	0	0.00E+00	0.0233	NaN	AGO2,AGO3,NKX6-2,SOS1,SOS2
April Mediated Signaling	0	0.00E+00	0.0238	NaN	RELA
Retinoic acid Mediated Apoptosis Signaling	0	0.00E+00	0.0175	NaN	IFNA2
Phospholipase C Signaling	0	0.00E+00	0.017	3	CREB5,FNBP1,HDAC4,ITGA2,PLD1,PLD5,RALGDS,RELA,SOS1,SOS2,ZAP70
Ovarian Cancer Signaling	0	0.00E+00	0.0192	NaN	BRCA1,FZD5,HDAC4
Altered T Cell and B Cell Signaling in Rheumatoid Arthritis	0	0.00E+00	0.00424	NaN	RELA,SPP1
Atherosclerosis Signaling	0	0.00E+00	0.0312	NaN	CXCR4,PLAAT2,PLAAT3,RELA
Protein Kinase A Signaling	0	0.00E+00	0.0279	0.707	CREB5,DUSP10,DUSP18,FLNC,MYLK,PDE1C,PLCL1,PTPN13,RELA,SMAD4,TGFB3
Role of Macrophages, Fibroblasts and Endothelial Cells in Rheumatoid Arthritis	0	0.00E+00	0.022	NaN	CREB5,FZD5,IL1RAPL1,IRAK2,PLCL1,RELA,SFRP1
Regulation of eIF4 and p70S6K Signaling	0	0.00E+00	0.0335	1	AGO2,AGO3,ITGA2,PPP2R1B,SOS1,SOS2
Leptin Signaling in Obesity	0	0.00E+00	0.0133	NaN	PLCL1
Role of NFAT in Cardiac Hypertrophy	0	0.00E+00	0.0227	NaN	HDAC4,PLCL1,SOS1,SOS2,TGFB3
Glioma Invasiveness Signaling	0	0.00E+00	0.0141	NaN	FNBP1
IL-1 Signaling	0	0.00E+00	0.0208	NaN	IRAK2,RELA
Breast Cancer Regulation by Stathmin1	0	0.00E+00	0.0223	3.606	ADRA2B,CDK6,CREB5,CXCR6,FZD5,GIPR,GPRC5B,HRH4,LPAR1,PPP2R1B,SOS1,SOS2,TACR3
Regulation of IL-2 Expression in Activated and Anergic T Lymphocytes	0	0.00E+00	0.0229	0.816	RELA,SMAD4,SOS1,SOS2,TGFB3,ZAP70
Role of WNT/GSK-3Î² Signaling in the Pathogenesis of Influenza	0	0.00E+00	0.027	NaN	FZD5,IFNA2
PKCθ Signaling in T Lymphocytes	0	0.00E+00	0.0142	2.236	MAP3K11,RELA,SOS1,SOS2,ZAP70
Role of MAPK Signaling in the Pathogenesis of Influenza	0	0.00E+00	0.0247	NaN	PLAAT2,PLAAT3
Role of PI3K/AKT Signaling in the Pathogenesis of Influenza	0	0.00E+00	0.0317	NaN	IFNA2,RELA
Role of Hypercytokinemia/hyperchemokinemia in the Pathogenesis of Influenza	0	0.00E+00	0.025	NaN	IFIT2,IFNA2
Antiproliferative Role of TOB in T Cell Signaling	0	0.00E+00	0.00889	NaN	SMAD4,TGFB3
OX40 Signaling Pathway	0	0.00E+00	0.0082	NaN	BCL2L1,RELA
PI3K Signaling in B Lymphocytes	0	0.00E+00	0.00923	NaN	ATF7,PLCL1,RELA
MIF-mediated Glucocorticoid Regulation	0	0.00E+00	0.0278	NaN	RELA
P2Y Purigenic Receptor Signaling Pathway	0	0.00E+00	0.0227	NaN	CREB5,PLCL1,RELA
Intrinsic Prothrombin Activation Pathway	0	0.00E+00	0.0244	NaN	PROC
Role of Tissue Factor in Cancer	0	0.00E+00	0.0199	2	BCL2L1,BIRC5,FLNC,TGFB3
IL-17A Signaling in Airway Cells	0	0.00E+00	0.0149	NaN	RELA
Role of IL-17A in Arthritis	0	0.00E+00	0.0175	NaN	RELA
IL-17A Signaling in Fibroblasts	0	0.00E+00	0.0116	NaN	RELA
Role of JAK2 in Hormone-like Cytokine Signaling	0	0.00E+00	0.0345	NaN	BCL2L1,BIRC3
Dopamine-DARPP32 Feedback in cAMP Signaling	0	0.00E+00	0.0167	NaN	CREB5,PLCL1,PPP2R1B
RHOGDI Signaling	0	0.00E+00	0.0275	-2.449	CDH19,FNBP1,ITGA2,PAK2,PIP4K2A,RDX
Transcriptional Regulatory Network in Embryonic Stem Cells	0	0.00E+00	0.0307	1.342	FZD5,LIFR,SMAD4,SMAD9,TGFB3
eNOS Signaling	0	0.00E+00	0.027	1	CHRNA5,DNM2,HSPA2,LPAR1
nNOS Signaling in Neurons	0	0.00E+00	0.0222	NaN	CAPN3
nNOS Signaling in Skeletal Muscle Cells	0	0.00E+00	0.0217	NaN	CAPN3
VEGF Family Ligand-Receptor Interactions	0	0.00E+00	0.0238	NaN	SOS1,SOS2
Ephrin B Signaling	0	0.00E+00	0.0139	NaN	CXCR4
Netrin Signaling	0	0.00E+00	0.0139	NaN	UNC5B
Nicotine Degradation III	0	0.00E+00	0.02	NaN	FMO5
tRNA Splicing	0	0.00E+00	0.0222	NaN	PDE1C
D-myo-inositol-5-phosphate Metabolism	0	0.00E+00	0.0312	2	DUSP10,PIP4K2A,PPFIBP2,PPP2R1B,PTPN13,SSH2
Dermatan Sulfate Biosynthesis	0	0.00E+00	0.0351	NaN	CHST3,WSCD1
Phosphatidylglycerol Biosynthesis II (Non-plastidic)	0	0.00E+00	0.0345	NaN	GPAT4
D-myo-inositol (1,4,5,6)-Tetrakisphosphate Biosynthesis	0	0.00E+00	0.0284	NaN	DUSP10,PPFIBP2,PPP2R1B,PTPN13,SSH2
Nicotine Degradation II	0	0.00E+00	0.0182	NaN	FMO5
Superpathway of Inositol Phosphate Compounds	0	0.00E+00	0.0306	2.236	DUSP10,IP6K3,PIP4K2A,PPFIBP2,PPP2R1B,PTPN13,SSH2
D-myo-inositol (3,4,5,6)-tetrakisphosphate Biosynthesis	0	0.00E+00	0.0284	NaN	DUSP10,PPFIBP2,PPP2R1B,PTPN13,SSH2
3-phosphoinositide Degradation	0	0.00E+00	0.0267	NaN	DUSP10,PPFIBP2,PPP2R1B,PTPN13,SSH2
3-phosphoinositide Biosynthesis	0	0.00E+00	0.0297	2	DUSP10,PIP4K2A,PPFIBP2,PPP2R1B,PTPN13,SSH2
Stearate Biosynthesis I (Animals)	0	0.00E+00	0.0323	NaN	ACSL1,SIRT2
Gαq Signaling	0	0.00E+00	0.0244	NaN	FNBP1,PLD1,PLD5,RELA
Gαs Signaling	0	0.00E+00	0.00806	NaN	CREB5
Regulation of Cellular Mechanics by Calpain Protease	0	0.00E+00	0.0341	NaN	CAPN3,CDK6,ITGA2
Agranulocyte Adhesion and Diapedesis	0	0.00E+00	0.0311	NaN	CLDN15,CXCR2,CXCR4,CXCR6,JAM3,RDX
Role of p14/p19ARF in Tumor Suppression	0	0.00E+00	0.0345	NaN	MDM2
TEC Kinase Signaling	0	0.00E+00	0.0107	2	FNBP1,ITGA2,PAK2,RELA
UVA-Induced MAPK Signaling	0	0.00E+00	0.0309	NaN	ATM,BCL2L1,PLCL1
STAT3 Pathway	0	0.00E+00	0.0148	NaN	CXCR2,MAP3K11
PCP (Planar Cell Polarity) Pathway	0	0.00E+00	0.0167	NaN	FZD5
Unfolded protein response	0	0.00E+00	0.0112	NaN	HSPA2
Estrogen Receptor Signaling	0	0.00E+00	0.0224	1	CREB5,FBXO32,FOXO4,PLCL1,RELA,RUNX2,SOS1,SOS2,SP1
EGF Signaling	0	0.00E+00	0.0357	NaN	SOS1,SOS2
Nucleotide Excision Repair Pathway	0	0.00E+00	0.0286	NaN	ERCC6
SAPK/JNK Signaling	0	0.00E+00	0.0233	1.89	DUSP10,GAB1,MAP3K11,MAP4K4,MAP4K5,SOS1,SOS2
Nitric Oxide Signaling in the Cardiovascular System	0	0.00E+00	0.00885	NaN	PDE1C
Cardiac Î²-adrenergic Signaling	0	0.00E+00	0.0113	NaN	PDE1C,PPP2R1B
Interferon Signaling	0	0.00E+00	0.0278	NaN	RELA
Protein Ubiquitination Pathway	0	0.00E+00	0.0336	NaN	BIRC3,BRCA1,CRYAB,HSPA2,MDM2,USP21,USP31,USP34,USP54
IL-2 Signaling	0	0.00E+00	0.0323	NaN	SOS1,SOS2
IL-4 Signaling	0	0.00E+00	0.0216	2.828	BCL2L1,COL4A5,CREB5,GAB1,PRR5L,SOS1,SOS2,TGFB3
B Cell Receptor Signaling	0	0.00E+00	0.0245	3	BCL2L1,CD22,CREB5,GAB1,GAB2,MAP3K11,RELA,SOS1,SOS2
Serotonin Receptor Signaling	0	0.00E+00	0.0286	3.051	ADRA2B,CREB5,FNBP1,MYLK,OCLN,PAK2,PLAAT2,PLAAT3,PLCL1,PLD1,PLD5,QDPR,TGFB3
Chemokine Signaling	0	0.00E+00	0.013	NaN	CXCR4
IGF-1 Signaling	0	0.00E+00	0.019	NaN	SOS1,SOS2
Dopamine Receptor Signaling	0	0.00E+00	0.0253	NaN	PPP2R1B,QDPR
cAMP-mediated signaling	0	0.00E+00	0.0216	2.236	ADRA2B,CREB5,CXCR2,LPAR1,PDE1C
NF-κB Signaling	0	0.00E+00	0.0136	2.236	BMP2,MAP4K4,PELI1,RELA,ZAP70
VEGF Signaling	0	0.00E+00	0.0309	NaN	BCL2L1,SOS1,SOS2
T Cell Receptor Signaling	0	0.00E+00	0.0132	2.236	ITGA2,RELA,SOS1,SOS2,ZAP70
G-Protein Coupled Receptor Signaling	0	0.00E+00	0.0276	3.441	ADRA2B,CREB5,CXCR2,CXCR6,FOXO4,FZD5,GIPR,GPRC5B,HRH4,LPAR1,MAP3K11,MYLK,PAK2,PDE1C,PREX1,RELA,SOS1,SOS2,TACR3
PDGF Signaling	0	0.00E+00	0.023	NaN	SOS1,SOS2
GPCR-Mediated Integration of Enteroendocrine Signaling Exemplified by an L Cell	0	0.00E+00	0.027	NaN	GIPR,PLCL1
GPCR-Mediated Nutrient Sensing in Enteroendocrine Cells	0	0.00E+00	0.00855	NaN	PLCL1
Gustation Pathway	0	0.00E+00	0.0201	2	LIPA,LRRC8C,P2RX7,PKD1L3
Phagosome Formation	0	0.00E+00	0.0298	4.472	ADRA2B,BCAR1,CXCR6,FZD5,GAB2,GIPR,GPRC5B,HRH4,ITGA2,LPAR1,MYLK,PAK2,PIP4K2A,PLAAT2,PLAAT3,PLD1,PLD5,SOS1,SOS2,TACR3
Phagosome Maturation	0	0.00E+00	0.013	NaN	DYNC1LI2,LAMP2
Autophagy	0	0.00E+00	0.0234	2	ATM,CREB5,LAMP2,PPP2R1B,TFEB
Th1 and Th2 Activation Pathway	0	0.00E+00	0.0299	NaN	CXCR4,CXCR6,HAVCR1,KLRD1,NCSTN
Th1 Pathway	0	0.00E+00	0.0171	NaN	KLRD1,NCSTN
Th2 Pathway	0	0.00E+00	0.0301	2	CXCR4,CXCR6,HAVCR1,NCSTN
GP6 Signaling Pathway	0	0.00E+00	0.0244	NaN	ADAM10,COL4A5,LAMA2
Sirtuin Signaling Pathway	0	0.00E+00	0.0281	0.816	ADAM10,ATG4C,CRTC2,FOXO4,NDRG1,RELA,SIRT2,SP1
Neuroinflammation Signaling Pathway	0	0.00E+00	0.0293	3	BIRC3,BIRC5,CREB5,IFNA2,IRAK2,NCSTN,P2RX7,RELA,TGFB3
Opioid Signaling Pathway	0	0.00E+00	0.0145	2	CREB5,PDE1C,SOS1,SOS2
Adrenomedullin signaling pathway	0	0.00E+00	0.0311	2.236	MAX,MYLK,PLCL1,RELA,SOS1,SOS2
Iron homeostasis signaling pathway	0	0.00E+00	0.0152	NaN	BMP2,SMAD4
Th17 Activation Pathway	0	0.00E+00	0.00712	NaN	IRAK2,RELA
Endocannabinoid Neuronal Synapse Pathway	0	0.00E+00	0.0135	NaN	ABHD6,PLCL1
Endocannabinoid Developing Neuron Pathway	0	0.00E+00	0.0157	NaN	BRCA1,CREB5
Endocannabinoid Cancer Inhibition Pathway	0	0.00E+00	0.0137	NaN	CREB5,SPTLC2
Apelin Pancreas Signaling Pathway	0	0.00E+00	0.0222	NaN	RELA
Apelin Cardiomyocyte Signaling Pathway	0	0.00E+00	0.0204	NaN	MYLK,PLCL1
Apelin Endothelial Signaling Pathway	0	0.00E+00	0.0216	NaN	HDAC4,RELA,SP1
Cardiac Hypertrophy Signaling (Enhanced)	0	0.00E+00	0.0227	2.714	ADRA2B,CXCR2,EDA,FGF1,FZD5,HDAC4,ITGA2,MAP3K11,PDE1C,PLCL1,RELA,TGFB3
FAT10 Signaling Pathway	0	0.00E+00	0.0182	NaN	PSME4
T Cell Exhaustion Signaling Pathway	0	0.00E+00	0.0111	0	GZMB,IFNA2,PPP2R1B,ZAP70
Synaptogenesis Signaling Pathway	0	0.00E+00	0.0194	2.449	CDH19,CREB5,SOS1,SOS2,SYT9,THBS2
IL-23 Signaling Pathway	0	0.00E+00	0.0217	NaN	RELA
Systemic Lupus Erythematosus in T Cell Signaling Pathway	0	0.00E+00	0.0172	0.378	CREB5,FNBP1,PPP2R1B,RDX,SOS1,SOS2,SP1
Systemic Lupus Erythematosus in B Cell Signaling Pathway	0	0.00E+00	0.0288	2.496	BCL2L1,CD22,EDA,FOXO4,GAB1,IFIT2,IFNA2,MAP4K4,RASGRP3,RELA,SOS1,SOS2,TGFB3
White Adipose Tissue Browning Pathway	0	0.00E+00	0.0073	NaN	CREB5
Inhibition of ARE-Mediated mRNA Degradation Pathway	0	0.00E+00	0.0248	-1	AGO2,AGO3,PPP2R1B,PSME4
Necroptosis Signaling Pathway	0	0.00E+00	0.0327	2.236	BIRC3,CAPN3,MDM2,MLKL,PELI1
Xenobiotic Metabolism General Signaling Pathway	0	0.00E+00	0.0217	NaN	KEAP1,MAP3K11,UGT8
Xenobiotic Metabolism AHR Signaling Pathway	0	0.00E+00	0.0253	NaN	HDAC4,RELA
Xenobiotic Metabolism CAR Signaling Pathway	0	0.00E+00	0.0345	2.236	ABCC2,CHST3,FMO5,PPP2R1B,UGT8,WSCD1
Xenobiotic Metabolism PXR Signaling Pathway	0	0.00E+00	0.0225	NaN	ABCC2,CHST3,UGT8,WSCD1
Insulin Secretion Signaling Pathway	0	0.00E+00	0.0222	2.449	AGO2,AGO3,CREB5,CRTC2,GIPR,PLCL1
Semaphorin Neuronal Repulsive Signaling Pathway	0	0.00E+00	0.0345	0.447	DPYSL5,ITGA2,PAK2,SEMA5A,SMC3
Coronavirus Pathogenesis Pathway	0	0.00E+00	0.0206	1	HDAC4,NPC1,RELA,SMAD4
Tumor Microenvironment Pathway	0	0.00E+00	0.0337	1.633	CXCR4,FGF1,FOXO4,RELA,SPP1,TGFB3
Calcium Signaling	0	0.00E+00	0.0142	NaN	CHRNA5,CREB5,HDAC4
Eicosanoid Signaling	0	0.00E+00	0.0299	NaN	PLAAT2,PLAAT3
Ferroptosis Signaling Pathway	0	0.00E+00	0.0315	-1	H2BC5,H2BC8,KEAP1,SP1
Role of MAPK Signaling in Promoting the Pathogenesis of Influenza	0	0.00E+00	0.0182	NaN	PLAAT2,PLAAT3
Role of MAPK Signaling in Inhibiting the Pathogenesis of Influenza	0	0.00E+00	0.0263	NaN	PLAAT2,PLAAT3

## Sheet: lavenderblush3_pathways
LANDERBLUSH3 MODULE
Ingenuity Canonical Pathways	-log(p-value)	-log(adjusted p-value)	Ratio	z-score	Molecules
Synaptogenesis Signaling Pathway	3.46	1.01E+00	0.0324	-3	CAMK2D,CDH10,CDH9,EPHA3,GRM1,GUCY1B1,KALRN,SYT13,SYT16,SYT17
Glycine Betaine Degradation	2.5	4.54E-01	0.2	NaN	BHMT,DMGDH
CREB Signaling in Neurons	2.28	4.54E-01	0.0202	-3.317	CAMK2D,CAMK4,FZD3,GLP2R,GPR83,GRIK2,GRM1,GUCY1B1,HTR2A,NPY5R,PRKCI,TACR2
SNARE Signaling Pathway	2.25	4.54E-01	0.0379	-2.236	CAMK2D,GUCY1B1,SYT13,SYT16,SYT17
Glutaminergic Receptor Signaling Pathway (Enhanced)	2.21	4.54E-01	0.0252	-2.828	CAMK2D,CAMK4,DGKB,GRIK2,GRM1,GUCY1B1,PRKCI,SCN2A
Neuropathic Pain Signaling in Dorsal Horn Neurons	1.97	3.68E-01	0.04	-2	CAMK2D,CAMK4,GRM1,PRKCI
Thrombin Signaling	1.93	3.68E-01	0.0273	-2	ARHGEF28,ARHGEF9,CAMK2D,CAMK4,GUCY1B1,PRKCI
Breast Cancer Regulation by Stathmin1	1.92	3.68E-01	0.0188	-2.111	ARHGEF9,CAMK2D,CAMK4,FZD3,GLP2R,GPR83,GRM1,HTR2A,NPY5R,PRKCI,TACR2
G-Protein Coupled Receptor Signaling	1.8	2.99E-01	0.0174	-2.309	CAMK2D,CAMK4,FZD3,GLP2R,GPR83,GRM1,GUCY1B1,HTR2A,NPY5R,PDE1A,RASA1,TACR2
Glioma Signaling	1.68	2.49E-01	0.0328	-2	CAMK2D,CAMK4,PDGFD,PRKCI
Synaptic Long Term Potentiation	1.61	2.49E-01	0.0312	NaN	CAMK2D,CAMK4,GRM1,PRKCI
Methionine Salvage II (Mammalian)	1.59	2.49E-01	0.333	NaN	BHMT
GPCR-Mediated Integration of Enteroendocrine Signaling Exemplified by an L Cell	1.59	2.49E-01	0.0405	NaN	GLP2R,GRP,GUCY1B1
Myo-inositol Biosynthesis	1.38	1.34E-01	0.2	NaN	IMPA1
cAMP-mediated signaling	1.31	1.34E-01	0.0216	-1	CAMK2D,CAMK4,GUCY1B1,PDE1A,PKIA
Orexin Signaling Pathway	1.3	1.34E-01	0.0216	-1.342	ATP6V1H,GUCY1B1,KCNK1,PRKAA2,PRKCI
Protein Kinase A Signaling	1.27	1.34E-01	0.0178	-0.816	CAMK2D,GUCY1B1,PDE1A,PRKCI,PTPN3,PTPRO,YWHAH
Sperm Motility	1.22	1.34E-01	0.0204	NaN	EPHA3,GUCY1B1,PDE1A,PRKCI,STYK1
IGF-1 Signaling	1.21	1.34E-01	0.0286	NaN	PRKCI,RASA1,YWHAH
Axonal Guidance Signaling	1.21	1.34E-01	0.0163	NaN	ADAMTS3,EPHA3,FZD3,KALRN,PDGFD,PRKCI,RASA1,UNC5D
α-Adrenergic Signaling	1.2	1.34E-01	0.0283	NaN	CAMK4,GUCY1B1,PRKCI
Nitric Oxide Signaling in the Cardiovascular System	1.14	1.34E-01	0.0265	NaN	GUCY1B1,PDE1A,PRKCI
Circadian Rhythm Signaling	1.12	1.34E-01	0.019	NaN	CAMK2D,GRP,GUCY1B1,PRKAA2,PRKCI
3-phosphoinositide Degradation	1.11	1.34E-01	0.0214	-2	MTMR1,PPFIA2,PTPRO,RASA1
Calcium Transport I	1.08	1.34E-01	0.1	NaN	ATP2B1
NAD Phosphorylation and Dephosphorylation	1.08	1.34E-01	0.1	NaN	NNT
Insulin Secretion Signaling Pathway	1.08	1.34E-01	0.0185	-2	CAMK2D,GUCY1B1,NEUROD1,PRKCI,SPCS3
IL-15 Production	1.08	1.34E-01	0.025	NaN	EPHA3,PRKCI,STYK1
Gap Junction Signaling	1.07	1.34E-01	0.0206	NaN	GRIK2,GUCY1B1,HTR2A,PRKCI
Opioid Signaling Pathway	1.06	1.34E-01	0.0182	-2	CAMK2D,CAMK4,GUCY1B1,PDE1A,PRKCI
Huntington's Disease Signaling	1.04	1.34E-01	0.0179	-1	GRM1,NEUROD1,PRKCI,RASA1,TAF9B
Ephrin Receptor Signaling	1.02	1.34E-01	0.0199	NaN	EPHA3,KALRN,PDGFD,RASA1
Heparan Sulfate Biosynthesis (Late Stages)	1.01	1.34E-01	0.0323	NaN	EXT1,NDST3
Glutamate Receptor Signaling	0.982	1.34E-01	0.0312	NaN	GRIK2,GRM1
Guanosine Nucleotides Degradation III	0.976	1.34E-01	0.0769	NaN	GDA
Gα12/13 Signaling	0.975	1.34E-01	0.0226	NaN	CDH10,CDH9,RASA1
Reelin Signaling in Neurons	0.939	1.34E-01	0.0217	NaN	ARHGEF28,ARHGEF9,CAMK2D
Apelin Endothelial Signaling Pathway	0.932	1.34E-01	0.0216	NaN	GUCY1B1,PRKAA2,PRKCI
Melatonin Signaling	0.928	1.34E-01	0.029	NaN	CAMK2D,PRKCI
Heparan Sulfate Biosynthesis	0.928	1.34E-01	0.029	NaN	EXT1,NDST3
Role of NFAT in Cardiac Hypertrophy	0.919	1.34E-01	0.0182	NaN	CAMK2D,CAMK4,GUCY1B1,PRKCI
Fatty Acid Activation	0.917	1.34E-01	0.0667	NaN	ACSL3
Pregnenolone Biosynthesis	0.917	1.34E-01	0.0667	NaN	CYP26B1
D-myo-inositol (1,4,5)-trisphosphate Degradation	0.891	1.34E-01	0.0625	NaN	IMPA1
Histidine Degradation VI	0.891	1.34E-01	0.0625	NaN	CYP26B1
Corticotropin Releasing Hormone Signaling	0.88	1.34E-01	0.0204	NaN	CAMK4,GUCY1B1,PRKCI
eNOS Signaling	0.873	1.34E-01	0.0203	NaN	GUCY1B1,PRKAA2,PRKCI
Factors Promoting Cardiogenesis in Vertebrates	0.867	1.34E-01	0.0201	NaN	CAMK2D,FZD3,PRKCI
Dilated Cardiomyopathy Signaling Pathway	0.861	1.34E-01	0.02	NaN	CAMK2D,CAMK4,GUCY1B1
Macropinocytosis Signaling	0.86	1.34E-01	0.0263	NaN	PDGFD,PRKCI
Type II Diabetes Mellitus Signaling	0.855	1.34E-01	0.0199	NaN	ACSL3,PRKAA2,PRKCI
VDR/RXR Activation	0.851	1.34E-01	0.026	NaN	CALB1,PRKCI
Chemokine Signaling	0.851	1.34E-01	0.026	NaN	CAMK2D,CAMK4
Ubiquinol-10 Biosynthesis (Eukaryotic)	0.822	1.34E-01	0.0526	NaN	CYP26B1
γ-linolenate Biosynthesis II (Animals)	0.822	1.34E-01	0.0526	NaN	ACSL3
Purine Nucleotides Degradation II (Aerobic)	0.822	1.34E-01	0.0526	NaN	GDA
Mitochondrial L-carnitine Shuttle Pathway	0.822	1.34E-01	0.0526	NaN	ACSL3
Epithelial Adherens Junction Signaling	0.819	1.34E-01	0.0191	NaN	ECT2,PRKAA2,YWHAH
Gαq Signaling	0.78	1.34E-01	0.0183	NaN	GRM1,HTR2A,PRKCI
Apelin Adipocyte Signaling Pathway	0.775	1.34E-01	0.0233	NaN	GUCY1B1,PRKAA2
PDGF Signaling	0.768	1.34E-01	0.023	NaN	PDGFD,RASA1
NAD Salvage Pathway II	0.764	1.34E-01	0.0455	NaN	ENPP5
Superpathway of D-myo-inositol (1,4,5)-trisphosphate Metabolism	0.764	1.34E-01	0.0455	NaN	IMPA1
Androgen Signaling	0.764	1.34E-01	0.018	NaN	PRKCI,SHBG,TAF9B
BMP signaling pathway	0.752	1.34E-01	0.0225	NaN	CAMK4,SOSTDC1
Apelin Cardiac Fibroblast Signaling Pathway	0.746	1.34E-01	0.0435	NaN	PRKAA2
Molecular Mechanisms of Cancer	0.744	1.34E-01	0.0135	NaN	ARHGEF9,CAMK2D,FZD3,GUCY1B1,PRKCI,RASA1
Fcγ Receptor-mediated Phagocytosis in Macrophages and Monocytes	0.723	1.34E-01	0.0215	NaN	DGKB,PRKCI
D-myo-inositol (1,4,5,6)-Tetrakisphosphate Biosynthesis	0.718	1.34E-01	0.017	NaN	PPFIA2,PTPRO,RASA1
D-myo-inositol (3,4,5,6)-tetrakisphosphate Biosynthesis	0.718	1.34E-01	0.017	NaN	PPFIA2,PTPRO,RASA1
Signaling by Rho Family GTPases	0.716	1.34E-01	0.0151	NaN	ARHGEF9,CDH10,CDH9,PRKCI
S100 Family Signaling Pathway	0.716	1.34E-01	0.012	-3	CAMK2D,FZD3,GLP2R,GPR83,GRM1,HTR2A,NPY5R,PRKCI,TACR2
Gluconeogenesis I	0.714	1.34E-01	0.04	NaN	ME1
Cardiac β-adrenergic Signaling	0.713	1.34E-01	0.0169	NaN	GUCY1B1,PDE1A,PKIA
Serotonin Receptor Signaling	0.711	1.34E-01	0.0132	-2.449	CAMK2D,GUCY1B1,HTR2A,HTR3B,KALRN,PRKCI
Xenobiotic Metabolism PXR Signaling Pathway	0.708	1.34E-01	0.0169	NaN	CAMK2D,NDST3,PRKCI
Dopamine-DARPP32 Feedback in cAMP Signaling	0.698	1.30E-01	0.0167	NaN	CAMK4,GUCY1B1,PRKCI
Apelin Cardiomyocyte Signaling Pathway	0.689	1.29E-01	0.0204	NaN	PRKCI,SLC9A2
Oxytocin Signaling Pathway	0.681	1.29E-01	0.0146	-1	ATP2B1,GUCY1B1,PRKAA2,PRKCI
Xenobiotic Metabolism Signaling	0.681	1.29E-01	0.0146	NaN	CAMK2D,CAMK4,NDST3,PRKCI
Phagosome Formation	0.662	1.28E-01	0.0119	-2.828	FZD3,GLP2R,GPR83,GRM1,HTR2A,NPY5R,PRKCI,TACR2
GNRH Signaling	0.662	1.28E-01	0.016	NaN	CAMK2D,GUCY1B1,PRKCI
CLEAR Signaling Pathway	0.656	1.28E-01	0.0142	0	ATP6V1H,PRKAA2,PRKCI,YWHAH
Acetylcholine Receptor Signaling Pathway	0.653	1.28E-01	0.0158	NaN	CAMK2D,GUCY1B1,PRKCI
Synaptic Long Term Depression	0.648	1.28E-01	0.0157	NaN	GRM1,GUCY1B1,PRKCI
D-myo-inositol-5-phosphate Metabolism	0.644	1.28E-01	0.0156	NaN	PPFIA2,PTPRO,RASA1
Adrenergic Receptor Signaling Pathway (Enhanced)	0.64	1.28E-01	0.0155	NaN	ATP6V1H,GUCY1B1,PRKCI
Pulmonary Healing Signaling Pathway	0.623	1.28E-01	0.0152	NaN	FZD3,PRKAA2,PRKCI
Human Embryonic Stem Cell Pluripotency	0.623	1.28E-01	0.0152	NaN	FZD3,PDGFD,PRKCI
Oxytocin in Spinal Neurons Signaling Pathway	0.619	1.28E-01	0.0312	NaN	GUCY1B1
Inhibition of Angiogenesis by TSP1	0.619	1.28E-01	0.0312	NaN	GUCY1B1
Fatty Acid β-oxidation I	0.619	1.28E-01	0.0312	NaN	ACSL3
3-phosphoinositide Biosynthesis	0.603	1.20E-01	0.0149	NaN	PPFIA2,PTPRO,RASA1
Superpathway of Methionine Degradation	0.596	1.20E-01	0.0294	NaN	BHMT
HIF1α Signaling	0.595	1.20E-01	0.0147	NaN	CAMK2D,CAMK4,PRKCI
CDK5 Signaling	0.593	1.20E-01	0.0175	NaN	GUCY1B1,LAMB1
Sphingosine-1-phosphate Signaling	0.577	1.18E-01	0.0171	NaN	GUCY1B1,PDGFD
PAK Signaling	0.577	1.18E-01	0.0171	NaN	EPHA3,PDGFD
GPCR-Mediated Nutrient Sensing in Enteroendocrine Cells	0.577	1.18E-01	0.0171	NaN	GUCY1B1,PRKCI
NRF2-mediated Oxidative Stress Response	0.568	1.17E-01	0.0142	NaN	DNAJC5G,ENC1,PRKCI
Calcium Signaling	0.568	1.17E-01	0.0142	NaN	ATP2B1,CAMK2D,CAMK4
Renin-Angiotensin Signaling	0.557	1.13E-01	0.0165	NaN	GUCY1B1,PRKCI
GP6 Signaling Pathway	0.547	1.13E-01	0.0163	NaN	LAMB1,PRKCI
RHOGDI Signaling	0.543	1.13E-01	0.0138	NaN	ARHGEF9,CDH10,CDH9
Role of Macrophages, Fibroblasts and Endothelial Cells in Rheumatoid Arthritis	0.538	1.13E-01	0.0126	NaN	CAMK2D,FZD3,PDGFD,PRKCI
14-3-3-mediated Signaling	0.533	1.13E-01	0.0159	NaN	PRKCI,YWHAH
Mechanisms of Viral Exit from Host Cells	0.527	1.13E-01	0.0244	NaN	PRKCI
TR/RXR Activation	0.524	1.13E-01	0.0156	NaN	CAMK4,ME1
Atherosclerosis Signaling	0.524	1.13E-01	0.0156	NaN	LPA,PDGFD
Triacylglycerol Degradation	0.51	1.13E-01	0.0233	NaN	NDST3
IL-12 Signaling and Production in Macrophages	0.509	1.13E-01	0.0132	NaN	LPA,PRKAA2,PRKCI
P2Y Purigenic Receptor Signaling Pathway	0.506	1.13E-01	0.0152	NaN	GUCY1B1,PRKCI
Superpathway of Inositol Phosphate Compounds	0.506	1.13E-01	0.0131	NaN	PPFIA2,PTPRO,RASA1
Dermatan Sulfate Biosynthesis (Late Stages)	0.502	1.13E-01	0.0227	NaN	NDST3
nNOS Signaling in Neurons	0.494	1.13E-01	0.0222	NaN	PRKCI
tRNA Splicing	0.494	1.13E-01	0.0222	NaN	PDE1A
Apelin Pancreas Signaling Pathway	0.494	1.13E-01	0.0222	NaN	PRKAA2
Sertoli Cell Germ Cell Junction Signaling Pathway (Enhanced)	0.493	1.13E-01	0.0129	NaN	GUCY1B1,LAMB1,PRKAA2
DHCR24 Signaling Pathway	0.484	1.13E-01	0.0146	NaN	PDGFD,PRKCI
RAC Signaling	0.484	1.13E-01	0.0146	NaN	ABI2,PRKCI
White Adipose Tissue Browning Pathway	0.484	1.13E-01	0.0146	NaN	GUCY1B1,PRKAA2
Ephrin A Signaling	0.478	1.13E-01	0.0213	NaN	EPHA3
Chondroitin Sulfate Biosynthesis (Late Stages)	0.478	1.13E-01	0.0213	NaN	NDST3
Sertoli Cell-Sertoli Cell Junction Signaling	0.471	1.13E-01	0.0125	NaN	CDH10,CDH9,LAMB1
Apelin Muscle Signaling Pathway	0.471	1.13E-01	0.0208	NaN	PRKAA2
Cellular Effects of Sildenafil (Viagra)	0.46	1.08E-01	0.014	NaN	GUCY1B1,PDE1A
Assembly of RNA Polymerase II Complex	0.456	1.08E-01	0.02	NaN	TAF9B
Cell Cycle: G2/M DNA Damage Checkpoint Regulation	0.456	1.08E-01	0.02	NaN	YWHAH
UVC-Induced MAPK Signaling	0.45	1.08E-01	0.0196	NaN	PRKCI
Endocannabinoid Cancer Inhibition Pathway	0.449	1.08E-01	0.0137	NaN	GUCY1B1,PRKAA2
UVB-Induced MAPK Signaling	0.443	1.07E-01	0.0192	NaN	PRKCI
Endocannabinoid Neuronal Synapse Pathway	0.441	1.07E-01	0.0135	NaN	GRM1,GUCY1B1
Phototransduction Pathway	0.436	1.05E-01	0.0189	NaN	GUCY1B1
Relaxin Signaling	0.43	1.02E-01	0.0132	NaN	GUCY1B1,PDE1A
Chondroitin Sulfate Biosynthesis	0.424	9.95E-02	0.0182	NaN	NDST3
EGF Signaling	0.418	9.67E-02	0.0179	NaN	RASA1
Dermatan Sulfate Biosynthesis	0.412	9.39E-02	0.0175	NaN	NDST3
PCP (Planar Cell Polarity) Pathway	0.394	9.27E-02	0.0167	NaN	FZD3
Transcriptional Regulatory Network in Embryonic Stem Cells	0.39	9.27E-02	0.0123	NaN	CALB1,FZD3
FAK Signaling	0.384	9.27E-02	0.00967	-2.828	FZD3,GLP2R,GPR83,GRM1,HTR2A,NPY5R,RASA1,TACR2
Stearate Biosynthesis I (Animals)	0.384	9.27E-02	0.0161	NaN	ACSL3
CXCR4 Signaling	0.381	9.27E-02	0.012	NaN	GUCY1B1,PRKCI
Thrombopoietin Signaling	0.378	9.27E-02	0.0159	NaN	PRKCI
Aldosterone Signaling in Epithelial Cells	0.374	9.27E-02	0.0119	NaN	DNAJC5G,PRKCI
Glioblastoma Multiforme Signaling	0.374	9.27E-02	0.0119	NaN	FZD3,PDGFD
Mitotic Roles of Polo-Like Kinase	0.373	9.27E-02	0.0156	NaN	PLK2
Pyridoxal 5'-phosphate Salvage Pathway	0.368	9.27E-02	0.0154	NaN	PRKAA2
WNT/Ca+ pathway	0.368	9.27E-02	0.0154	NaN	FZD3
ERBB4 Signaling	0.363	9.27E-02	0.0152	NaN	PRKCI
Xenobiotic Metabolism CAR Signaling Pathway	0.357	9.27E-02	0.0115	NaN	NDST3,PRKCI
Agrin Interactions at Neuromuscular Junction	0.354	9.27E-02	0.0147	NaN	LAMB1
Estrogen Receptor Signaling	0.347	9.27E-02	0.00998	NaN	GUCY1B1,MED12L,PRKAA2,PRKCI
Basal Cell Carcinoma Signaling	0.344	9.27E-02	0.0143	NaN	FZD3
GM-CSF Signaling	0.344	9.27E-02	0.0143	NaN	CAMK2D
Growth Hormone Signaling	0.34	9.27E-02	0.0141	NaN	PRKCI
Ephrin B Signaling	0.335	9.27E-02	0.0139	NaN	KALRN
Netrin Signaling	0.335	9.27E-02	0.0139	NaN	UNC5D
PPARα/RXRα Activation	0.332	9.27E-02	0.0109	NaN	GUCY1B1,PRKAA2
RAR Activation	0.328	9.27E-02	0.00971	-2	CAMK2D,GUCY1B1,LAMB1,PDE1A
Antiproliferative Role of Somatostatin Receptor 2	0.327	9.27E-02	0.0135	NaN	GUCY1B1
ERK5 Signaling	0.327	9.27E-02	0.0135	NaN	YWHAH
Role of WNT/GSK-3β Signaling in the Pathogenesis of Influenza	0.327	9.27E-02	0.0135	NaN	FZD3
Hepatic Cholestasis	0.327	9.27E-02	0.0108	NaN	GUCY1B1,PRKCI
Cardiac Hypertrophy Signaling (Enhanced)	0.324	9.27E-02	0.00945	-2	CAMK2D,FZD3,GUCY1B1,PDE1A,PRKCI
Leptin Signaling in Obesity	0.323	9.27E-02	0.0133	NaN	GUCY1B1
Endothelin-1 Signaling	0.319	9.27E-02	0.0106	NaN	GUCY1B1,PRKCI
Production of Nitric Oxide and Reactive Oxygen Species in Macrophages	0.319	9.27E-02	0.0106	NaN	LPA,PRKCI
Angiopoietin Signaling	0.319	9.27E-02	0.0132	NaN	RASA1
GDNF Family Ligand-Receptor Interactions	0.319	9.27E-02	0.0132	NaN	RASA1
Maturity Onset Diabetes of Young (MODY) Signaling	0.315	9.27E-02	0.013	NaN	NEUROD1
NF-κB Activation by Viruses	0.311	9.27E-02	0.0128	NaN	PRKCI
Regulation of the Epithelial-Mesenchymal Transition Pathway	0.307	9.27E-02	0.0104	NaN	FZD3,PDGFD
IL-3 Signaling	0.307	9.27E-02	0.0127	NaN	PRKCI
Dopamine Receptor Signaling	0.307	9.27E-02	0.0127	NaN	GUCY1B1
Gustation Pathway	0.293	8.54E-02	0.0101	NaN	GUCY1B1,SCN2A
VEGF Family Ligand-Receptor Interactions	0.288	8.54E-02	0.0119	NaN	PRKCI
Myelination Signaling Pathway	0.286	8.54E-02	0.00937	NaN	FZD3,LAMB1,PDGFD
LPS-stimulated MAPK Signaling	0.285	8.54E-02	0.0118	NaN	PRKCI
HIPPO signaling	0.285	8.54E-02	0.0118	NaN	YWHAH
Regulation of the Epithelial Mesenchymal Transition in Development Pathway	0.285	8.54E-02	0.0118	NaN	FZD3
mTOR Signaling	0.279	8.22E-02	0.00976	NaN	PRKAA2,PRKCI
Clathrin-mediated Endocytosis Signaling	0.277	8.22E-02	0.00971	NaN	LPA,PDGFD
Unfolded protein response	0.271	7.86E-02	0.0112	NaN	DNAJC5G
Mitochondrial Dysfunction	0.267	7.85E-02	0.00906	NaN	CAMK2D,OPA1,PRKAA2
Crosstalk between Dendritic Cells and Natural Killer Cells	0.265	7.85E-02	0.011	NaN	CAMK2D
ERBB Signaling	0.259	7.85E-02	0.0108	NaN	PRKCI
ERK/MAPK Signaling	0.259	7.85E-02	0.0093	NaN	PRKCI,YWHAH
CDC42 Signaling	0.254	7.85E-02	0.00885	NaN	EXOC6,PRKCI,RASA1
Prolactin Signaling	0.253	7.85E-02	0.0105	NaN	PRKCI
Neurovascular Coupling Signaling Pathway	0.251	7.85E-02	0.00913	NaN	GRM1,GUCY1B1
IL-1 Signaling	0.25	7.85E-02	0.0104	NaN	GUCY1B1
Salvage Pathways of Pyrimidine Ribonucleotides	0.25	7.85E-02	0.0104	NaN	PRKAA2
Melanocyte Development and Pigmentation Signaling	0.244	7.60E-02	0.0102	NaN	GUCY1B1
LPS/IL-1 Mediated Inhibition of RXR Function	0.243	7.60E-02	0.00897	NaN	ACSL3,NDST3
WNK Renal Signaling Pathway	0.239	7.42E-02	0.01	NaN	PRKCI
ISGylation Signaling Pathway	0.233	7.10E-02	0.0098	NaN	UBE2L5
Mouse Embryonic Stem Cell Pluripotency	0.23	7.10E-02	0.00971	NaN	FZD3
PPAR Signaling	0.228	7.10E-02	0.00962	NaN	PDGFD
Osteoarthritis Pathway	0.227	7.10E-02	0.00862	NaN	FZD3,PRKAA2
Role of MAPK Signaling in Promoting the Pathogenesis of Influenza	0.213	5.92E-02	0.00909	NaN	ATP6V1H
Amyotrophic Lateral Sclerosis Signaling	0.204	5.25E-02	0.00877	NaN	GRIK2
Neuregulin Signaling	0.202	5.25E-02	0.0087	NaN	PRKCI
NAD Signaling Pathway	0	0.00E+00	0.0069	NaN	PRKAA2
Oxytocin in Brain Signaling Pathway	0	0.00E+00	0.00515	NaN	PRKCI
Pulmonary Fibrosis Idiopathic Signaling Pathway	0	0.00E+00	0.00621	NaN	FZD3,PDGFD
Wound Healing Signaling Pathway	0	0.00E+00	0.0084	NaN	LAMB1,PDGFD
CDX Gastrointestinal Cancer Signaling Pathway	0	0.00E+00	0.00513	NaN	FZD3
MicroRNA Biogenesis Signaling Pathway	0	0.00E+00	0.00546	NaN	HOPX
Pathogen Induced Cytokine Storm Signaling Pathway	0	0.00E+00	0.00294	NaN	CCL28
Role of Chondrocytes in Rheumatoid Arthritis Signaling Pathway	0	0.00E+00	0.00714	NaN	PRKAA2
Role of Osteoblasts in Rheumatoid Arthritis Signaling Pathway	0	0.00E+00	0.00439	NaN	FZD3
Role of Osteoclasts in Rheumatoid Arthritis Signaling Pathway	0	0.00E+00	0.00344	NaN	CAMK4
Glucocorticoid Receptor Signaling	0	0.00E+00	0.00738	NaN	DCAF6,PRKAA2,TAF9B,YWHAH
IL-10 Signaling	0	0.00E+00	0.00662	NaN	PRKAA2
Neutrophil Extracellular Trap Signaling Pathway	0	0.00E+00	0.00261	NaN	PRKCI
Leukocyte Extravasation Signaling	0	0.00E+00	0.00529	NaN	PRKCI
Fc Epsilon RI Signaling	0	0.00E+00	0.00847	NaN	PRKCI
Actin Cytoskeleton Signaling	0	0.00E+00	0.00833	NaN	ABI2,PDGFD
Chaperone Mediated Autophagy Signaling Pathway	0	0.00E+00	0.00469	NaN	ATP6V1H,PRKAA2
GABAergic Receptor Signaling Pathway (Enhanced)	0	0.00E+00	0.00725	NaN	GUCY1B1
Cachexia Signaling Pathway	0	0.00E+00	0.0084	NaN	GUCY1B1,PRKAA2,PRKCI
Microautophagy Signaling Pathway	0	0.00E+00	0.00637	NaN	PRKAA2
LXR/RXR Activation	0	0.00E+00	0.00813	NaN	LPA
Hepatic Fibrosis / Hepatic Stellate Cell Activation	0	0.00E+00	0.00526	NaN	PDGFD
Tight Junction Signaling	0	0.00E+00	0.00559	NaN	PRKCI
Erythropoietin Signaling Pathway	0	0.00E+00	0.00595	NaN	PRKCI
IL-8 Signaling	0	0.00E+00	0.00485	NaN	PRKCI
Role of Pattern Recognition Receptors in Recognition of Bacteria and Viruses	0	0.00E+00	0.00685	NaN	PRKCI
Role of PKR in Interferon Induction and Antiviral Response	0	0.00E+00	0.00758	NaN	PDGFD
CCR5 Signaling in Macrophages	0	0.00E+00	0.00338	NaN	PRKCI
Calcium-induced T Lymphocyte Apoptosis	0	0.00E+00	0.00395	NaN	PRKCI
fMLP Signaling in Neutrophils	0	0.00E+00	0.00775	NaN	PRKCI
CCR3 Signaling in Eosinophils	0	0.00E+00	0.00769	NaN	PRKCI
Virus Entry via Endocytic Pathways	0	0.00E+00	0.00855	NaN	PRKCI
Cardiac Hypertrophy Signaling	0	0.00E+00	0.00394	NaN	GUCY1B1
ICOS-ICOSL Signaling in T Helper Cells	0	0.00E+00	0.00332	NaN	CAMK2D
HGF Signaling	0	0.00E+00	0.00763	NaN	PRKCI
Cholecystokinin/Gastrin-mediated Signaling	0	0.00E+00	0.00855	NaN	PRKCI
Role of NANOG in Mammalian Embryonic Stem Cell Pluripotency	0	0.00E+00	0.0082	NaN	FZD3
Chronic Myeloid Leukemia Signaling	0	0.00E+00	0.00741	NaN	FZD3,PRKAA2
p70S6K Signaling	0	0.00E+00	0.00627	NaN	PRKCI,YWHAH
Colorectal Cancer Metastasis Signaling	0	0.00E+00	0.00758	NaN	FZD3,GUCY1B1
G Beta Gamma Signaling	0	0.00E+00	0.00775	NaN	PRKCI
Systemic Lupus Erythematosus Signaling	0	0.00E+00	0.00169	NaN	CAMK4
AMPK Signaling	0	0.00E+00	0.00415	NaN	PRKAA2
Role of Osteoblasts, Osteoclasts and Chondrocytes in Rheumatoid Arthritis	0	0.00E+00	0.0045	NaN	FZD3
Phospholipase C Signaling	0	0.00E+00	0.00617	NaN	ARHGEF9,CAMK4,GUCY1B1,PRKCI
Ovarian Cancer Signaling	0	0.00E+00	0.00641	NaN	FZD3
HER-2 Signaling in Breast Cancer	0	0.00E+00	0.00448	NaN	PRKCI
NUR77 Signaling in T Lymphocytes	0	0.00E+00	0.00362	NaN	PRKCI
PKCθ Signaling in T Lymphocytes	0	0.00E+00	0.00283	NaN	CAMK2D
PI3K Signaling in B Lymphocytes	0	0.00E+00	0.00615	NaN	CAMK2D,PRKCI
Gαi Signaling	0	0.00E+00	0.00714	NaN	GUCY1B1
Gαs Signaling	0	0.00E+00	0.00806	NaN	GUCY1B1
Agranulocyte Adhesion and Diapedesis	0	0.00E+00	0.00518	NaN	CCL28
Granulocyte Adhesion and Diapedesis	0	0.00E+00	0.00575	NaN	CCL28
TEC Kinase Signaling	0	0.00E+00	0.00267	NaN	PRKCI
Adipogenesis pathway	0	0.00E+00	0.0073	NaN	FZD3
PI3K/AKT Signaling	0	0.00E+00	0.00505	NaN	YWHAH
PTEN Signaling	0	0.00E+00	0.00662	NaN	YWHAH
Protein Ubiquitination Pathway	0	0.00E+00	0.00746	NaN	DNAJC5G,USP43
GABA Receptor Signaling	0	0.00E+00	0.00769	NaN	GUCY1B1
B Cell Receptor Signaling	0	0.00E+00	0.00272	NaN	CAMK2D
WNT/β-catenin Signaling	0	0.00E+00	0.00585	NaN	FZD3
Insulin Receptor Signaling	0	0.00E+00	0.00735	NaN	PRKCI
Integrin Signaling	0	0.00E+00	0.00488	NaN	ARHGAP26
T Cell Receptor Signaling	0	0.00E+00	0.00264	NaN	RASA1
Phagosome Maturation	0	0.00E+00	0.00649	NaN	ATP6V1H
Autophagy	0	0.00E+00	0.00467	NaN	PRKAA2
Sirtuin Signaling Pathway	0	0.00E+00	0.00351	NaN	PRKAA2
Neuroinflammation Signaling Pathway	0	0.00E+00	0.00651	NaN	CALB1,CD200
Adrenomedullin signaling pathway	0	0.00E+00	0.00518	NaN	GUCY1B1
Iron homeostasis signaling pathway	0	0.00E+00	0.00758	NaN	ATP6V1H
Endocannabinoid Developing Neuron Pathway	0	0.00E+00	0.00787	NaN	GUCY1B1
Systemic Lupus Erythematosus in T Cell Signaling Pathway	0	0.00E+00	0.00246	NaN	CAMK4
Systemic Lupus Erythematosus in B Cell Signaling Pathway	0	0.00E+00	0.00222	NaN	PRKCI
Inhibition of ARE-Mediated mRNA Degradation Pathway	0	0.00E+00	0.00621	NaN	YWHAH
Hepatic Fibrosis Signaling Pathway	0	0.00E+00	0.00726	NaN	FZD3,PDGFD,PRKCI
Necroptosis Signaling Pathway	0	0.00E+00	0.00654	NaN	CAMK2D
Xenobiotic Metabolism General Signaling Pathway	0	0.00E+00	0.00725	NaN	PRKCI
Semaphorin Neuronal Repulsive Signaling Pathway	0	0.00E+00	0.0069	NaN	GUCY1B1
Regulation of the Epithelial Mesenchymal Transition by Growth Factors Pathway	0	0.00E+00	0.00521	NaN	PDGFD
Tumor Microenvironment Pathway	0	0.00E+00	0.00562	NaN	PDGFD
MSP-RON Signaling in Cancer Cells Pathway	0	0.00E+00	0.00719	NaN	YWHAH
Ferroptosis Signaling Pathway	0	0.00E+00	0.00787	NaN	PRKAA2

## Sheet: darkturquoise_pathways
DARKTURQUOISE MODULE
Ingenuity Canonical Pathways	-log(p-value)	-log(adjusted p-value)	Ratio	z-score	Molecules
Hypoxia Signaling in the Cardiovascular System	2,58E00	7.22E-01	4,05E-02	NaN	CREBBP,EP300,UBE2G2
Renal Cell Carcinoma Signaling	2,52E00	7.22E-01	3,85E-02	NaN	CREBBP,EP300,RAF1
Prolactin Signaling	2,28E00	7.22E-01	3,16E-02	NaN	CREBBP,EP300,RAF1
TGF-β Signaling	2,27E00	7.22E-01	3,12E-02	NaN	CREBBP,EP300,RAF1
Melanocyte Development and Pigmentation Signaling	2,24E00	7.22E-01	3,06E-02	NaN	CREBBP,EP300,RAF1
ATM Signaling	2,23E00	7.22E-01	3,03E-02	NaN	CREBBP,SMC1A,TRRAP
Apoptosis Signaling	2,19E00	7.22E-01	2,94E-02	NaN	ACIN1,BCL2L11,RAF1
ID1 Signaling Pathway	2,19E00	7.22E-01	2E-02	1,000	CREBBP,EP300,RAF1,REST
PPAR Signaling	2,17E00	7.22E-01	2,88E-02	NaN	CREBBP,EP300,RAF1
Cardiolipin Biosynthesis II	2,13E00	7.22E-01	5E-01	NaN	PGS1
ERK/MAPK Signaling	2,08E00	7.22E-01	1,86E-02	NaN	CREBBP,DOCK1,ITGAX,RAF1
Thyronamine and Iodothyronamine Metabolism	1,96E00	7.22E-01	3,33E-01	NaN	DIO1
Uridine-5'-phosphate Biosynthesis	1,96E00	7.22E-01	3,33E-01	NaN	DHODH
Thyroid Hormone Metabolism I (via Deiodination)	1,96E00	7.22E-01	3,33E-01	NaN	DIO1
Role of RIG1-like Receptors in Antiviral Innate Immunity	1,94E00	7.22E-01	4,55E-02	NaN	CREBBP,EP300
Synaptic Long Term Potentiation	1,92E00	7.22E-01	2,34E-02	NaN	CREBBP,EP300,RAF1
Role of IL-17F in Allergic Inflammatory Airway Diseases	1,9E00	7.22E-01	4,35E-02	NaN	CREBBP,RAF1
HGF Signaling	1,9E00	7.22E-01	2,29E-02	NaN	DOCK1,ITGAX,RAF1
Xenobiotic Metabolism General Signaling Pathway	1,84E00	7.19E-01	2,17E-02	NaN	CREBBP,EP300,RAF1
MYC Mediated Apoptosis Signaling	1,83E00	7.19E-01	4E-02	NaN	BCL2L11,CREBBP
Hereditary Breast Cancer Signaling	1,83E00	7.19E-01	2,16E-02	NaN	CREBBP,EP300,FANCC
Estrogen Receptor Signaling	1,78E00	6.99E-01	1,25E-02	2,236	CREBBP,EP300,RAF1,SETD7,TRRAP
Lymphotoxin β Receptor Signaling	1,77E00	6.99E-01	3,7E-02	NaN	CREBBP,EP300
PTEN Signaling	1,73E00	6.77E-01	1,99E-02	NaN	BCL2L11,ITGAX,RAF1
Polyamine Regulation in Colon Cancer	1,7E00	6.65E-01	3,39E-02	NaN	BCL2L11,RAF1
HOTAIR Regulatory Pathway	1,68E00	6.62E-01	1,89E-02	NaN	CREBBP,EP300,REST
Senescence Pathway	1,63E00	6.34E-01	1,36E-02	1,000	ASXL1,CREBBP,EP300,RAF1
Molecular Mechanisms of Cancer	1,62E00	6.34E-01	1,13E-02	NaN	BCL2L11,CREBBP,EP300,ITGAX,RAF1
PPARα/RXRα Activation	1,52E00	5.49E-01	1,64E-02	NaN	CREBBP,EP300,RAF1
Maturity Onset Diabetes of Young (MODY) Signaling	1,48E00	5.32E-01	2,6E-02	NaN	CREBBP,EP300
Neurotrophin/TRK Signaling	1,47E00	5.32E-01	2,56E-02	NaN	CREBBP,RAF1
Xenobiotic Metabolism AHR Signaling Pathway	1,46E00	5.32E-01	2,53E-02	NaN	CREBBP,EP300
FLT3 Signaling in Hematopoietic Progenitor Cells	1,44E00	5.26E-01	2,47E-02	NaN	CREBBP,RAF1
Ephrin Receptor Signaling	1,42E00	5.25E-01	1,49E-02	NaN	CREBBP,ITGAX,RAF1
HIF1α Signaling	1,4E00	5.25E-01	1,47E-02	NaN	CREBBP,EP300,RAF1
FGF Signaling	1,39E00	5.25E-01	2,33E-02	NaN	CREBBP,RAF1
Integrin Signaling	1,39E00	5.25E-01	1,46E-02	NaN	DOCK1,ITGAX,RAF1
BMP signaling pathway	1,37E00	5.18E-01	2,25E-02	NaN	CREBBP,RAF1
NRF2-mediated Oxidative Stress Response	1,36E00	5.18E-01	1,42E-02	NaN	CREBBP,EP300,RAF1
RHOGDI Signaling	1,33E00	5.00E-01	1,38E-02	NaN	CREBBP,EP300,ITGAX
NF-kB Signaling	1,32E00	5.00E-01	1,09E-02	2,000	CARD11,CREBBP,EP300,RAF1
Glucocorticoid Receptor Signaling	1,3E00	5.00E-01	9,23E-03	NaN	BCL2L11,CREBBP,EP300,GABPB2,RAF1
DNA Double-Strand Break Repair by Homologous Recombination	1,3E00	5.00E-01	7,14E-02	NaN	RAD52
Sumoylation Pathway	1,27E00	4.80E-01	1,98E-02	NaN	CREBBP,EP300
ISGylation Signaling Pathway	1,26E00	4.80E-01	1,96E-02	NaN	CREBBP,EP300
Mouse Embryonic Stem Cell Pluripotency	1,25E00	4.80E-01	1,94E-02	NaN	CREBBP,RAF1
Paxillin Signaling	1,23E00	4.78E-01	1,89E-02	NaN	DOCK1,ITGAX
Actin Cytoskeleton Signaling	1,23E00	4.78E-01	1,25E-02	NaN	DOCK1,ITGAX,RAF1
Prostate Cancer Signaling	1,2E00	4.57E-01	1,8E-02	NaN	CREBBP,RAF1
Airway Pathology in Chronic Obstructive Pulmonary Disease	1,18E00	4.53E-01	1,77E-02	NaN	LCN10,LCN6
Neuregulin Signaling	1,17E00	4.53E-01	1,74E-02	NaN	ITGAX,RAF1
Cardiac Hypertrophy Signaling	1,17E00	4.53E-01	1,18E-02	NaN	CREBBP,EP300,RAF1
PAK Signaling	1,16E00	4.51E-01	1,71E-02	NaN	ITGAX,RAF1
NGF Signaling	1,14E00	4.39E-01	1,68E-02	NaN	CREBBP,RAF1
Endocannabinoid Developing Neuron Pathway	1,1E00	4.20E-01	1,57E-02	NaN	CREBBP,RAF1
Xenobiotic Metabolism Signaling	1,09E00	4.20E-01	1,09E-02	NaN	CREBBP,EP300,RAF1
TR/RXR Activation	1,09E00	4.20E-01	1,56E-02	NaN	DIO1,EP300
Opioid Signaling Pathway	1,09E00	4.20E-01	1,09E-02	NaN	CREBBP,EP300,RAF1
Huntington's Disease Signaling	1,07E00	4.15E-01	1,08E-02	NaN	CREBBP,EP300,REST
P2Y Purigenic Receptor Signaling Pathway	1,07E00	4.15E-01	1,52E-02	NaN	CREBBP,RAF1
RAC Signaling	1,04E00	3.99E-01	1,46E-02	NaN	ITGAX,RAF1
Role of JAK1, JAK2 and TYK2 in Interferon Signaling	1,04E00	3.99E-01	3,85E-02	NaN	RAF1
MSP-RON Signaling in Cancer Cells Pathway	1,03E00	3.96E-01	1,44E-02	NaN	CREBBP,RAF1
Semaphorin Neuronal Repulsive Signaling Pathway	9,98E-01	3.81E-01	1,38E-02	NaN	ITGAX,VCAN
Endocannabinoid Cancer Inhibition Pathway	9,93E-01	3.81E-01	1,37E-02	NaN	CREBBP,RAF1
Phosphatidylglycerol Biosynthesis II (Non-plastidic)	9,92E-01	3.81E-01	3,45E-02	NaN	PGS1
Corticotropin Releasing Hormone Signaling	9,88E-01	3.81E-01	1,36E-02	NaN	CREBBP,RAF1
Myelination Signaling Pathway	9,39E-01	3.45E-01	9,37E-03	NaN	CREBBP,EP300,RAF1
Thyroid Hormone Metabolism II (via Conjugation and/or Degradation)	9,39E-01	3.45E-01	3,03E-02	NaN	DIO1
Pulmonary Fibrosis Idiopathic Signaling Pathway	9,33E-01	3.45E-01	9,32E-03	NaN	CREBBP,EP300,RAF1
Transcriptional Regulatory Network in Embryonic Stem Cells	9,14E-01	3.33E-01	1,23E-02	NaN	KAT6A,REST
Complement System	9,04E-01	3.33E-01	2,78E-02	NaN	ITGAX
CXCR4 Signaling	9,01E-01	3.33E-01	1,2E-02	NaN	DOCK1,RAF1
Androgen Signaling	8,97E-01	3.33E-01	1,2E-02	NaN	CREBBP,EP300
WNT/β-catenin Signaling	8,8E-01	3.22E-01	1,17E-02	NaN	CREBBP,EP300
Xenobiotic Metabolism CAR Signaling Pathway	8,68E-01	3.19E-01	1,15E-02	NaN	CREBBP,EP300
Xenobiotic Metabolism PXR Signaling Pathway	8,52E-01	3.19E-01	1,12E-02	NaN	CREBBP,EP300
Mechanisms of Viral Exit from Host Cells	8,51E-01	3.19E-01	2,44E-02	NaN	VPS37C
Pyrimidine Ribonucleotides De Novo Biosynthesis	8,51E-01	3.19E-01	2,44E-02	NaN	DHODH
Regulation of eIF4 and p70S6K Signaling	8,49E-01	3.19E-01	1,12E-02	NaN	ITGAX,RAF1
Oncostatin M Signaling	8,32E-01	3.08E-01	2,33E-02	NaN	RAF1
GNRH Signaling	8,15E-01	3.08E-01	1,06E-02	NaN	CREBBP,RAF1
Role of OCT4 in Mammalian Embryonic Stem Cell Pluripotency	8,14E-01	3.08E-01	2,22E-02	NaN	REST
iNOS Signaling	8,14E-01	3.08E-01	2,22E-02	NaN	CREBBP
Oxytocin in Brain Signaling Pathway	7,93E-01	3.08E-01	1,03E-02	NaN	CREBBP,RAF1
Coronavirus Pathogenesis Pathway	7,93E-01	3.08E-01	1,03E-02	NaN	BCL2L11,EP300
PFKFB4 Signaling Pathway	7,88E-01	3.08E-01	2,08E-02	NaN	CREBBP
ILK Signaling	7,86E-01	3.08E-01	1,02E-02	NaN	CREBBP,DOCK1
Pulmonary Healing Signaling Pathway	7,83E-01	3.08E-01	1,02E-02	NaN	EP300,RAF1
Human Embryonic Stem Cell Pluripotency	7,83E-01	3.08E-01	1,02E-02	NaN	RAF1,REST
PI3K/AKT Signaling	7,8E-01	3.08E-01	1,01E-02	NaN	ITGAX,RAF1
Melanoma Signaling	7,72E-01	3.08E-01	2E-02	NaN	RAF1
Cell Cycle: G2/M DNA Damage Checkpoint Regulation	7,72E-01	3.08E-01	2E-02	NaN	EP300
UVC-Induced MAPK Signaling	7,64E-01	3.06E-01	1,96E-02	NaN	RAF1
IL-8 Signaling	7,53E-01	3.06E-01	9,71E-03	NaN	ITGAX,RAF1
Protein Kinase A Signaling	7,48E-01	3.06E-01	7,61E-03	NaN	CREBBP,DUSP16,RAF1
Activin Inhibin Signaling Pathway	7,43E-01	3.06E-01	9,57E-03	NaN	CREBBP,EP300
Calcium Signaling	7,37E-01	3.06E-01	9,48E-03	NaN	CREBBP,EP300
CSDE1 Signaling Pathway	7,34E-01	3.06E-01	1,82E-02	NaN	LSM14A
Autophagy	7,28E-01	3.06E-01	9,35E-03	NaN	CREBBP,RAF1
CNTF Signaling	7,27E-01	3.06E-01	1,79E-02	NaN	RAF1
EGF Signaling	7,27E-01	3.06E-01	1,79E-02	NaN	RAF1
Cancer Drug Resistance by Drug Efflux	7,14E-01	3.06E-01	1,72E-02	NaN	RAF1
Role of NFAT in Cardiac Hypertrophy	7,09E-01	3.06E-01	9,09E-03	NaN	EP300,RAF1
Hepatic Fibrosis Signaling Pathway	7,07E-01	3.06E-01	7,26E-03	NaN	CREBBP,ITGAX,RAF1
HER-2 Signaling in Breast Cancer	7,01E-01	3.06E-01	8,97E-03	NaN	BCL2L11,RAF1
Endometrial Cancer Signaling	7E-01	3.06E-01	1,67E-02	NaN	RAF1
SPINK1 General Cancer Pathway	6,94E-01	3.06E-01	1,64E-02	NaN	RAF1
IL-2 Signaling	6,88E-01	3.06E-01	1,61E-02	NaN	RAF1
Activation of IRF by Cytosolic Pattern Recognition Receptors	6,81E-01	3.06E-01	1,59E-02	NaN	CREBBP
Thrombopoietin Signaling	6,81E-01	3.06E-01	1,59E-02	NaN	RAF1
cAMP-mediated signaling	6,78E-01	3.06E-01	8,66E-03	NaN	CREBBP,RAF1
Mitotic Roles of Polo-Like Kinase	6,75E-01	3.06E-01	1,56E-02	NaN	SMC1A
ERB2-ERBB3 Signaling	6,75E-01	3.06E-01	1,56E-02	NaN	RAF1
Osteoarthritis Pathway	6,75E-01	3.06E-01	8,62E-03	NaN	CREBBP,ITGAX
WNT/Ca+ pathway	6,69E-01	3.06E-01	1,54E-02	NaN	CREBBP
ERBB4 Signaling	6,64E-01	3.06E-01	1,52E-02	NaN	RAF1
Phospholipase C Signaling	6,62E-01	3.06E-01	6,17E-03	NaN	CREBBP,EP300,ITGAX,RAF1
Sertoli Cell-Sertoli Cell Junction Signaling	6,53E-01	3.06E-01	8,33E-03	NaN	CREBBP,RAF1
AMPK Signaling	6,51E-01	3.06E-01	8,3E-03	NaN	CREBBP,EP300
Melatonin Signaling	6,47E-01	3.06E-01	1,45E-02	NaN	RAF1
GM-CSF Signaling	6,41E-01	3.06E-01	1,43E-02	NaN	RAF1
Systemic Lupus Erythematosus in B Cell Signaling Pathway	6,33E-01	3.06E-01	6,65E-03	NaN	BCL2L11,CARD11,RAF1
TREM1 Signaling	6,3E-01	3.06E-01	1,39E-02	NaN	ITGAX
ERK5 Signaling	6,2E-01	3.06E-01	1,35E-02	NaN	CREBBP
Caveolar-mediated Endocytosis Signaling	6,15E-01	3.06E-01	1,33E-02	NaN	ITGAX
GDNF Family Ligand-Receptor Interactions	6,1E-01	3.06E-01	1,32E-02	NaN	RAF1
Role of MAPK Signaling in Inhibiting the Pathogenesis of Influenza	6,1E-01	3.06E-01	1,32E-02	NaN	RAF1
VDR/RXR Activation	6,05E-01	3.06E-01	1,3E-02	NaN	EP300
Chemokine Signaling	6,05E-01	3.06E-01	1,3E-02	NaN	RAF1
NF-kB Activation by Viruses	6E-01	3.06E-01	1,28E-02	NaN	RAF1
Regulation of IL-2 Expression in Activated and Anergic T Lymphocytes	5,98E-01	3.06E-01	7,63E-03	NaN	CARD11,RAF1
Circadian Rhythm Signaling	5,96E-01	3.06E-01	7,6E-03	NaN	CREBBP,RAF1
IL-3 Signaling	5,95E-01	3.06E-01	1,27E-02	NaN	RAF1
Estrogen-Dependent Breast Cancer Signaling	5,95E-01	3.06E-01	1,27E-02	NaN	CREBBP
Signaling by Rho Family GTPases	5,91E-01	3.06E-01	7,55E-03	NaN	ITGAX,RAF1
Role of BRCA1 in DNA Damage Response	5,91E-01	3.06E-01	1,25E-02	NaN	FANCC
Role of MAPK Signaling in the Pathogenesis of Influenza	5,86E-01	3.06E-01	1,23E-02	NaN	RAF1
Protein Ubiquitination Pathway	5,84E-01	3.06E-01	7,46E-03	NaN	PAN2,UBE2G2
JAK/STAT Signaling	5,81E-01	3.06E-01	1,22E-02	NaN	RAF1
Chronic Myeloid Leukemia Signaling	5,8E-01	3.06E-01	7,41E-03	NaN	BCL2L11,RAF1
Cyclins and Cell Cycle Regulation	5,72E-01	3.06E-01	1,19E-02	NaN	RAF1
VEGF Family Ligand-Receptor Interactions	5,72E-01	3.06E-01	1,19E-02	NaN	RAF1
PEDF Signaling	5,72E-01	3.06E-01	1,19E-02	NaN	RAF1
Oxytocin Signaling Pathway	5,71E-01	3.06E-01	7,3E-03	NaN	CREBBP,RAF1
LPS-stimulated MAPK Signaling	5,68E-01	3.06E-01	1,18E-02	NaN	RAF1
Axonal Guidance Signaling	5,63E-01	3.06E-01	6,1E-03	NaN	DOCK1,ITGAX,RAF1
PDGF Signaling	5,6E-01	3.06E-01	1,15E-02	NaN	RAF1
CLEAR Signaling Pathway	5,56E-01	3.06E-01	7,12E-03	NaN	CREBBP,EP300
RANK Signaling in Osteoclasts	5,55E-01	3.06E-01	1,14E-02	NaN	RAF1
Regulation of Cellular Mechanics by Calpain Protease	5,55E-01	3.06E-01	1,14E-02	NaN	ITGAX
NER (Nucleotide Excision Repair, Enhanced Pathway)	5,55E-01	3.06E-01	1,14E-02	NaN	EP300
Acute Myeloid Leukemia Signaling	5,47E-01	3.06E-01	1,11E-02	NaN	RAF1
Sirtuin Signaling Pathway	5,47E-01	3.06E-01	7,02E-03	NaN	BCL2L11,GABPB2
Ceramide Signaling	5,43E-01	3.06E-01	1,1E-02	NaN	RAF1
Actin Nucleation by ARP-WASP Complex	5,43E-01	3.06E-01	1,1E-02	NaN	ITGAX
Fcγ Receptor-mediated Phagocytosis in Macrophages and Monocytes	5,35E-01	3.06E-01	1,08E-02	NaN	DOCK1
Non-Small Cell Lung Cancer Signaling	5,35E-01	3.06E-01	1,08E-02	NaN	RAF1
ERBB Signaling	5,35E-01	3.06E-01	1,08E-02	NaN	RAF1
Role of Osteoclasts in Rheumatoid Arthritis Signaling Pathway	5,35E-01	3.06E-01	6,87E-03	NaN	CREBBP,RAF1
Death Receptor Signaling	5,31E-01	3.05E-01	1,06E-02	NaN	ACIN1
VEGF Signaling	5,2E-01	2.97E-01	1,03E-02	NaN	RAF1
p53 Signaling	5,16E-01	2.95E-01	1,02E-02	NaN	EP300
Cardiac Hypertrophy Signaling (Enhanced)	5,08E-01	2.90E-01	5,67E-03	NaN	EP300,ITGAX,RAF1
Synaptogenesis Signaling Pathway	5E-01	2.85E-01	6,47E-03	NaN	CREBBP,RAF1
Telomerase Signaling	4,91E-01	2.81E-01	9,52E-03	NaN	RAF1
IGF-1 Signaling	4,91E-01	2.81E-01	9,52E-03	NaN	RAF1
α-Adrenergic Signaling	4,88E-01	2.80E-01	9,43E-03	NaN	RAF1
Kinetochore Metaphase Signaling Pathway	4,85E-01	2.80E-01	9,35E-03	NaN	SMC1A
Role of Macrophages, Fibroblasts and Endothelial Cells in Rheumatoid Arthritis	4,83E-01	2.80E-01	6,29E-03	NaN	CREBBP,RAF1
Regulation of Actin-based Motility by Rho	4,75E-01	2.78E-01	9,09E-03	NaN	ITGAX
Role of MAPK Signaling in Promoting the Pathogenesis of Influenza	4,75E-01	2.78E-01	9,09E-03	NaN	RAF1
CDK5 Signaling	4,62E-01	2.74E-01	8,77E-03	NaN	RAF1
Bladder Cancer Signaling	4,62E-01	2.74E-01	8,77E-03	NaN	RAF1
Mitochondrial Dysfunction	4,61E-01	2.74E-01	6,04E-03	NaN	CREBBP,DHODH
MSP-RON Signaling in Macrophages Pathway	4,56E-01	2.74E-01	8,62E-03	NaN	CREBBP
Cholecystokinin/Gastrin-mediated Signaling	4,53E-01	2.74E-01	8,55E-03	NaN	RAF1
Fc Epsilon RI Signaling	4,5E-01	2.74E-01	8,47E-03	NaN	RAF1
CDC42 Signaling	4,47E-01	2.74E-01	5,9E-03	NaN	ITGAX,RAF1
p38 MAPK Signaling	4,44E-01	2.74E-01	8,33E-03	NaN	CREBBP
Renin-Angiotensin Signaling	4,42E-01	2.74E-01	8,26E-03	NaN	RAF1
Role of NANOG in Mammalian Embryonic Stem Cell Pluripotency	4,39E-01	2.74E-01	8,2E-03	NaN	RAF1
Glioma Signaling	4,39E-01	2.74E-01	8,2E-03	NaN	RAF1
LXR/RXR Activation	4,36E-01	2.74E-01	8,13E-03	NaN	ABCG1
Pancreatic Adenocarcinoma Signaling	4,33E-01	2.74E-01	8,06E-03	NaN	RAF1
Gαs Signaling	4,33E-01	2.74E-01	8,06E-03	NaN	CREBBP
FXR/RXR Activation	4,3E-01	2.74E-01	8E-03	NaN	CREBBP
14-3-3-mediated Signaling	4,28E-01	2.74E-01	7,94E-03	NaN	RAF1
Ferroptosis Signaling Pathway	4,25E-01	2.74E-01	7,87E-03	NaN	RAF1
CREB Signaling in Neurons	4,23E-01	2.74E-01	5,04E-03	NaN	CREBBP,EP300,RAF1
fMLP Signaling in Neutrophils	4,2E-01	2.74E-01	7,75E-03	NaN	RAF1
G Beta Gamma Signaling	4,2E-01	2.74E-01	7,75E-03	NaN	RAF1
IL-6 Signaling	4,2E-01	2.74E-01	7,75E-03	NaN	RAF1
Cachexia Signaling Pathway	4,19E-01	2.74E-01	5,6E-03	NaN	EP300,KLF15
CCR3 Signaling in Eosinophils	4,17E-01	2.74E-01	7,69E-03	NaN	RAF1
Role of PKR in Interferon Induction and Antiviral Response	4,12E-01	2.74E-01	7,58E-03	NaN	FANCC
Gα12/13 Signaling	4,09E-01	2.74E-01	7,52E-03	NaN	RAF1
STAT3 Pathway	4,04E-01	2.74E-01	7,41E-03	NaN	RAF1
B Cell Receptor Signaling	4,03E-01	2.74E-01	5,43E-03	NaN	CREBBP,RAF1
Insulin Receptor Signaling	4,02E-01	2.74E-01	7,35E-03	NaN	RAF1
DHCR24 Signaling Pathway	3,99E-01	2.74E-01	7,3E-03	NaN	REST
Adipogenesis pathway	3,99E-01	2.74E-01	7,3E-03	NaN	KAT6A
White Adipose Tissue Browning Pathway	3,99E-01	2.74E-01	7,3E-03	NaN	CREBBP
Apelin Endothelial Signaling Pathway	3,95E-01	2.72E-01	7,19E-03	NaN	RAF1
Gαi Signaling	3,92E-01	2.71E-01	7,14E-03	NaN	RAF1
T Cell Receptor Signaling	3,88E-01	2.69E-01	5,28E-03	NaN	CARD11,RAF1
Neutrophil Extracellular Trap Signaling Pathway	3,82E-01	2.65E-01	5,22E-03	NaN	DOCK1,RAF1
Aryl Hydrocarbon Receptor Signaling	3,76E-01	2.61E-01	6,8E-03	NaN	EP300
Factors Promoting Cardiogenesis in Vertebrates	3,72E-01	2.59E-01	6,71E-03	NaN	CREBBP
IL-10 Signaling	3,67E-01	2.56E-01	6,62E-03	NaN	CREBBP
Phagosome Maturation	3,61E-01	2.52E-01	6,49E-03	NaN	VPS37C
Ovarian Cancer Signaling	3,57E-01	2.50E-01	6,41E-03	NaN	RAF1
Microautophagy Signaling Pathway	3,55E-01	2.50E-01	6,37E-03	NaN	VPS37C
HMGB1 Signaling	3,51E-01	2.48E-01	6,29E-03	NaN	KAT6A
RAR Activation	3,45E-01	2.45E-01	4,85E-03	NaN	CREBBP,EP300
Phagosome Formation	3,44E-01	2.45E-01	4,47E-03	NaN	DOCK1,ITGAX,RAF1
Gαq Signaling	3,41E-01	2.44E-01	6,1E-03	NaN	RAF1
Erythropoietin Signaling Pathway	3,33E-01	2.42E-01	5,95E-03	NaN	RAF1
Aldosterone Signaling in Epithelial Cells	3,33E-01	2.42E-01	5,95E-03	NaN	RAF1
Glioblastoma Multiforme Signaling	3,33E-01	2.42E-01	5,95E-03	NaN	RAF1
Ribonucleotide Reductase Signaling Pathway	3,31E-01	2.42E-01	5,92E-03	NaN	CREBBP
Chaperone Mediated Autophagy Signaling Pathway	3,29E-01	2.42E-01	4,69E-03	NaN	CREBBP,EP300
D-myo-inositol (1,4,5,6)-Tetrakisphosphate Biosynthesis	3,19E-01	2.40E-01	5,68E-03	NaN	DUSP16
D-myo-inositol (3,4,5,6)-tetrakisphosphate Biosynthesis	3,19E-01	2.40E-01	5,68E-03	NaN	DUSP16
IL-33 Signaling Pathway	3,17E-01	2.40E-01	5,65E-03	NaN	CREBBP
Tumor Microenvironment Pathway	3,15E-01	2.40E-01	5,62E-03	NaN	RAF1
Macrophage Alternative Activation Signaling Pathway	3,12E-01	2.40E-01	5,56E-03	NaN	CREBBP
Dopamine-DARPP32 Feedback in cAMP Signaling	3,12E-01	2.40E-01	5,56E-03	NaN	CREBBP
MicroRNA Biogenesis Signaling Pathway	3,07E-01	2.40E-01	5,46E-03	NaN	TUT4
Acute Phase Response Signaling	3,05E-01	2.40E-01	5,43E-03	NaN	RAF1
3-phosphoinositide Degradation	3E-01	2.40E-01	5,35E-03	NaN	DUSP16
Serotonin Receptor Signaling	2,99E-01	2.40E-01	4,41E-03	NaN	CREBBP,RAF1
Endothelin-1 Signaling	2,99E-01	2.40E-01	5,32E-03	NaN	RAF1
Production of Nitric Oxide and Reactive Oxygen Species in Macrophages	2,99E-01	2.40E-01	5,32E-03	NaN	CREBBP
Acetylcholine Receptor Signaling Pathway	2,95E-01	2.40E-01	5,26E-03	NaN	CREBBP
Synaptic Long Term Depression	2,94E-01	2.40E-01	5,24E-03	NaN	RAF1
D-myo-inositol-5-phosphate Metabolism	2,92E-01	2.40E-01	5,21E-03	NaN	DUSP16
Regulation of the Epithelial Mesenchymal Transition by Growth Factors Pathway	2,92E-01	2.40E-01	5,21E-03	NaN	RAF1
Natural Killer Cell Signaling	2,91E-01	2.40E-01	5,18E-03	NaN	RAF1
Regulation of the Epithelial-Mesenchymal Transition Pathway	2,91E-01	2.40E-01	5,18E-03	NaN	RAF1
Adrenomedullin signaling pathway	2,91E-01	2.40E-01	5,18E-03	NaN	RAF1
Gap Junction Signaling	2,89E-01	2.40E-01	5,15E-03	NaN	RAF1
S100 Family Signaling Pathway	2,8E-01	2.33E-01	4,01E-03	NaN	CREBBP,NAPSA,RAF1
Role of Tissue Factor in Cancer	2,79E-01	2.33E-01	4,98E-03	NaN	RAF1
3-phosphoinositide Biosynthesis	2,77E-01	2.33E-01	4,95E-03	NaN	DUSP16
EIF2 Signaling	2,59E-01	2.17E-01	4,65E-03	NaN	RAF1
Thrombin Signaling	2,53E-01	2.13E-01	4,55E-03	NaN	RAF1
LPS/IL-1 Mediated Inhibition of RXR Function	2,49E-01	2.10E-01	4,48E-03	NaN	ABCG1
IL-12 Signaling and Production in Macrophages	2,43E-01	2.07E-01	4,39E-03	NaN	EP300
Superpathway of Inositol Phosphate Compounds	2,42E-01	2.07E-01	4,37E-03	NaN	DUSP16
Wound Healing Signaling Pathway	2,31E-01	1.98E-01	4,2E-03	NaN	RAF1
Calcium-induced T Lymphocyte Apoptosis	2,15E-01	1.83E-01	3,95E-03	NaN	EP300
IL-15 Signaling	2,03E-01	1.73E-01	3,77E-03	NaN	RAF1
Insulin Secretion Signaling Pathway	1,98E-01	1.70E-01	3,7E-03	NaN	CREBBP
Glutaminergic Receptor Signaling Pathway (Enhanced)	-0E00	0.00E+00	3,15E-03	NaN	CREBBP
Role of NFAT in Regulation of the Immune Response	-0E00	0.00E+00	1,76E-03	NaN	RAF1
CTLA4 Signaling in Cytotoxic T Lymphocytes	-0E00	0.00E+00	2,69E-03	NaN	CARD11
CD28 Signaling in T Helper Cells	-0E00	0.00E+00	3,22E-03	NaN	CARD11
Dendritic Cell Maturation	-0E00	0.00E+00	2,6E-03	NaN	CREBBP
p70S6K Signaling	-0E00	0.00E+00	3,13E-03	NaN	RAF1
Systemic Lupus Erythematosus Signaling	-0E00	0.00E+00	1,69E-03	NaN	LSM14A
FAK Signaling	-0E00	0.00E+00	3,63E-03	NaN	DOCK1,ITGAX,RAF1
Breast Cancer Regulation by Stathmin1	-0E00	0.00E+00	3,42E-03	NaN	CREBBP,RAF1
NUR77 Signaling in T Lymphocytes	-0E00	0.00E+00	3,62E-03	NaN	EP300
PKCθ Signaling in T Lymphocytes	-0E00	0.00E+00	2,83E-03	NaN	CARD11
PI3K Signaling in B Lymphocytes	-0E00	0.00E+00	3,08E-03	NaN	RAF1
TEC Kinase Signaling	-0E00	0.00E+00	2,67E-03	NaN	ITGAX
IL-4 Signaling	-0E00	0.00E+00	2,7E-03	NaN	CREBBP
G-Protein Coupled Receptor Signaling	-0E00	0.00E+00	2,9E-03	NaN	CREBBP,RAF1
Neuroinflammation Signaling Pathway	-0E00	0.00E+00	3,26E-03	NaN	CREBBP
Systemic Lupus Erythematosus in T Cell Signaling Pathway	-0E00	0.00E+00	2,46E-03	NaN	CREBBP
